# Supplementary material for: Secreted and surface proteome and transcriptome of Opisthorchis felineus
Source: Front Parasitol. 2023 Oct 10;2:1195457. doi: 10.3389/fpara.2023.1195457 (PMC11732047; doi:10.3389/fpara.2023.1195457)
Supplement: Supplementary file 4 [file Table_1.xlsx]

## Sheet: Supplementary_Table_S1_ES_GO_re
Supplementary Table S1 ES GO. Blast2GO generated report from the ES proteome.
SeqName	Description	Length	#Hits	e-Value	sim mean	#GO	GO IDs	GO Names	Enzyme Codes	Enzyme Names
Of_RNA_HQ_transcript_24.p1	ATP-binding cassette subfamily transporter B1 member 4	1017	10	0	84.69	4	P:GO:0055085; F:GO:0005524; F:GO:0140359; C:GO:0016021	P:transmembrane transport; F:ATP binding; F:ABC-type transporter activity; C:integral component of membrane	EC:7	Translocases
Of_RNA_HQ_transcript_24.p3	ATP-binding cassette subfamily transporter B1 member 4	136	10	4.71386e-83	92.53	4	P:GO:0055085; F:GO:0005524; F:GO:0140359; C:GO:0016021	P:transmembrane transport; F:ATP binding; F:ABC-type transporter activity; C:integral component of membrane	EC:7	Translocases
Of_RNA_HQ_transcript_36.p1	Sodium/potassium-transporting ATPase subunit alpha	1038	10	0	98.35	7	P:GO:0071805; F:GO:0005524; F:GO:0008556; F:GO:0016887; F:GO:0046872; C:GO:0005886; C:GO:0016021	P:potassium ion transmembrane transport; F:ATP binding; F:P-type potassium transmembrane transporter activity; F:ATP hydrolysis activity; F:metal ion binding; C:plasma membrane; C:integral component of membrane	EC:3.6.1; EC:7.2.2.6	Acting on acid anhydrides; P-type K(+) transporter
Of_RNA_HQ_transcript_48.p1	Karyopherin (importin) beta 3	1128	10	0	93.23	4	P:GO:0006606; F:GO:0031267; C:GO:0005634; C:GO:0005737	P:protein import into nucleus; F:small GTPase binding; C:nucleus; C:cytoplasm
Of_RNA_HQ_transcript_54.p1	Pyruvate carboxylase, mitochondrial	1193	10	0	90.67	6	P:GO:0006090; P:GO:0006094; F:GO:0004736; F:GO:0005524; F:GO:0046872; C:GO:0005737	P:pyruvate metabolic process; P:gluconeogenesis; F:pyruvate carboxylase activity; F:ATP binding; F:metal ion binding; C:cytoplasm	EC:6.4.1.1	Pyruvate carboxylase
Of_RNA_HQ_transcript_68.p1	Ubiquitin activating enzyme	1067	10	0	90.23	3	P:GO:0016567; F:GO:0005524; F:GO:0008641	P:protein ubiquitination; F:ATP binding; F:ubiquitin-like modifier activating enzyme activity	EC:6.2	Forming carbon-sulfur bonds
Of_RNA_HQ_transcript_104.p1	Myosin tail	369	10	0	98.73	2	C:GO:0016459; C:GO:0030016	C:myosin complex; C:myofibril
Of_RNA_HQ_transcript_104.p2	myosin tail	292	10	1.06005e-171	98.44	2	C:GO:0016459; C:GO:0030016	C:myosin complex; C:myofibril
Of_RNA_HQ_transcript_104.p3	myosin tail	138	10	4.11795e-92	98.7	2	C:GO:0016459; C:GO:0030016	C:myosin complex; C:myofibril
Of_RNA_HQ_transcript_117.p1	lysosomal alpha-mannosidase	783	10	0	88.68	4	P:GO:0006013; F:GO:0004559; F:GO:0030246; F:GO:0046872	P:mannose metabolic process; F:alpha-mannosidase activity; F:carbohydrate binding; F:metal ion binding	EC:3.2.1.24	Alpha-mannosidase
Of_RNA_HQ_transcript_117.p2	Lysosomal alpha-mannosidase	333	10	0	85.94	4	P:GO:0006013; F:GO:0004559; F:GO:0030246; F:GO:0046872	P:mannose metabolic process; F:alpha-mannosidase activity; F:carbohydrate binding; F:metal ion binding	EC:3.2.1.24	Alpha-mannosidase
Of_RNA_HQ_transcript_131.p1	kyphoscoliosis peptidase	959	10	0	87.12	1	F:GO:0016874	F:ligase activity
Of_RNA_HQ_transcript_138.p1	Phospholipid-transporting ATPase	1087	10	0	95.01	8	P:GO:0015914; P:GO:0034204; F:GO:0000287; F:GO:0005524; F:GO:0016887; F:GO:0140326; C:GO:0005802; C:GO:0016021	P:phospholipid transport; P:lipid translocation; F:magnesium ion binding; F:ATP binding; F:ATP hydrolysis activity; F:ATPase-coupled intramembrane lipid transporter activity; C:trans-Golgi network; C:integral component of membrane	EC:3.6.1; EC:7.6.2.1	Acting on acid anhydrides; P-type phospholipid transporter
Of_RNA_HQ_transcript_192.p1	Alpha-actinin, sarcomeric	915	10	0	95.23	2	F:GO:0003779; F:GO:0005509	F:actin binding; F:calcium ion binding
Of_RNA_HQ_transcript_198.p1	hypothetical protein CRM22_000674	881	10	0	92.58	1	C:GO:0016021	C:integral component of membrane
Of_RNA_HQ_transcript_204.p1	Importin subunit alpha-4	542	10	0	92.05	3	P:GO:0006606; F:GO:0061608; C:GO:0005737	P:protein import into nucleus; F:nuclear import signal receptor activity; C:cytoplasm
Of_RNA_HQ_transcript_232.p1	Prominin-1, variant 2	895	10	0	97.57	1	C:GO:0016021	C:integral component of membrane
Of_RNA_HQ_transcript_268.p1	basement membrane-specific heparan sulfate proteoglycan core protein	848	10	0	88.03
Of_RNA_HQ_transcript_281.p1	NEDD4-like E3 ubiquitin-protein ligase WWP1	809	10	0	89.84	3	P:GO:0006511; P:GO:0016567; F:GO:0061630	P:ubiquitin-dependent protein catabolic process; P:protein ubiquitination; F:ubiquitin protein ligase activity	EC:2	Transferases
Of_RNA_HQ_transcript_396.p1	Alpha-1 4 glucan phosphorylase	851	10	0	96.19	5	P:GO:0005977; F:GO:0008184; F:GO:0030170; F:GO:0102250; F:GO:0102499	P:glycogen metabolic process; F:glycogen phosphorylase activity; F:pyridoxal phosphate binding; F:linear malto-oligosaccharide phosphorylase activity; F:SHG alpha-glucan phosphorylase activity	EC:2.4.1.1	Glycogen phosphorylase
Of_RNA_HQ_transcript_398.p1	Lysosomal alpha-glucosidase	904	10	0	86.01	4	P:GO:0005975; F:GO:0030246; F:GO:0090599; C:GO:0016020	P:carbohydrate metabolic process; F:carbohydrate binding; F:alpha-glucosidase activity; C:membrane	EC:3.2.1.20	Alpha-glucosidase
Of_RNA_HQ_transcript_448.p1	Integrin beta	860	10	0	89.21	3	P:GO:0007155; P:GO:0007229; C:GO:0016021	P:cell adhesion; P:integrin-mediated signaling pathway; C:integral component of membrane
Of_RNA_HQ_transcript_482.p1	hypothetical protein CRM22_006181	788	10	0	91.27
Of_RNA_HQ_transcript_504.p1	ATP-dependent 6-phosphofructokinase	795	10	0	96.81	6	P:GO:0006002; P:GO:0061615; F:GO:0003872; F:GO:0005524; F:GO:0046872; C:GO:0005737	P:fructose 6-phosphate metabolic process; P:glycolytic process through fructose-6-phosphate; F:6-phosphofructokinase activity; F:ATP binding; F:metal ion binding; C:cytoplasm	EC:2.7.1.11	6-phosphofructokinase
Of_RNA_HQ_transcript_552.p1	putative extracellular matrix glycoprotein laminin subunit beta	895	10	0	88.81	3	C:GO:0005634; C:GO:0005737; C:GO:1990904	C:nucleus; C:cytoplasm; C:ribonucleoprotein complex
Of_RNA_HQ_transcript_561.p1	hypothetical protein CRM22_008529	684	10	0	95.96
Of_RNA_HQ_transcript_562.p1	programmed cell death 6-interacting protein	833	10	0	93.31	1	P:GO:0071985	P:multivesicular body sorting pathway
Of_RNA_HQ_transcript_610.p1	proactivator polypeptide	899	10	0	82.78	3	P:GO:0006665; C:GO:0005576; C:GO:0005764	P:sphingolipid metabolic process; C:extracellular region; C:lysosome
Of_RNA_HQ_transcript_638.p1	Glycogen phosphorylase, liver form	893	10	0	93.22	5	P:GO:0005977; F:GO:0008184; F:GO:0030170; F:GO:0102250; F:GO:0102499	P:glycogen metabolic process; F:glycogen phosphorylase activity; F:pyridoxal phosphate binding; F:linear malto-oligosaccharide phosphorylase activity; F:SHG alpha-glucan phosphorylase activity	EC:2.4.1.1	Glycogen phosphorylase
Of_RNA_HQ_transcript_658.p1	Glycogen phosphorylase	845	10	0	88.8	5	P:GO:0005977; F:GO:0008184; F:GO:0030170; F:GO:0102250; F:GO:0102499	P:glycogen metabolic process; F:glycogen phosphorylase activity; F:pyridoxal phosphate binding; F:linear malto-oligosaccharide phosphorylase activity; F:SHG alpha-glucan phosphorylase activity	EC:2.4.1.1	Glycogen phosphorylase
Of_RNA_HQ_transcript_693.p1	Transitional endoplasmic reticulum ATPase	824	10	0	97.65	3	P:GO:0051301; F:GO:0005524; F:GO:0016887	P:cell division; F:ATP binding; F:ATP hydrolysis activity	EC:3.6.1	Acting on acid anhydrides
Of_RNA_HQ_transcript_719.p1	hypothetical protein CSKR_106009	841	10	0	72.47	1	C:GO:0016021	C:integral component of membrane
Of_RNA_HQ_transcript_789.p1	V-type proton ATPase 116 kDa subunit a isoform 1	847	10	0	93.22	4	P:GO:1902600; F:GO:0046961; C:GO:0000220; C:GO:0016021	P:proton transmembrane transport; F:proton-transporting ATPase activity, rotational mechanism; C:vacuolar proton-transporting V-type ATPase, V0 domain; C:integral component of membrane	EC:7.1.3.1	H(+)-exporting diphosphatase
Of_RNA_HQ_transcript_824.p1	hypothetical protein CRM22_001484	843	10	0	73.79	1	C:GO:0016021	C:integral component of membrane
Of_RNA_HQ_transcript_828.p1	hypothetical protein CRM22_007626	747	10	0	98.54	3	P:GO:0006508; F:GO:0004198; F:GO:0005509	P:proteolysis; F:calcium-dependent cysteine-type endopeptidase activity; F:calcium ion binding	EC:3.4.22	Acting on peptide bonds (peptidases)
Of_RNA_HQ_transcript_830.p1	TRPM8 channel-associated factor 2	886	10	0	81.56
Of_RNA_HQ_transcript_882.p1	hypothetical protein CRM22_010573	820	10	0	77.51	1	C:GO:0016021	C:integral component of membrane
Of_RNA_HQ_transcript_909.p1	hypothetical protein CRM22_010133	474	10	0	87.14	9	P:GO:0006569; P:GO:0019805; P:GO:0034354; P:GO:0043420; P:GO:0097053; F:GO:0030170; F:GO:0030429; F:GO:0061981; C:GO:0005737	P:tryptophan catabolic process; P:quinolinate biosynthetic process; P:'de novo' NAD biosynthetic process from tryptophan; P:anthranilate metabolic process; P:L-kynurenine catabolic process; F:pyridoxal phosphate binding; F:kynureninase activity; F:3-hydroxykynureninase activity; C:cytoplasm	EC:3.7.1.3	Kynureninase
Of_RNA_HQ_transcript_967.p1	Elongation factor 2	850	10	0	97.71	4	P:GO:0006414; F:GO:0003746; F:GO:0003924; F:GO:0005525	P:translational elongation; F:translation elongation factor activity; F:GTPase activity; F:GTP binding	EC:3.6.1	Acting on acid anhydrides
Of_RNA_HQ_transcript_986.p1	Calpain, variant 2	800	10	0	95.09	3	P:GO:0006508; F:GO:0004198; F:GO:0005509	P:proteolysis; F:calcium-dependent cysteine-type endopeptidase activity; F:calcium ion binding	EC:3.4.22	Acting on peptide bonds (peptidases)
Of_RNA_HQ_transcript_990.p1	thioredoxin glutathione reductase	631	10	0	97.49	7	P:GO:0045454; P:GO:0098869; F:GO:0004791; F:GO:0019153; F:GO:0050660; F:GO:0097573; C:GO:0016021	P:cell redox homeostasis; P:cellular oxidant detoxification; F:thioredoxin-disulfide reductase activity; F:protein-disulfide reductase (glutathione) activity; F:flavin adenine dinucleotide binding; F:glutathione oxidoreductase activity; C:integral component of membrane	EC:1.8.4.2; EC:1.8.1.9; EC:1.8.1.8	Protein-disulfide reductase (glutathione); Thioredoxin-disulfide reductase; Protein-disulfide reductase
Of_RNA_HQ_transcript_1017.p1	Collagen alpha-1(XV) chain	703	10	0	81.15
Of_RNA_HQ_transcript_1040.p1	WD domain, G-beta repeat protein	531	10	0	94.01
Of_RNA_HQ_transcript_1051.p1	hypothetical protein CRM22_002367	723	10	0	98.06
Of_RNA_HQ_transcript_1084.p1	propionyl-CoA carboxylase alpha chain	762	10	0	95	5	P:GO:0016042; F:GO:0004658; F:GO:0005524; F:GO:0046872; C:GO:0005759	P:lipid catabolic process; F:propionyl-CoA carboxylase activity; F:ATP binding; F:metal ion binding; C:mitochondrial matrix	EC:6.4.1.3	Propionyl-CoA carboxylase
Of_RNA_HQ_transcript_1157.p1	aconitate hydratase	770	10	0	96.73	6	P:GO:0006099; F:GO:0003994; F:GO:0046872; F:GO:0047780; F:GO:0051539; C:GO:0005739	P:tricarboxylic acid cycle; F:aconitate hydratase activity; F:metal ion binding; F:citrate dehydratase activity; F:4 iron, 4 sulfur cluster binding; C:mitochondrion	EC:4.2.1.3	Aconitate hydratase
Of_RNA_HQ_transcript_1232.p1	NAD(P)H-hydrate epimerase	287	10	6.2066e-163	93.39	4	F:GO:0000166; F:GO:0046872; F:GO:0052856; F:GO:0052857	F:nucleotide binding; F:metal ion binding; F:NADHX epimerase activity; F:NADPHX epimerase activity	EC:5.1.99.6	NAD(P)H-hydrate epimerase
Of_RNA_HQ_transcript_1268.p1	Calpain-2 catalytic subunit	754	10	0	82.58	3	P:GO:0006508; F:GO:0004198; F:GO:0005509	P:proteolysis; F:calcium-dependent cysteine-type endopeptidase activity; F:calcium ion binding	EC:3.4.22	Acting on peptide bonds (peptidases)
Of_RNA_HQ_transcript_1288.p1	Methylmalonyl Coenzyme A mutase	768	10	0	95.93	3	F:GO:0004494; F:GO:0031419; F:GO:0046872	F:methylmalonyl-CoA mutase activity; F:cobalamin binding; F:metal ion binding	EC:5.4.99.2	Methylmalonyl-CoA mutase
Of_RNA_HQ_transcript_1290.p1	hypothetical protein CRM22_008681	431	10	0	77.53	1	C:GO:0016021	C:integral component of membrane
Of_RNA_HQ_transcript_1336.p1	cAMP-dependent protein kinase type II-alpha regulatory subunit	380	10	0	94.68	6	P:GO:0001932; P:GO:0050790; F:GO:0008603; F:GO:0016301; F:GO:0030552; C:GO:0005952	P:regulation of protein phosphorylation; P:regulation of catalytic activity; F:cAMP-dependent protein kinase regulator activity; F:kinase activity; F:cAMP binding; C:cAMP-dependent protein kinase complex	EC:2.7	Transferring phosphorus-containing groups
Of_RNA_HQ_transcript_1479.p1	hypothetical protein CSKR_106009	544	10	0	73.44	1	C:GO:0016021	C:integral component of membrane
Of_RNA_HQ_transcript_1563.p1	taurocyamine kinase	723	10	0	90.53	4	P:GO:0016310; P:GO:0046314; F:GO:0004111; F:GO:0005524	P:phosphorylation; P:phosphocreatine biosynthetic process; F:creatine kinase activity; F:ATP binding	EC:2.7.3.2	Creatine kinase
Of_RNA_HQ_transcript_1564.p1	fasciclin domain protein	763	10	0	93.77
Of_RNA_HQ_transcript_1579.p1	ATP-binding cassette sub- D member 4	658	10	0	84.94	4	P:GO:0055085; F:GO:0005524; F:GO:0140359; C:GO:0016021	P:transmembrane transport; F:ATP binding; F:ABC-type transporter activity; C:integral component of membrane	EC:7	Translocases
Of_RNA_HQ_transcript_1616.p1	Lymphocyte cytosolic protein 1	582	10	0	91.75	2	P:GO:0051017; F:GO:0051015	P:actin filament bundle assembly; F:actin filament binding
Of_RNA_HQ_transcript_1638.p1	hypothetical protein CRM22_006199	610	10	0	83.64	5	P:GO:0006457; F:GO:0005509; F:GO:0051082; C:GO:0005783; C:GO:0016021	P:protein folding; F:calcium ion binding; F:unfolded protein binding; C:endoplasmic reticulum; C:integral component of membrane
Of_RNA_HQ_transcript_1639.p1	lamin Dm0	594	10	0	93.82	1	C:GO:0005882	C:intermediate filament
Of_RNA_HQ_transcript_1645.p1	Glucose-6-phosphate isomerase	559	10	0	95.3	5	P:GO:0006094; P:GO:0006096; F:GO:0004347; F:GO:0097367; C:GO:0016021	P:gluconeogenesis; P:glycolytic process; F:glucose-6-phosphate isomerase activity; F:carbohydrate derivative binding; C:integral component of membrane	EC:5.3.1.9	Glucose-6-phosphate isomerase
Of_RNA_HQ_transcript_1801.p1	Urocanate hydratase	707	10	0	93.58	3	P:GO:0019556; P:GO:0019557; F:GO:0016153	P:histidine catabolic process to glutamate and formamide; P:histidine catabolic process to glutamate and formate; F:urocanate hydratase activity	EC:4.2.1.49	Urocanate hydratase
Of_RNA_HQ_transcript_1837.p1	Tetratricopeptide repeat protein 39B	680	10	0	89.69
Of_RNA_HQ_transcript_1842.p1	High affinity cationic amino acid transporter 1	666	10	0	86.55	3	P:GO:0055085; F:GO:0022857; C:GO:0016021	P:transmembrane transport; F:transmembrane transporter activity; C:integral component of membrane	EC:7	Translocases
Of_RNA_HQ_transcript_1857.p1	Xaa-Pro aminopeptidase	701	10	0	86.82	2	F:GO:0070006; C:GO:0110165	F:metalloaminopeptidase activity; C:cellular anatomical entity	EC:3.4.11	Acting on peptide bonds (peptidases)
Of_RNA_HQ_transcript_1897.p1	Solute carrier 2, facilitated glucose transporter member 4, variant 2	542	10	0	96.47	4	P:GO:0008643; P:GO:0055085; F:GO:0022857; C:GO:0016021	P:carbohydrate transport; P:transmembrane transport; F:transmembrane transporter activity; C:integral component of membrane	EC:7	Translocases
Of_RNA_HQ_transcript_1914.p1	1,4-alpha-glucan branching enzyme	701	10	0	97.66	5	P:GO:0005978; F:GO:0003844; F:GO:0004553; F:GO:0043169; F:GO:0102752	P:glycogen biosynthetic process; F:1,4-alpha-glucan branching enzyme activity; F:hydrolase activity, hydrolyzing O-glycosyl compounds; F:cation binding; F:1,4-alpha-glucan branching enzyme activity (using a glucosylated glycogenin as primer for glycogen synthesis)	EC:2.4.1.18; EC:3.2.1	1,4-alpha-glucan branching enzyme; Glycosylases
Of_RNA_HQ_transcript_1981.p1	glycosyl hydrolase family 35	646	10	0	82.42	2	P:GO:0005975; F:GO:0004565	P:carbohydrate metabolic process; F:beta-galactosidase activity	EC:3.2.1.23	Beta-galactosidase
Of_RNA_HQ_transcript_2076.p1	Synaptotagmin-like protein 4	691	10	0	89.4	2	F:GO:0046872; C:GO:0016020	F:metal ion binding; C:membrane
Of_RNA_HQ_transcript_2087.p1	histidine ammonia-lyase	668	10	0	86.84	4	P:GO:0019556; P:GO:0019557; F:GO:0004397; C:GO:0005737	P:histidine catabolic process to glutamate and formamide; P:histidine catabolic process to glutamate and formate; F:histidine ammonia-lyase activity; C:cytoplasm	EC:4.3.1.3	Histidine ammonia-lyase
Of_RNA_HQ_transcript_2106.p1	glycosyl hydrolase family 35	660	10	0	86.6	2	P:GO:0005975; F:GO:0004565	P:carbohydrate metabolic process; F:beta-galactosidase activity	EC:3.2.1.23	Beta-galactosidase
Of_RNA_HQ_transcript_2112.p1	Pyruvate kinase pkm	567	10	0	91.86	6	P:GO:0006096; F:GO:0000287; F:GO:0004743; F:GO:0005524; F:GO:0016301; F:GO:0030955	P:glycolytic process; F:magnesium ion binding; F:pyruvate kinase activity; F:ATP binding; F:kinase activity; F:potassium ion binding	EC:2.7.1.40	Pyruvate kinase
Of_RNA_HQ_transcript_2225.p1	kelch-like protein 2/3	722	10	0	79.69	3	P:GO:0016567; C:GO:0005829; C:GO:0005856	P:protein ubiquitination; C:cytosol; C:cytoskeleton
Of_RNA_HQ_transcript_2262.p1	Transketolase, pyridine binding domain protein	635	10	0	94.08	2	F:GO:0016740; F:GO:0046872	F:transferase activity; F:metal ion binding	EC:2	Transferases
Of_RNA_HQ_transcript_2266.p1	tanabin isoform X6	699	10	1.11455e-06	46.93
Of_RNA_HQ_transcript_2376.p1	Vesicle-associated membrane protein-associated protein B	353	10	0	86.47	2	C:GO:0005789; C:GO:0016021	C:endoplasmic reticulum membrane; C:integral component of membrane
Of_RNA_HQ_transcript_2527.p1	fasciclin domain protein	691	10	0	87.77	2	F:GO:0003676; F:GO:0008270	F:nucleic acid binding; F:zinc ion binding
Of_RNA_HQ_transcript_2566.p1	prolyl oligopeptidase	713	10	0	93.59	3	P:GO:0006508; F:GO:0004252; C:GO:0005737	P:proteolysis; F:serine-type endopeptidase activity; C:cytoplasm	EC:3.4.21	Acting on peptide bonds (peptidases)
Of_RNA_HQ_transcript_2584.p1	hypothetical protein CRM22_011137	545	10	0	87.1	4	F:GO:0003779; C:GO:0005737; C:GO:0005856; C:GO:0005886	F:actin binding; C:cytoplasm; C:cytoskeleton; C:plasma membrane
Of_RNA_HQ_transcript_2641.p1	Succinate dehydrogenase [ubiquinone] flavoprotein subunit B mitochondrial	651	10	0	95.71	5	P:GO:0006099; P:GO:0022900; F:GO:0008177; F:GO:0050660; C:GO:0005743	P:tricarboxylic acid cycle; P:electron transport chain; F:succinate dehydrogenase (ubiquinone) activity; F:flavin adenine dinucleotide binding; C:mitochondrial inner membrane	EC:1.3.5.1	Succinate dehydrogenase (quinone)
Of_RNA_HQ_transcript_2715.p2	Proteasome subunit beta type	277	10	0	91.18	8	P:GO:0006511; P:GO:0007049; P:GO:0051301; F:GO:0004298; F:GO:0031625; C:GO:0005634; C:GO:0005737; C:GO:0005839	P:ubiquitin-dependent protein catabolic process; P:cell cycle; P:cell division; F:threonine-type endopeptidase activity; F:ubiquitin protein ligase binding; C:nucleus; C:cytoplasm; C:proteasome core complex	EC:3.4.25	Acting on peptide bonds (peptidases)
Of_RNA_HQ_transcript_2736.p1	hypothetical protein CRM22_009838	474	10	0	90.5	8	P:GO:0001678; P:GO:0006096; P:GO:0019318; P:GO:0046835; P:GO:0051156; F:GO:0004340; F:GO:0005524; F:GO:0005536	P:cellular glucose homeostasis; P:glycolytic process; P:hexose metabolic process; P:carbohydrate phosphorylation; P:glucose 6-phosphate metabolic process; F:glucokinase activity; F:ATP binding; F:glucose binding	EC:2.7.1.2; EC:2.7.1.1	Glucokinase; Hexokinase
Of_RNA_HQ_transcript_2741.p1	vesicular amine transporter	462	10	0	73.98	2	C:GO:0016020; C:GO:0016021	C:membrane; C:integral component of membrane
Of_RNA_HQ_transcript_2810.p1	Heat shock cognate 71 kDa protein	671	10	0	98.57	3	P:GO:0006457; F:GO:0005524; F:GO:0140662	P:protein folding; F:ATP binding; F:ATP-dependent protein folding chaperone
Of_RNA_HQ_transcript_2861.p1	von Willebrand factor A domain-containing protein 5A	651	10	0	81.83	1	C:GO:0016021	C:integral component of membrane
Of_RNA_HQ_transcript_2921.p1	actin-interacting protein 1	380	10	0	90.75
Of_RNA_HQ_transcript_2921.p2	Actin-interacting protein 1	215	10	5.74627e-156	96.86
Of_RNA_HQ_transcript_3019.p1	beta subunit of fatty acid synthetase	645	10	0	80.47
Of_RNA_HQ_transcript_3079.p1	Tubulin beta chain	373	10	0	99.97	6	P:GO:0007010; P:GO:0007017; F:GO:0003924; F:GO:0005200; F:GO:0005525; C:GO:0005874	P:cytoskeleton organization; P:microtubule-based process; F:GTPase activity; F:structural constituent of cytoskeleton; F:GTP binding; C:microtubule	EC:3.6.1	Acting on acid anhydrides
Of_RNA_HQ_transcript_3107.p1	phosphoenolpyruvate carboxykinase (GTP)	618	10	0	95.35	6	P:GO:0006094; P:GO:0016310; F:GO:0004613; F:GO:0005525; F:GO:0016301; F:GO:0046872	P:gluconeogenesis; P:phosphorylation; F:phosphoenolpyruvate carboxykinase (GTP) activity; F:GTP binding; F:kinase activity; F:metal ion binding	EC:2.7; EC:4.1.1.32	Transferring phosphorus-containing groups; Phosphoenolpyruvate carboxykinase (GTP)
Of_RNA_HQ_transcript_3196.p1	heat shock protein 83	691	10	0	84.47	21	P:GO:0002218; P:GO:0002230; P:GO:0006457; P:GO:0009408; P:GO:0009409; P:GO:0032728; P:GO:0042981; P:GO:0046677; P:GO:0098586; P:GO:1901642; F:GO:0005337; F:GO:0005524; F:GO:0016887; F:GO:0051082; F:GO:0051219; F:GO:0140662; C:GO:0005634; C:GO:0005739; C:GO:0005886; C:GO:0016021; C:GO:0042470	P:activation of innate immune response; P:positive regulation of defense response to virus by host; P:protein folding; P:response to heat; P:response to cold; P:positive regulation of interferon-beta production; P:regulation of apoptotic process; P:response to antibiotic; P:cellular response to virus; P:nucleoside transmembrane transport; F:nucleoside transmembrane transporter activity; F:ATP bin…	EC:3.6.1; EC:7	Acting on acid anhydrides; Translocases
Of_RNA_HQ_transcript_3214.p1	Sulfhydryl oxidase 1	562	10	0	83.91	2	F:GO:0016971; C:GO:0016021	F:flavin-linked sulfhydryl oxidase activity; C:integral component of membrane	EC:1.8.3.2	Thiol oxidase
Of_RNA_HQ_transcript_3236.p1	phosphoglucomutase/phosphomannomutase, alpha/beta/alpha domain I	600	10	0	91.69	3	P:GO:0005975; F:GO:0000287; F:GO:0016868	P:carbohydrate metabolic process; F:magnesium ion binding; F:intramolecular transferase activity, phosphotransferases	EC:5.4.2	Intramolecular transferases
Of_RNA_HQ_transcript_3342.p1	Leukotriene A-4 hydrolase	634	10	0	84.7	3	P:GO:0006508; F:GO:0008237; F:GO:0008270	P:proteolysis; F:metallopeptidase activity; F:zinc ion binding	EC:3.4	Acting on peptide bonds (peptidases)
Of_RNA_HQ_transcript_3360.p1	Heat shock cognate 71 kDa protein	647	10	0	98.43	3	P:GO:0006457; F:GO:0005524; F:GO:0140662	P:protein folding; F:ATP binding; F:ATP-dependent protein folding chaperone
Of_RNA_HQ_transcript_3366.p1	Thimet oligopeptidase	671	10	0	88.08	3	P:GO:0006508; F:GO:0004222; F:GO:0046872	P:proteolysis; F:metalloendopeptidase activity; F:metal ion binding	EC:3.4.24	Acting on peptide bonds (peptidases)
Of_RNA_HQ_transcript_3587.p1	Endoplasmic reticulum chaperone BiP	503	10	0	93.97	4	P:GO:0006457; F:GO:0005524; F:GO:0140662; C:GO:0005788	P:protein folding; F:ATP binding; F:ATP-dependent protein folding chaperone; C:endoplasmic reticulum lumen
Of_RNA_HQ_transcript_3596.p1	Acid phosphatase type 7	480	10	0	85.7	2	F:GO:0003993; F:GO:0046872	F:acid phosphatase activity; F:metal ion binding	EC:3.1.3.2	Acid phosphatase
Of_RNA_HQ_transcript_3665.p1	dihydropyrimidinase-like 2	607	10	0	92.56	2	F:GO:0016810; C:GO:0005737	F:hydrolase activity, acting on carbon-nitrogen (but not peptide) bonds; C:cytoplasm	EC:3.5	Acting on carbon-nitrogen bonds, other than peptide bonds
Of_RNA_HQ_transcript_3772.p1	Four and a half LIM domains protein 3	118	10	1.04116e-83	97.26	2	P:GO:0007517; F:GO:0046872	P:muscle organ development; F:metal ion binding
Of_RNA_HQ_transcript_3793.p1	glutamate dehydrogenase	539	10	0	94.34	3	P:GO:0006520; F:GO:0000166; F:GO:0004353	P:cellular amino acid metabolic process; F:nucleotide binding; F:glutamate dehydrogenase [NAD(P)+] activity	EC:1.4.1.3	Glutamate dehydrogenase (NAD(P)(+))
Of_RNA_HQ_transcript_3802.p1	fatty-acid amide hydrolase 1	427	10	0	90.79	1	F:GO:0016787	F:hydrolase activity	EC:3	Hydrolases
Of_RNA_HQ_transcript_3909.p1	Ectonucleoside triphosphate diphosphohydrolase	512	10	0	84.21	3	F:GO:0005524; F:GO:0016787; C:GO:0016021	F:ATP binding; F:hydrolase activity; C:integral component of membrane	EC:3	Hydrolases
Of_RNA_HQ_transcript_3970.p1	Myophilin	361	10	0	95.32	3	P:GO:0031032; F:GO:0003779; F:GO:0005516	P:actomyosin structure organization; F:actin binding; F:calmodulin binding
Of_RNA_HQ_transcript_4084.p1	leucine aminopeptidase	565	10	0	92.48	4	P:GO:0006508; F:GO:0030145; F:GO:0070006; C:GO:0005737	P:proteolysis; F:manganese ion binding; F:metalloaminopeptidase activity; C:cytoplasm	EC:3.4.11	Acting on peptide bonds (peptidases)
Of_RNA_HQ_transcript_4091.p1	Retinal dehydrogenase 1	504	10	0	93.29	1	F:GO:0016620	F:oxidoreductase activity, acting on the aldehyde or oxo group of donors, NAD or NADP as acceptor	EC:1.2.1	Acting on the aldehyde or oxo group of donors
Of_RNA_HQ_transcript_4092.p1	glycerol kinase	502	10	0	92.07	4	P:GO:0016310; P:GO:0019563; F:GO:0004370; C:GO:0016021	P:phosphorylation; P:glycerol catabolic process; F:glycerol kinase activity; C:integral component of membrane	EC:2.7.1.30	Glycerol kinase
Of_RNA_HQ_transcript_4104.p1	citrate synthase	475	10	0	93.56	4	P:GO:0006099; P:GO:0006101; F:GO:0004108; C:GO:0005759	P:tricarboxylic acid cycle; P:citrate metabolic process; F:citrate (Si)-synthase activity; C:mitochondrial matrix	EC:2.3.3.16	Citrate synthase (unknown stereospecificity)
Of_RNA_HQ_transcript_4128.p1	T-complex protein 1 subunit theta	545	10	0	94.36	6	P:GO:0006457; F:GO:0005524; F:GO:0016887; F:GO:0051082; F:GO:0140662; C:GO:0005737	P:protein folding; F:ATP binding; F:ATP hydrolysis activity; F:unfolded protein binding; F:ATP-dependent protein folding chaperone; C:cytoplasm	EC:3.6.1	Acting on acid anhydrides
Of_RNA_HQ_transcript_4144.p1	Serine/threonine-protein kinase PAK 2	480	10	0	85.27	3	P:GO:0006468; F:GO:0004674; F:GO:0005524	P:protein phosphorylation; F:protein serine/threonine kinase activity; F:ATP binding	EC:2.7.1	Transferring phosphorus-containing groups
Of_RNA_HQ_transcript_4303.p1	dihydrolipoamide dehydrogenase	509	10	0	93.43	3	P:GO:0045454; F:GO:0004148; F:GO:0050660	P:cell redox homeostasis; F:dihydrolipoyl dehydrogenase activity; F:flavin adenine dinucleotide binding	EC:1.8.1.4	Dihydrolipoyl dehydrogenase
Of_RNA_HQ_transcript_4637.p1	60S ribosomal protein L19	615	10	0	71.91	1	C:GO:0005840	C:ribosome
Of_RNA_HQ_transcript_4669.p1	Annexin A11	421	10	0	91.54	4	P:GO:0043086; F:GO:0004859; F:GO:0005509; F:GO:0005544	P:negative regulation of catalytic activity; F:phospholipase inhibitor activity; F:calcium ion binding; F:calcium-dependent phospholipid binding
Of_RNA_HQ_transcript_4684.p1	proteoglycan 4 isoform X2	607	10	2.14739e-57	52.01	5	P:GO:0006897; P:GO:0006955; F:GO:0005044; F:GO:0030247; C:GO:0110165	P:endocytosis; P:immune response; F:scavenger receptor activity; F:polysaccharide binding; C:cellular anatomical entity
Of_RNA_HQ_transcript_4785.p1	threonine dehydratase	458	10	0	94.34	1	F:GO:0004794	F:L-threonine ammonia-lyase activity	EC:4.3.1.19	Threonine ammonia-lyase
Of_RNA_HQ_transcript_4842.p1	vacuolar protein-sorting-associated protein 4	444	10	0	94.42	3	F:GO:0005524; F:GO:0016887; C:GO:0031902	F:ATP binding; F:ATP hydrolysis activity; C:late endosome membrane	EC:3.6.1	Acting on acid anhydrides
Of_RNA_HQ_transcript_4883.p1	tubulin alpha	451	10	0	99.1	5	P:GO:0007010; P:GO:0007017; F:GO:0005200; F:GO:0005525; C:GO:0005874	P:cytoskeleton organization; P:microtubule-based process; F:structural constituent of cytoskeleton; F:GTP binding; C:microtubule
Of_RNA_HQ_transcript_4927.p1	glycogenin glucosyltransferase	354	10	0	96.04	1	F:GO:0016757	F:glycosyltransferase activity	EC:2.4	Glycosyltransferases
Of_RNA_HQ_transcript_5148.p1	Fumarate hydratase class I, aerobic	567	10	0	94.68	4	P:GO:0006091; F:GO:0004333; F:GO:0046872; F:GO:0051539	P:generation of precursor metabolites and energy; F:fumarate hydratase activity; F:metal ion binding; F:4 iron, 4 sulfur cluster binding	EC:4.2.1.2	Fumarate hydratase
Of_RNA_HQ_transcript_5265.p1	putative uncharacterized protein DDB_G0282133	472	2	2.70945e-16	42.46
Of_RNA_HQ_transcript_5273.p1	Carnitine O-acetyltransferase mitochondrial	478	10	0	85.01	4	P:GO:0006083; P:GO:0019679; F:GO:0003986; F:GO:0016740	P:acetate metabolic process; P:propionate metabolic process, methylcitrate cycle; F:acetyl-CoA hydrolase activity; F:transferase activity	EC:2; EC:3.1.2.1	Transferases; Acetyl-CoA hydrolase
Of_RNA_HQ_transcript_5305.p1	Deleted in malignant brain tumors 1 protein	604	10	0	85.55	4	P:GO:0006897; P:GO:0030154; F:GO:0005044; C:GO:0016020	P:endocytosis; P:cell differentiation; F:scavenger receptor activity; C:membrane
Of_RNA_HQ_transcript_5307.p2	16 kDa calcium-binding protein	144	10	5.22605e-98	84.88	1	F:GO:0005509	F:calcium ion binding
Of_RNA_HQ_transcript_5317.p1	hypothetical protein T265_09758	594	10	5.75998e-164	68.11	1	C:GO:0016020	C:membrane
Of_RNA_HQ_transcript_5352.p1	Coatomer subunit delta	565	10	0	91.2	4	P:GO:0006890; P:GO:0015031; C:GO:0000139; C:GO:0030126	P:retrograde vesicle-mediated transport, Golgi to endoplasmic reticulum; P:protein transport; C:Golgi membrane; C:COPI vesicle coat
Of_RNA_HQ_transcript_5394.p1	putative phospholipase B-like 2	598	10	0	82.07	2	P:GO:0016042; F:GO:0004620	P:lipid catabolic process; F:phospholipase activity	EC:3.1.1	Acting on ester bonds
Of_RNA_HQ_transcript_5459.p1	1-pyrroline-5-carboxylate dehydrogenase	558	10	0	94.81	3	P:GO:0010133; F:GO:0003842; F:GO:0016620	P:proline catabolic process to glutamate; F:1-pyrroline-5-carboxylate dehydrogenase activity; F:oxidoreductase activity, acting on the aldehyde or oxo group of donors, NAD or NADP as acceptor	EC:1.2.1.88; EC:1.5.1	L-glutamate gamma-semialdehyde dehydrogenase; Acting on the CH-NH group of donors
Of_RNA_HQ_transcript_5537.p1	Cathepsin L	487	10	0	80.86	2	P:GO:0006508; F:GO:0008234	P:proteolysis; F:cysteine-type peptidase activity	EC:3.4	Acting on peptide bonds (peptidases)
Of_RNA_HQ_transcript_5563.p1	dihydrolipoamide dehydrogenase	497	10	0	90.95	3	P:GO:0045454; F:GO:0004148; F:GO:0050660	P:cell redox homeostasis; F:dihydrolipoyl dehydrogenase activity; F:flavin adenine dinucleotide binding	EC:1.8.1.4	Dihydrolipoyl dehydrogenase
Of_RNA_HQ_transcript_5667.p1	2-oxoglutarate dehydrogenase E2 component	441	10	0	90.01	4	P:GO:0006099; P:GO:0033512; F:GO:0004149; C:GO:0045252	P:tricarboxylic acid cycle; P:L-lysine catabolic process to acetyl-CoA via saccharopine; F:dihydrolipoyllysine-residue succinyltransferase activity; C:oxoglutarate dehydrogenase complex	EC:2.3.1.61	Dihydrolipoyllysine-residue succinyltransferase
Of_RNA_HQ_transcript_5947.p1	Glycoside hydrolase subgroup catalytic core	525	10	0	87.69	4	P:GO:0005975; P:GO:0016042; P:GO:1901136; F:GO:0004553	P:carbohydrate metabolic process; P:lipid catabolic process; P:carbohydrate derivative catabolic process; F:hydrolase activity, hydrolyzing O-glycosyl compounds	EC:3.2.1	Glycosylases
Of_RNA_HQ_transcript_6139.p1	protein disulfide-isomerase A1	503	10	0	85.29	3	F:GO:0003756; C:GO:0005788; C:GO:0016021	F:protein disulfide isomerase activity; C:endoplasmic reticulum lumen; C:integral component of membrane	EC:5.3.4.1	Protein disulfide-isomerase
Of_RNA_HQ_transcript_6175.p1	Rab GDP dissociation inhibitor alpha	450	10	0	92.51	6	P:GO:0007264; P:GO:0015031; P:GO:0050790; F:GO:0005093; F:GO:0005096; C:GO:0005737	P:small GTPase mediated signal transduction; P:protein transport; P:regulation of catalytic activity; F:Rab GDP-dissociation inhibitor activity; F:GTPase activator activity; C:cytoplasm
Of_RNA_HQ_transcript_6275.p1	Alanine aminotransferase	525	10	0	89.43	4	P:GO:0009058; P:GO:0042853; F:GO:0008483; F:GO:0030170	P:biosynthetic process; P:L-alanine catabolic process; F:transaminase activity; F:pyridoxal phosphate binding	EC:2.6.1	Transferring nitrogenous groups
Of_RNA_HQ_transcript_6457.p1	Tubulin alpha chain	436	10	0	97.68	5	P:GO:0007010; P:GO:0007017; F:GO:0005200; F:GO:0005525; C:GO:0005874	P:cytoskeleton organization; P:microtubule-based process; F:structural constituent of cytoskeleton; F:GTP binding; C:microtubule
Of_RNA_HQ_transcript_6648.p1	V-type H+-transporting ATPase subunit B	496	10	0	98.36	5	P:GO:0046034; P:GO:1902600; F:GO:0005524; F:GO:0046961; C:GO:0033180	P:ATP metabolic process; P:proton transmembrane transport; F:ATP binding; F:proton-transporting ATPase activity, rotational mechanism; C:proton-transporting V-type ATPase, V1 domain	EC:7.1.3.1	H(+)-exporting diphosphatase
Of_RNA_HQ_transcript_6891.p1	ATP synthase subunit alpha	557	10	0	97.98	5	P:GO:0015986; P:GO:1902600; F:GO:0005524; F:GO:0046933; C:GO:0045261	P:proton motive force-driven ATP synthesis; P:proton transmembrane transport; F:ATP binding; F:proton-transporting ATP synthase activity, rotational mechanism; C:proton-transporting ATP synthase complex, catalytic core F(1)	EC:7.1.2.2; EC:6	H(+)-transporting two-sector ATPase; Ligases
Of_RNA_HQ_transcript_6921.p1	Tubulin beta chain	438	10	0	98.26	6	P:GO:0007010; P:GO:0007017; F:GO:0003924; F:GO:0005200; F:GO:0005525; C:GO:0005874	P:cytoskeleton organization; P:microtubule-based process; F:GTPase activity; F:structural constituent of cytoskeleton; F:GTP binding; C:microtubule	EC:3.6.1	Acting on acid anhydrides
Of_RNA_HQ_transcript_7061.p1	UTP--glucose-1-phosphate uridylyltransferase	522	10	0	86.95	3	P:GO:0005978; P:GO:0006011; F:GO:0003983	P:glycogen biosynthetic process; P:UDP-glucose metabolic process; F:UTP:glucose-1-phosphate uridylyltransferase activity	EC:2.7.7.64; EC:2.7.7.9	UTP-monosaccharide-1-phosphate uridylyltransferase; UTP--glucose-1-phosphate uridylyltransferase
Of_RNA_HQ_transcript_7077.p1	Excitatory amino acid transporter 2	525	10	0	88.36	5	P:GO:0015807; P:GO:0098656; P:GO:1902475; F:GO:0015293; C:GO:0016021	P:L-amino acid transport; P:anion transmembrane transport; P:L-alpha-amino acid transmembrane transport; F:symporter activity; C:integral component of membrane	EC:7	Translocases
Of_RNA_HQ_transcript_7132.p1	Annexin A11	507	10	0	88.28	2	F:GO:0005509; F:GO:0005544	F:calcium ion binding; F:calcium-dependent phospholipid binding
Of_RNA_HQ_transcript_7282.p1	Beta-hexosaminidase subunit alpha	515	10	0	82.98	3	P:GO:0005975; F:GO:0004563; F:GO:0102148	P:carbohydrate metabolic process; F:beta-N-acetylhexosaminidase activity; F:N-acetyl-beta-D-galactosaminidase activity	EC:3.2.1.52	Beta-N-acetylhexosaminidase
Of_RNA_HQ_transcript_7333.p1	Succinyl-CoA:3-ketoacid coenzyme A transferase 1, mitochondrial	512	10	0	97.92	3	P:GO:0046952; F:GO:0008260; C:GO:0005739	P:ketone body catabolic process; F:3-oxoacid CoA-transferase activity; C:mitochondrion	EC:2.8.3.5	3-oxoacid CoA-transferase
Of_RNA_HQ_transcript_7357.p1	leucyl aminopeptidase	527	10	0	92.51	4	P:GO:0006508; F:GO:0030145; F:GO:0070006; C:GO:0005737	P:proteolysis; F:manganese ion binding; F:metalloaminopeptidase activity; C:cytoplasm	EC:3.4.11	Acting on peptide bonds (peptidases)
Of_RNA_HQ_transcript_7426.p1	Guanosine nucleotide diphosphate dissociation inhibitor	471	10	0	90.38	6	P:GO:0007264; P:GO:0015031; P:GO:0050790; F:GO:0005093; F:GO:0005096; C:GO:0005737	P:small GTPase mediated signal transduction; P:protein transport; P:regulation of catalytic activity; F:Rab GDP-dissociation inhibitor activity; F:GTPase activator activity; C:cytoplasm
Of_RNA_HQ_transcript_7461.p1		398
Of_RNA_HQ_transcript_7534.p1	ectonucleotide pyrophosphatase/phosphodiesterase family member 5	524	10	0	82.75	1	C:GO:0016021	C:integral component of membrane
Of_RNA_HQ_transcript_7538.p1	actin, putative	386	10	0	98.24
Of_RNA_HQ_transcript_7547.p2	Retinal dehydrogenase 1	147	10	1.92969e-99	96.73	1	F:GO:0016620	F:oxidoreductase activity, acting on the aldehyde or oxo group of donors, NAD or NADP as acceptor	EC:1.2.1	Acting on the aldehyde or oxo group of donors
Of_RNA_HQ_transcript_7560.p1	Syntaxin-1A, variant 2	294	10	0	98.09	7	P:GO:0006836; P:GO:0006886; P:GO:0017157; P:GO:0061025; F:GO:0000149; F:GO:0005484; C:GO:0016021	P:neurotransmitter transport; P:intracellular protein transport; P:regulation of exocytosis; P:membrane fusion; F:SNARE binding; F:SNAP receptor activity; C:integral component of membrane
Of_RNA_HQ_transcript_7591.p1	WD-repeat protein 1	468	10	0	87.83
Of_RNA_HQ_transcript_7685.p1	hypothetical protein CRM22_000627	344	10	0	85.51	1	C:GO:0016021	C:integral component of membrane
Of_RNA_HQ_transcript_7691.p1	Adenylosuccinate lyase	487	10	0	92.9	4	P:GO:0006189; P:GO:0044208; F:GO:0004018; F:GO:0070626	P:'de novo' IMP biosynthetic process; P:'de novo' AMP biosynthetic process; F:N6-(1,2-dicarboxyethyl)AMP AMP-lyase (fumarate-forming) activity; F:(S)-2-(5-amino-1-(5-phospho-D-ribosyl)imidazole-4-carboxamido) succinate lyase (fumarate-forming) activity	EC:4.3.2.2	Adenylosuccinate lyase
Of_RNA_HQ_transcript_7700.p1	hypothetical protein CRM22_008515	441	10	0	73.08
Of_RNA_HQ_transcript_7707.p1	major egg antigen	469	10	0	89.27
Of_RNA_HQ_transcript_7909.p1	T-complex protein 1 subunit eta	556	10	0	96.25	6	P:GO:0006457; F:GO:0005524; F:GO:0016887; F:GO:0051082; F:GO:0140662; C:GO:0005737	P:protein folding; F:ATP binding; F:ATP hydrolysis activity; F:unfolded protein binding; F:ATP-dependent protein folding chaperone; C:cytoplasm	EC:3.6.1	Acting on acid anhydrides
Of_RNA_HQ_transcript_7986.p1	chymotrypsinogen A	494	10	0	88.34	2	P:GO:0006508; F:GO:0004252	P:proteolysis; F:serine-type endopeptidase activity	EC:3.4.21	Acting on peptide bonds (peptidases)
Of_RNA_HQ_transcript_8000.p1	calcium-binding protein	452	10	0	80.36	1	F:GO:0005509	F:calcium ion binding
Of_RNA_HQ_transcript_8077.p1	Isocitrate dehydrogenase [NADP] mitochondrial	463	10	0	92.59	6	P:GO:0006097; P:GO:0006099; P:GO:0006102; F:GO:0000287; F:GO:0004450; F:GO:0051287	P:glyoxylate cycle; P:tricarboxylic acid cycle; P:isocitrate metabolic process; F:magnesium ion binding; F:isocitrate dehydrogenase (NADP+) activity; F:NAD binding	EC:1.1.1.42	Isocitrate dehydrogenase (NADP(+))
Of_RNA_HQ_transcript_8105.p1	Mannose-6-phosphate isomerase	493	10	0	86.33	4	P:GO:0005975; P:GO:0009298; F:GO:0004476; F:GO:0008270	P:carbohydrate metabolic process; P:GDP-mannose biosynthetic process; F:mannose-6-phosphate isomerase activity; F:zinc ion binding	EC:5.3.1.8	Mannose-6-phosphate isomerase
Of_RNA_HQ_transcript_8127.p1	T-complex protein 1 subunit epsilon	558	10	0	96.66	6	P:GO:0006457; F:GO:0005524; F:GO:0016887; F:GO:0051082; F:GO:0140662; C:GO:0005737	P:protein folding; F:ATP binding; F:ATP hydrolysis activity; F:unfolded protein binding; F:ATP-dependent protein folding chaperone; C:cytoplasm	EC:3.6.1	Acting on acid anhydrides
Of_RNA_HQ_transcript_8182.p1	T-complex protein 1 subunit zeta	547	10	0	96.41	6	P:GO:0006457; F:GO:0005524; F:GO:0016887; F:GO:0051082; F:GO:0140662; C:GO:0005737	P:protein folding; F:ATP binding; F:ATP hydrolysis activity; F:unfolded protein binding; F:ATP-dependent protein folding chaperone; C:cytoplasm	EC:3.6.1	Acting on acid anhydrides
Of_RNA_HQ_transcript_8319.p1	uridine phosphorylase	317	10	0	89.41	4	P:GO:0009116; P:GO:0009166; F:GO:0004850; C:GO:0005737	P:nucleoside metabolic process; P:nucleotide catabolic process; F:uridine phosphorylase activity; C:cytoplasm	EC:2.4.2.3	Uridine phosphorylase
Of_RNA_HQ_transcript_8404.p1	T-complex protein 1 subunit gamma	553	10	0	97.73	6	P:GO:0006457; F:GO:0005524; F:GO:0016887; F:GO:0051082; F:GO:0140662; C:GO:0005832	P:protein folding; F:ATP binding; F:ATP hydrolysis activity; F:unfolded protein binding; F:ATP-dependent protein folding chaperone; C:chaperonin-containing T-complex	EC:3.6.1	Acting on acid anhydrides
Of_RNA_HQ_transcript_8416.p1	Haloacid dehalogenase-like hydrolase domain-containing 5	432	10	0	92.82	1	F:GO:0016787	F:hydrolase activity	EC:3	Hydrolases
Of_RNA_HQ_transcript_8438.p1	Ero1-like protein	465	10	0	87.12	5	P:GO:0034975; F:GO:0015035; F:GO:0016972; F:GO:0071949; C:GO:0005789	P:protein folding in endoplasmic reticulum; F:protein-disulfide reductase activity; F:thiol oxidase activity; F:FAD binding; C:endoplasmic reticulum membrane	EC:1.8.3.2	Thiol oxidase
Of_RNA_HQ_transcript_8444.p1	T-complex protein 1 subunit delta	558	10	0	96.85	6	P:GO:0006457; F:GO:0005524; F:GO:0016887; F:GO:0051082; F:GO:0140662; C:GO:0005737	P:protein folding; F:ATP binding; F:ATP hydrolysis activity; F:unfolded protein binding; F:ATP-dependent protein folding chaperone; C:cytoplasm	EC:3.6.1	Acting on acid anhydrides
Of_RNA_HQ_transcript_8447.p1	T-complex protein 1 subunit beta	545	10	0	96.6	6	P:GO:0006457; F:GO:0005524; F:GO:0016887; F:GO:0051082; F:GO:0140662; C:GO:0005832	P:protein folding; F:ATP binding; F:ATP hydrolysis activity; F:unfolded protein binding; F:ATP-dependent protein folding chaperone; C:chaperonin-containing T-complex	EC:3.6.1	Acting on acid anhydrides
Of_RNA_HQ_transcript_8510.p1	tubulin alpha	487	10	0	99.4	5	P:GO:0007010; P:GO:0007017; F:GO:0005200; F:GO:0005525; C:GO:0005874	P:cytoskeleton organization; P:microtubule-based process; F:structural constituent of cytoskeleton; F:GTP binding; C:microtubule
Of_RNA_HQ_transcript_8531.p1	T-complex protein 1 subunit alpha	549	10	0	97.28	5	P:GO:0006457; F:GO:0005524; F:GO:0016887; F:GO:0051082; F:GO:0140662	P:protein folding; F:ATP binding; F:ATP hydrolysis activity; F:unfolded protein binding; F:ATP-dependent protein folding chaperone	EC:3.6.1	Acting on acid anhydrides
Of_RNA_HQ_transcript_8535.p1	Arf guanine nucleotide exchange factor syt1	379	10	0	83.05	1	C:GO:0016021	C:integral component of membrane
Of_RNA_HQ_transcript_8658.p1	Sh3-containing grb2 protein 1 (Endophilin II)	378	10	0	90.53	1	C:GO:0005737	C:cytoplasm
Of_RNA_HQ_transcript_8733.p1	F-type H+-transporting ATPase subunit beta	547	10	0	98.23	6	P:GO:0015986; P:GO:1902600; F:GO:0005524; F:GO:0046933; F:GO:0046961; C:GO:0045261	P:proton motive force-driven ATP synthesis; P:proton transmembrane transport; F:ATP binding; F:proton-transporting ATP synthase activity, rotational mechanism; F:proton-transporting ATPase activity, rotational mechanism; C:proton-transporting ATP synthase complex, catalytic core F(1)	EC:7.1.3.1; EC:7.1.2.2; EC:6	H(+)-exporting diphosphatase; H(+)-transporting two-sector ATPase; Ligases
Of_RNA_HQ_transcript_8763.p1	lysosomal acid phosphatase	471	10	0	82.7	1	C:GO:0016021	C:integral component of membrane
Of_RNA_HQ_transcript_8791.p1	Fumarate hydratase class II	499	10	0	89.51	4	P:GO:0006099; P:GO:0006106; F:GO:0004333; C:GO:0045239	P:tricarboxylic acid cycle; P:fumarate metabolic process; F:fumarate hydratase activity; C:tricarboxylic acid cycle enzyme complex	EC:4.2.1.2	Fumarate hydratase
Of_RNA_HQ_transcript_8939.p1	Aspartate aminotransferase	422	10	0	85.37	4	P:GO:0006520; P:GO:0009058; F:GO:0004069; F:GO:0030170	P:cellular amino acid metabolic process; P:biosynthetic process; F:L-aspartate:2-oxoglutarate aminotransferase activity; F:pyridoxal phosphate binding	EC:2.6.1.1	Aspartate transaminase
Of_RNA_HQ_transcript_8963.p1	disulfide-isomerase ER-60	515	10	0	87.4	2	F:GO:0003756; C:GO:0005788	F:protein disulfide isomerase activity; C:endoplasmic reticulum lumen	EC:5.3.4.1	Protein disulfide-isomerase
Of_RNA_HQ_transcript_9206.p1	Lysosomal protective protein	503	10	0	89.28	2	P:GO:0006508; F:GO:0004185	P:proteolysis; F:serine-type carboxypeptidase activity	EC:3.4.21; EC:3.4.16	Acting on peptide bonds (peptidases); Acting on peptide bonds (peptidases)
Of_RNA_HQ_transcript_9216.p1	Beta-hexosaminidase subunit alpha	520	10	0	82.52	3	P:GO:0005975; F:GO:0004563; F:GO:0102148	P:carbohydrate metabolic process; F:beta-N-acetylhexosaminidase activity; F:N-acetyl-beta-D-galactosaminidase activity	EC:3.2.1.52	Beta-N-acetylhexosaminidase
Of_RNA_HQ_transcript_9237.p1	hypothetical protein CRM22_007743	483	10	0	77.75	2	C:GO:0005765; C:GO:0016021	C:lysosomal membrane; C:integral component of membrane
Of_RNA_HQ_transcript_9391.p1	UDP-glucose 4-epimerase	347	10	0	94.72	3	P:GO:0006012; F:GO:0003974; F:GO:0003978	P:galactose metabolic process; F:UDP-N-acetylglucosamine 4-epimerase activity; F:UDP-glucose 4-epimerase activity	EC:5.1.3.7; EC:5.1.3.2	UDP-N-acetylglucosamine 4-epimerase; UDP-glucose 4-epimerase
Of_RNA_HQ_transcript_9475.p1	Oxalate:formate antiporter	474	10	0	80.73	3	P:GO:0055085; F:GO:0022857; C:GO:0016021	P:transmembrane transport; F:transmembrane transporter activity; C:integral component of membrane	EC:7	Translocases
Of_RNA_HQ_transcript_9482.p1	Ras- protein Rab-3	223	10	2.78971e-157	94.97	4	P:GO:0006886; F:GO:0003924; F:GO:0005525; C:GO:0005886	P:intracellular protein transport; F:GTPase activity; F:GTP binding; C:plasma membrane	EC:3.6.1	Acting on acid anhydrides
Of_RNA_HQ_transcript_9576.p3	Retinal dehydrogenase 1	147	10	2.42497e-100	96.67	1	F:GO:0016620	F:oxidoreductase activity, acting on the aldehyde or oxo group of donors, NAD or NADP as acceptor	EC:1.2.1	Acting on the aldehyde or oxo group of donors
Of_RNA_HQ_transcript_9658.p1	phosphoglycerate kinase	434	10	0	97.39	3	P:GO:0006096; F:GO:0004618; F:GO:0005524	P:glycolytic process; F:phosphoglycerate kinase activity; F:ATP binding	EC:2.7.2.3	Phosphoglycerate kinase
Of_RNA_HQ_transcript_9682.p1	ornithine--oxo-acid transaminase	444	10	0	94.72	4	P:GO:0055129; F:GO:0004587; F:GO:0030170; F:GO:0050155	P:L-proline biosynthetic process; F:ornithine-oxo-acid transaminase activity; F:pyridoxal phosphate binding; F:ornithine(lysine) transaminase activity	EC:2.6.1.13	Ornithine aminotransferase
Of_RNA_HQ_transcript_9756.p1	tyrosinase precursor, Monophenol monooxygenase	476	10	0	95.23	1	F:GO:0016491	F:oxidoreductase activity	EC:1	Oxidoreductases
Of_RNA_HQ_transcript_9788.p1	hypothetical protein CRM22_006932	507	1	1.58227e-61	96.46
Of_RNA_HQ_transcript_9970.p1	Cystathionine beta-synthase	513	10	0	89.94	4	P:GO:0006535; P:GO:0019343; F:GO:0004122; C:GO:0005737	P:cysteine biosynthetic process from serine; P:cysteine biosynthetic process via cystathionine; F:cystathionine beta-synthase activity; C:cytoplasm	EC:4.2.1.22	Cystathionine beta-synthase
Of_RNA_HQ_transcript_9973.p1	Beta-ketoadipyl CoA thiolase	405	10	0	80.44	5	P:GO:0009089; P:GO:0009231; P:GO:0019538; P:GO:0044260; F:GO:0016747	P:lysine biosynthetic process via diaminopimelate; P:riboflavin biosynthetic process; P:protein metabolic process; P:cellular macromolecule metabolic process; F:acyltransferase activity, transferring groups other than amino-acyl groups	EC:2.3.1	Acyltransferases
Of_RNA_HQ_transcript_10093.p1	tyrosinase precursor, Monophenol monooxygenase	497	10	0	90.79	1	F:GO:0016491	F:oxidoreductase activity	EC:1	Oxidoreductases
Of_RNA_HQ_transcript_10178.p1	sarcoplasmic calcium-binding protein	382	10	0	89.81	1	F:GO:0005509	F:calcium ion binding
Of_RNA_HQ_transcript_10264.p1	carbonic anhydrase	322	10	0	77.31	2	F:GO:0004089; F:GO:0008270	F:carbonate dehydratase activity; F:zinc ion binding	EC:4.2.1.1	Carbonic anhydrase
Of_RNA_HQ_transcript_10337.p1	Dipeptidyl peptidase 2	473	10	0	84.75	2	P:GO:0006508; F:GO:0008236	P:proteolysis; F:serine-type peptidase activity	EC:3.4	Acting on peptide bonds (peptidases)
Of_RNA_HQ_transcript_10393.p1	Lysosomal Pro-X carboxypeptidase	520	10	0	96.56	3	P:GO:0006508; F:GO:0004180; F:GO:0008236	P:proteolysis; F:carboxypeptidase activity; F:serine-type peptidase activity	EC:3.4	Acting on peptide bonds (peptidases)
Of_RNA_HQ_transcript_10421.p1	PDZ/DHR/GLGF domain protein	324	10	0	87.02
Of_RNA_HQ_transcript_10551.p1	CAP protein	472	10	0	96.82	2	P:GO:0007010; F:GO:0003779	P:cytoskeleton organization; F:actin binding
Of_RNA_HQ_transcript_10728.p1	cysteine protease	361	10	0	91.75	2	P:GO:0006508; F:GO:0008234	P:proteolysis; F:cysteine-type peptidase activity	EC:3.4	Acting on peptide bonds (peptidases)
Of_RNA_HQ_transcript_10788.p1	hypothetical protein CRM22_006168	495	10	0	65.37
Of_RNA_HQ_transcript_10909.p1	Ectonucleotide pyrophosphatase/phosphodiesterase member 5	435	10	0	89.88	1	C:GO:0016021	C:integral component of membrane
Of_RNA_HQ_transcript_10933.p1	6-phosphogluconate dehydrogenase decarboxylating	482	10	0	89.46	4	P:GO:0006098; P:GO:0019521; F:GO:0004616; F:GO:0050661	P:pentose-phosphate shunt; P:D-gluconate metabolic process; F:phosphogluconate dehydrogenase (decarboxylating) activity; F:NADP binding	EC:1.1.1.44	Phosphogluconate dehydrogenase (NADP(+)-dependent, decarboxylating)
Of_RNA_HQ_transcript_10992.p1	BRO1 domain and CAAX motif containing	462	10	0	90.53
Of_RNA_HQ_transcript_11047.p1	SdrH family protein	464	5	2.08685e-08	49.34
Of_RNA_HQ_transcript_11120.p1	Leukocyte elastase inhibitor	405	10	0	79.04	3	P:GO:0010951; F:GO:0004867; C:GO:0005615	P:negative regulation of endopeptidase activity; F:serine-type endopeptidase inhibitor activity; C:extracellular space
Of_RNA_HQ_transcript_11253.p1	cathepsin C	478	10	0	83.57	3	P:GO:0006508; F:GO:0008234; F:GO:0008239	P:proteolysis; F:cysteine-type peptidase activity; F:dipeptidyl-peptidase activity	EC:3.4.14.1; EC:3.4.14.5; EC:3.4.14.4; EC:3.4.14.2	Dipeptidyl-peptidase I; Dipeptidyl-peptidase IV; Dipeptidyl-peptidase III; Dipeptidyl-peptidase II
Of_RNA_HQ_transcript_11300.p1	Acetyl coenzyme A hydrolase transferase	480	10	0	94.12	4	P:GO:0006083; P:GO:0019679; F:GO:0003986; F:GO:0016740	P:acetate metabolic process; P:propionate metabolic process, methylcitrate cycle; F:acetyl-CoA hydrolase activity; F:transferase activity	EC:2; EC:3.1.2.1	Transferases; Acetyl-CoA hydrolase
Of_RNA_HQ_transcript_11317.p1	adenylate cyclase	430	10	0	95.24	3	P:GO:0006520; F:GO:0004046; C:GO:0005737	P:cellular amino acid metabolic process; F:aminoacylase activity; C:cytoplasm	EC:3.5.1.14	N-acyl-aliphatic-L-amino acid amidohydrolase
Of_RNA_HQ_transcript_11320.p1	glycerol kinase	286	10	2.03903e-174	90.91	4	P:GO:0016310; P:GO:0019563; F:GO:0004370; C:GO:0016021	P:phosphorylation; P:glycerol catabolic process; F:glycerol kinase activity; C:integral component of membrane	EC:2.7.1.30	Glycerol kinase
Of_RNA_HQ_transcript_11570.p1	Branched-chain-amino-acid aminotransferase	358	10	0	81.48	3	P:GO:0008652; P:GO:0009082; F:GO:0004084	P:cellular amino acid biosynthetic process; P:branched-chain amino acid biosynthetic process; F:branched-chain-amino-acid transaminase activity	EC:2.6.1.42	Branched-chain-amino-acid transaminase
Of_RNA_HQ_transcript_11754.p1	Alpha N acetylgalactosaminidase	435	10	0	91.85	5	P:GO:0005975; P:GO:0006629; F:GO:0004553; C:GO:0005764; C:GO:0016021	P:carbohydrate metabolic process; P:lipid metabolic process; F:hydrolase activity, hydrolyzing O-glycosyl compounds; C:lysosome; C:integral component of membrane	EC:3.2.1	Glycosylases
Of_RNA_HQ_transcript_11789.p1	Annexin A11	453	10	0	97.84	2	F:GO:0005509; F:GO:0005544	F:calcium ion binding; F:calcium-dependent phospholipid binding
Of_RNA_HQ_transcript_11827.p1	hypothetical protein CRM22_009237	359	10	0	94.42	3	P:GO:0051694; F:GO:0005523; C:GO:0005856	P:pointed-end actin filament capping; F:tropomyosin binding; C:cytoskeleton
Of_RNA_HQ_transcript_12148.p1	hypothetical protein CRM22_003609	379	10	0	95.84	3	P:GO:0031032; F:GO:0003779; F:GO:0005516	P:actomyosin structure organization; F:actin binding; F:calmodulin binding
Of_RNA_HQ_transcript_12440.p1	Fructose-bisphosphate aldolase B	386	10	0	97.64	2	P:GO:0006096; F:GO:0004332	P:glycolytic process; F:fructose-bisphosphate aldolase activity	EC:4.1.2.13	Fructose-bisphosphate aldolase
Of_RNA_HQ_transcript_12484.p1	cell cycle control protein 50A	349	10	0	87.88	2	P:GO:0033036; C:GO:0016021	P:macromolecule localization; C:integral component of membrane
Of_RNA_HQ_transcript_12631.p1	Tubulin alpha chain	451	10	0	97.03	5	P:GO:0007010; P:GO:0007017; F:GO:0005200; F:GO:0005525; C:GO:0005874	P:cytoskeleton organization; P:microtubule-based process; F:structural constituent of cytoskeleton; F:GTP binding; C:microtubule
Of_RNA_HQ_transcript_12755.p1	Palmitoyltransferase zdhhc15b	318	10	0	90.55	2	F:GO:0019706; C:GO:0016021	F:protein-cysteine S-palmitoyltransferase activity; C:integral component of membrane	EC:2.3.1.225	Protein S-acyltransferase
Of_RNA_HQ_transcript_12793.p1	tubulin alpha	450	10	0	97.08	5	P:GO:0007010; P:GO:0007017; F:GO:0005200; F:GO:0005525; C:GO:0005874	P:cytoskeleton organization; P:microtubule-based process; F:structural constituent of cytoskeleton; F:GTP binding; C:microtubule
Of_RNA_HQ_transcript_12830.p1	tubulin alpha chain testis-specific	472	10	0	99.02	5	P:GO:0007010; P:GO:0007017; F:GO:0005200; F:GO:0005525; C:GO:0005874	P:cytoskeleton organization; P:microtubule-based process; F:structural constituent of cytoskeleton; F:GTP binding; C:microtubule
Of_RNA_HQ_transcript_13058.p1	hypothetical protein CRM22_006932	462	1	7.06262e-58	95.33
Of_RNA_HQ_transcript_13085.p1	hypothetical protein CRM22_009416	369	10	0	75.11	1	C:GO:0016021	C:integral component of membrane
Of_RNA_HQ_transcript_13317.p1	F-actin-capping protein	305	10	0	87.37	3	P:GO:0051016; F:GO:0003779; C:GO:0008290	P:barbed-end actin filament capping; F:actin binding; C:F-actin capping protein complex
Of_RNA_HQ_transcript_13389.p1	Protein disulfide-isomerase A6	442	10	0	87.43	3	F:GO:0003756; C:GO:0005783; C:GO:0016021	F:protein disulfide isomerase activity; C:endoplasmic reticulum; C:integral component of membrane	EC:5.3.4.1	Protein disulfide-isomerase
Of_RNA_HQ_transcript_13473.p1	Tubulin beta-2C chain	450	10	0	97.31	6	P:GO:0007010; P:GO:0007017; F:GO:0003924; F:GO:0005200; F:GO:0005525; C:GO:0005874	P:cytoskeleton organization; P:microtubule-based process; F:GTPase activity; F:structural constituent of cytoskeleton; F:GTP binding; C:microtubule	EC:3.6.1	Acting on acid anhydrides
Of_RNA_HQ_transcript_13527.p1	SCP-like protein	395	10	0	86.48
Of_RNA_HQ_transcript_13667.p1	Beta-hexosaminidase subunit beta	445	10	0	81.35	3	P:GO:0005975; F:GO:0004563; F:GO:0102148	P:carbohydrate metabolic process; F:beta-N-acetylhexosaminidase activity; F:N-acetyl-beta-D-galactosaminidase activity	EC:3.2.1.52	Beta-N-acetylhexosaminidase
Of_RNA_HQ_transcript_13813.p1	Tetraspanin-CD63 receptor	312	10	0	89.13	1	C:GO:0016021	C:integral component of membrane
Of_RNA_HQ_transcript_13874.p1	putative cys1 protein	513	10	0	71.2	2	P:GO:0010951; F:GO:0004869	P:negative regulation of endopeptidase activity; F:cysteine-type endopeptidase inhibitor activity
Of_RNA_HQ_transcript_13893.p1	Cathepsin B	339	10	0	91.81	3	P:GO:0006508; P:GO:0050790; F:GO:0004197	P:proteolysis; P:regulation of catalytic activity; F:cysteine-type endopeptidase activity	EC:3.4.22	Acting on peptide bonds (peptidases)
Of_RNA_HQ_transcript_13899.p1	Arginase, non-hepatic 2	426	10	0	94.25	4	P:GO:0000050; P:GO:0006525; F:GO:0004053; F:GO:0046872	P:urea cycle; P:arginine metabolic process; F:arginase activity; F:metal ion binding	EC:3.5.3.1	Arginase
Of_RNA_HQ_transcript_14010.p1	Cathepsin B-like cysteine proteinase	343	10	0	85.44	2	P:GO:0006508; F:GO:0008234	P:proteolysis; F:cysteine-type peptidase activity	EC:3.4	Acting on peptide bonds (peptidases)
Of_RNA_HQ_transcript_14139.p1	Glycine amidinotransferase, mitochondrial	422	10	0	90.37	3	P:GO:0006601; F:GO:0015068; C:GO:0005743	P:creatine biosynthetic process; F:glycine amidinotransferase activity; C:mitochondrial inner membrane	EC:2.1.4.1	Glycine amidinotransferase
Of_RNA_HQ_transcript_14616.p1	putative imidazolonepropionase	453	10	0	94.95	4	P:GO:0019556; P:GO:0019557; F:GO:0050480; C:GO:0005737	P:histidine catabolic process to glutamate and formamide; P:histidine catabolic process to glutamate and formate; F:imidazolonepropionase activity; C:cytoplasm	EC:3.5.2.7	Imidazolonepropionase
Of_RNA_HQ_transcript_14706.p1	cathepsin D	428	10	0	97.64	2	P:GO:0006508; F:GO:0004190	P:proteolysis; F:aspartic-type endopeptidase activity	EC:3.4.23	Acting on peptide bonds (peptidases)
Of_RNA_HQ_transcript_14938.p1	calmodulin-A isoform X1	163	10	7.51998e-104	96.83	49	P:GO:0000086; P:GO:0002027; P:GO:0005513; P:GO:0007186; P:GO:0010800; P:GO:0010801; P:GO:0010881; P:GO:0016240; P:GO:0031279; P:GO:0031954; P:GO:0032465; P:GO:0032516; P:GO:0043388; P:GO:0050848; P:GO:0051343; P:GO:0060315; P:GO:0060316; P:GO:0071902; P:GO:0098901; P:GO:1901842; P:GO:1901844; P:GO:1905913; P:GO:1990456; F:GO:0005509; F:GO:0008179; F:GO:0010856; F:GO:0016301; F:GO:0019855; F:GO:00…	P:G2/M transition of mitotic cell cycle; P:regulation of heart rate; P:detection of calcium ion; P:G protein-coupled receptor signaling pathway; P:positive regulation of peptidyl-threonine phosphorylation; P:negative regulation of peptidyl-threonine phosphorylation; P:regulation of cardiac muscle contraction by regulation of the release of sequestered calcium ion; P:autophagosome membrane docking…	EC:2.7	Transferring phosphorus-containing groups
Of_RNA_HQ_transcript_14941.p1	V-ral simian leukemia viral oncogene B (Ras GTP binding protein)	219	10	1.06922e-147	92.87	4	P:GO:0007165; F:GO:0003924; F:GO:0005525; C:GO:0016020	P:signal transduction; F:GTPase activity; F:GTP binding; C:membrane	EC:3.6.1	Acting on acid anhydrides
Of_RNA_HQ_transcript_15065.p2	clonorporin 1	104	7	5.34491e-62	86
Of_RNA_HQ_transcript_15123.p1	Thymidylate synthase	318	10	0	92.18	4	P:GO:0006231; P:GO:0006235; P:GO:0032259; F:GO:0004799	P:dTMP biosynthetic process; P:dTTP biosynthetic process; P:methylation; F:thymidylate synthase activity	EC:2.1.1.45	Thymidylate synthase
Of_RNA_HQ_transcript_15169.p1	Tubulin beta-4 chain	445	10	0	95.09	6	P:GO:0007010; P:GO:0007017; F:GO:0003924; F:GO:0005200; F:GO:0005525; C:GO:0005874	P:cytoskeleton organization; P:microtubule-based process; F:GTPase activity; F:structural constituent of cytoskeleton; F:GTP binding; C:microtubule	EC:3.6.1	Acting on acid anhydrides
Of_RNA_HQ_transcript_15216.p1	Nucleosome assembly protein 1-like 1-A	374	10	0	92.67	6	P:GO:0006334; F:GO:0003677; F:GO:0030527; F:GO:0046982; C:GO:0000786; C:GO:0005634	P:nucleosome assembly; F:DNA binding; F:structural constituent of chromatin; F:protein heterodimerization activity; C:nucleosome; C:nucleus
Of_RNA_HQ_transcript_15224.p1	Dye-decolorizing peroxidase YfeX	401	10	0	91.65	3	P:GO:0098869; F:GO:0004601; F:GO:0020037	P:cellular oxidant detoxification; F:peroxidase activity; F:heme binding	EC:1.11.1	Acting on a peroxide as acceptor
Of_RNA_HQ_transcript_15381.p1	Tubulin beta chain	457	10	0	99.84	6	P:GO:0007010; P:GO:0007017; F:GO:0003924; F:GO:0005200; F:GO:0005525; C:GO:0005874	P:cytoskeleton organization; P:microtubule-based process; F:GTPase activity; F:structural constituent of cytoskeleton; F:GTP binding; C:microtubule	EC:3.6.1	Acting on acid anhydrides
Of_RNA_HQ_transcript_15433.p1	glutaryl-CoA dehydrogenase, mitochondrial-like	416	10	0	89.06	2	F:GO:0003995; F:GO:0050660	F:acyl-CoA dehydrogenase activity; F:flavin adenine dinucleotide binding	EC:1.3.99.3	Acting on the CH-CH group of donors
Of_RNA_HQ_transcript_15449.p1	calreticulin family protein	213	10	8.56787e-68	94.63	5	P:GO:0006457; F:GO:0005509; F:GO:0051082; C:GO:0005788; C:GO:0016021	P:protein folding; F:calcium ion binding; F:unfolded protein binding; C:endoplasmic reticulum lumen; C:integral component of membrane
Of_RNA_HQ_transcript_15473.p1	Tubulin alpha chain	444	10	0	96.65	5	P:GO:0007010; P:GO:0007017; F:GO:0005200; F:GO:0005525; C:GO:0005874	P:cytoskeleton organization; P:microtubule-based process; F:structural constituent of cytoskeleton; F:GTP binding; C:microtubule
Of_RNA_HQ_transcript_15503.p1	hypothetical protein CRM22_000451	315	10	0	81.37	1	C:GO:0016021	C:integral component of membrane
Of_RNA_HQ_transcript_15567.p1	Fructose-bisphosphate aldolase	362	10	0	92.2	2	P:GO:0006096; F:GO:0004332	P:glycolytic process; F:fructose-bisphosphate aldolase activity	EC:4.1.2.13	Fructose-bisphosphate aldolase
Of_RNA_HQ_transcript_15604.p1	hypothetical protein CRM22_006158	432	10	0	94.81	2	P:GO:0006730; F:GO:0004013	P:one-carbon metabolic process; F:adenosylhomocysteinase activity	EC:3.3.1.1	Adenosylhomocysteinase
Of_RNA_HQ_transcript_15730.p1	Phosphopyruvate hydratase	415	10	0	95.11	6	P:GO:0006096; P:GO:0006122; F:GO:0000287; F:GO:0004634; C:GO:0000015; C:GO:0005750	P:glycolytic process; P:mitochondrial electron transport, ubiquinol to cytochrome c; F:magnesium ion binding; F:phosphopyruvate hydratase activity; C:phosphopyruvate hydratase complex; C:mitochondrial respiratory chain complex III	EC:4.2.1.11	Phosphopyruvate hydratase
Of_RNA_HQ_transcript_15738.p1	kynurenine---oxoglutarate transaminase	436	10	0	92.43	8	P:GO:0006575; P:GO:0009058; P:GO:0097053; F:GO:0016212; F:GO:0030170; F:GO:0046872; F:GO:0047804; F:GO:0070548	P:cellular modified amino acid metabolic process; P:biosynthetic process; P:L-kynurenine catabolic process; F:kynurenine-oxoglutarate transaminase activity; F:pyridoxal phosphate binding; F:metal ion binding; F:cysteine-S-conjugate beta-lyase activity; F:L-glutamine aminotransferase activity	EC:2.6.1.7; EC:4.4.1.13	Kynurenine--oxoglutarate transaminase; Cysteine-S-conjugate beta-lyase
Of_RNA_HQ_transcript_15767.p1	annexin A7	349	10	0	93.9	2	F:GO:0005509; F:GO:0005544	F:calcium ion binding; F:calcium-dependent phospholipid binding
Of_RNA_HQ_transcript_15863.p1	actin beta/gamma 1	376	10	0	99.76	3	F:GO:0005524; C:GO:0005737; C:GO:0005856	F:ATP binding; C:cytoplasm; C:cytoskeleton
Of_RNA_HQ_transcript_15867.p1	hypothetical protein CRM22_006932	438	1	1.36443e-61	99.05
Of_RNA_HQ_transcript_15974.p1	hypothetical protein CRM22_010005	395	10	0	69.99	1	C:GO:0016021	C:integral component of membrane
Of_RNA_HQ_transcript_16066.p1	ADP ribosylation factor	223	10	9.27992e-136	98.18	2	F:GO:0003924; F:GO:0005525	F:GTPase activity; F:GTP binding	EC:3.6.1	Acting on acid anhydrides
Of_RNA_HQ_transcript_16072.p1	Actin filament capping protein muscle Z-line beta	288	10	0	97.93	4	P:GO:0051016; F:GO:0003779; C:GO:0005737; C:GO:0008290	P:barbed-end actin filament capping; F:actin binding; C:cytoplasm; C:F-actin capping protein complex
Of_RNA_HQ_transcript_16140.p1	V-type proton ATPase subunit d	354	10	0	97.03	3	P:GO:1902600; F:GO:0046961; C:GO:0033179	P:proton transmembrane transport; F:proton-transporting ATPase activity, rotational mechanism; C:proton-transporting V-type ATPase, V0 domain	EC:7.1.3.1	H(+)-exporting diphosphatase
Of_RNA_HQ_transcript_16317.p1	acetyl-CoA C-acetyltransferase	430	10	0	94.02	3	P:GO:0006526; P:GO:0009231; F:GO:0003985	P:arginine biosynthetic process; P:riboflavin biosynthetic process; F:acetyl-CoA C-acetyltransferase activity	EC:2.3.1.16; EC:2.3.1.9	Acetyl-CoA C-acyltransferase; Acetyl-CoA C-acetyltransferase
Of_RNA_HQ_transcript_16463.p1	hypothetical protein CRM22_005075	464	10	0	83.03
Of_RNA_HQ_transcript_16584.p1	Fructose-bisphosphate aldolase	367	10	0	96.61	5	P:GO:0006096; P:GO:0006468; F:GO:0004332; F:GO:0004672; F:GO:0005524	P:glycolytic process; P:protein phosphorylation; F:fructose-bisphosphate aldolase activity; F:protein kinase activity; F:ATP binding	EC:2.7.1; EC:4.1.2.13	Transferring phosphorus-containing groups; Fructose-bisphosphate aldolase
Of_RNA_HQ_transcript_16612.p1	hypothetical protein CRM22_009354	438	10	0	80.22	3	P:GO:0006508; F:GO:0008233; C:GO:0110165	P:proteolysis; F:peptidase activity; C:cellular anatomical entity	EC:3.4	Acting on peptide bonds (peptidases)
Of_RNA_HQ_transcript_16734.p1	Dynactin subunit 2	355	10	0	87.81	4	P:GO:0007017; C:GO:0005737; C:GO:0005869; C:GO:0030286	P:microtubule-based process; C:cytoplasm; C:dynactin complex; C:dynein complex
Of_RNA_HQ_transcript_16745.p1	elongation factor 1-alpha	461	10	0	96.32	4	P:GO:0006414; F:GO:0003746; F:GO:0003924; F:GO:0005525	P:translational elongation; F:translation elongation factor activity; F:GTPase activity; F:GTP binding	EC:3.6.1	Acting on acid anhydrides
Of_RNA_HQ_transcript_17247.p1	D-aspartate oxidase	387	10	0	84.06	3	P:GO:0046416; F:GO:0003884; F:GO:0071949	P:D-amino acid metabolic process; F:D-amino-acid oxidase activity; F:FAD binding	EC:1.4.3.3	D-amino-acid oxidase
Of_RNA_HQ_transcript_17277.p1	DnaJ like protein subfamily A member 1	403	10	0	93.16	7	P:GO:0006457; P:GO:0009408; F:GO:0005524; F:GO:0030544; F:GO:0046872; F:GO:0051082; C:GO:0016020	P:protein folding; P:response to heat; F:ATP binding; F:Hsp70 protein binding; F:metal ion binding; F:unfolded protein binding; C:membrane
Of_RNA_HQ_transcript_17370.p1	calreticulin family protein	367	10	0	90.23	5	P:GO:0006457; F:GO:0005509; F:GO:0051082; C:GO:0005788; C:GO:0016021	P:protein folding; F:calcium ion binding; F:unfolded protein binding; C:endoplasmic reticulum lumen; C:integral component of membrane
Of_RNA_HQ_transcript_17886.p1	14-3-3 protein epsilon	262	10	3.48148e-175	94.88	1	F:GO:0004497	F:monooxygenase activity	EC:1	Oxidoreductases
Of_RNA_HQ_transcript_17930.p1	annexin A7	342	10	0	94.76	2	F:GO:0005509; F:GO:0005544	F:calcium ion binding; F:calcium-dependent phospholipid binding
Of_RNA_HQ_transcript_17972.p1		284
Of_RNA_HQ_transcript_18012.p1	hypothetical protein T265_09773	374	8	1.80655e-83	75.7
Of_RNA_HQ_transcript_18031.p1	annexin A6	410	10	0	89.95	3	F:GO:0005509; F:GO:0005544; C:GO:0016021	F:calcium ion binding; F:calcium-dependent phospholipid binding; C:integral component of membrane
Of_RNA_HQ_transcript_18332.p1	suppressor of tumorigenicity protein 13	372	10	0	87.57	1	F:GO:0046983	F:protein dimerization activity
Of_RNA_HQ_transcript_18556.p1	sepiapterin reductase	352	10	0	84.82
Of_RNA_HQ_transcript_18637.p1	Proteasome subunit alpha type-4	252	10	0	97.17	5	P:GO:0006511; F:GO:0016787; C:GO:0005634; C:GO:0005737; C:GO:0019773	P:ubiquitin-dependent protein catabolic process; F:hydrolase activity; C:nucleus; C:cytoplasm; C:proteasome core complex, alpha-subunit complex	EC:3	Hydrolases
Of_RNA_HQ_transcript_19047.p1	fructose-1,6-bisphosphatase I	353	9	0	89.91	3	P:GO:0006094; F:GO:0042132; F:GO:0046872	P:gluconeogenesis; F:fructose 1,6-bisphosphate 1-phosphatase activity; F:metal ion binding	EC:3.1.3.23; EC:3.1.3.11	Sugar-phosphatase; Fructose-bisphosphatase
Of_RNA_HQ_transcript_19065.p1	Proteasome endopeptidase complex	247	10	0	96.32	4	P:GO:0006511; C:GO:0005634; C:GO:0005737; C:GO:0019773	P:ubiquitin-dependent protein catabolic process; C:nucleus; C:cytoplasm; C:proteasome core complex, alpha-subunit complex
Of_RNA_HQ_transcript_19354.p1	poly(ADP-ribose) glycohydrolase ARH3	410	10	0	89.25	1	F:GO:0016787	F:hydrolase activity	EC:3	Hydrolases
Of_RNA_HQ_transcript_19457.p1	malate dehydrogenase, NAD-dependent	391	10	0	88.63	1	F:GO:0016491	F:oxidoreductase activity	EC:1	Oxidoreductases
Of_RNA_HQ_transcript_19661.p1	serpin B	387	10	0	81.56	3	P:GO:0010951; F:GO:0004867; C:GO:0005615	P:negative regulation of endopeptidase activity; F:serine-type endopeptidase inhibitor activity; C:extracellular space
Of_RNA_HQ_transcript_19773.p1	indoleamine 2,3-dioxygenase	384	10	0	82.59	4	P:GO:0019441; F:GO:0016702; F:GO:0020037; F:GO:0046872	P:tryptophan catabolic process to kynurenine; F:oxidoreductase activity, acting on single donors with incorporation of molecular oxygen, incorporation of two atoms of oxygen; F:heme binding; F:metal ion binding	EC:1.13.11	Acting on single donors with incorporation of molecular oxygen (oxygenases). The oxygen incorporated need not be derived from O(2)
Of_RNA_HQ_transcript_19994.p1	Eukaryotic-type carbonic anhydrase	255	10	0	83.59	2	F:GO:0004089; F:GO:0008270	F:carbonate dehydratase activity; F:zinc ion binding	EC:4.2.1.1	Carbonic anhydrase
Of_RNA_HQ_transcript_20078.p1	S-(hydroxymethyl)glutathione dehydrogenase/class III alcohol dehydrogenase	370	10	0	91.39	5	P:GO:0006069; F:GO:0004022; F:GO:0008270; F:GO:0106321; F:GO:0106322	P:ethanol oxidation; F:alcohol dehydrogenase (NAD+) activity; F:zinc ion binding; F:S-(hydroxymethyl)glutathione dehydrogenase NADP activity; F:S-(hydroxymethyl)glutathione dehydrogenase NAD activity	EC:1.1.1.284; EC:1.1.1.1; EC:1.1.1.71	S-(hydroxymethyl)glutathione dehydrogenase; Alcohol dehydrogenase; Alcohol dehydrogenase (NAD(P)(+))
Of_RNA_HQ_transcript_20140.p1	aspartate aminotransferase mitochondrial	414	10	0	90.97	4	P:GO:0006520; P:GO:0009058; F:GO:0004069; F:GO:0030170	P:cellular amino acid metabolic process; P:biosynthetic process; F:L-aspartate:2-oxoglutarate aminotransferase activity; F:pyridoxal phosphate binding	EC:2.6.1.1	Aspartate transaminase
Of_RNA_HQ_transcript_20145.p1	Serpin B3	386	10	0	79.77	3	P:GO:0010951; F:GO:0004867; C:GO:0005615	P:negative regulation of endopeptidase activity; F:serine-type endopeptidase inhibitor activity; C:extracellular space
Of_RNA_HQ_transcript_20164.p1	Random slug protein 5	381	10	0	89.13
Of_RNA_HQ_transcript_20286.p1	Carbon-nitrogen hydrolase	292	10	0	91.01	2	P:GO:0006807; F:GO:0016811	P:nitrogen compound metabolic process; F:hydrolase activity, acting on carbon-nitrogen (but not peptide) bonds, in linear amides	EC:3.5.1	Acting on carbon-nitrogen bonds, other than peptide bonds
Of_RNA_HQ_transcript_20292.p1	Elongation factor 1-gamma	429	10	0	91.52	3	P:GO:0006414; F:GO:0003746; F:GO:0004364	P:translational elongation; F:translation elongation factor activity; F:glutathione transferase activity	EC:2.5.1.18	Glutathione transferase
Of_RNA_HQ_transcript_20375.p1	L-lactate dehydrogenase	188	10	2.32664e-108	92.57	4	P:GO:0019752; F:GO:0004459; C:GO:0005737; C:GO:0016021	P:carboxylic acid metabolic process; F:L-lactate dehydrogenase activity; C:cytoplasm; C:integral component of membrane	EC:1.1.1.27	L-lactate dehydrogenase
Of_RNA_HQ_transcript_20375.p2	L-lactate dehydrogenase	187	10	6.86255e-121	94.96	4	P:GO:0019752; F:GO:0004459; C:GO:0005737; C:GO:0016021	P:carboxylic acid metabolic process; F:L-lactate dehydrogenase activity; C:cytoplasm; C:integral component of membrane	EC:1.1.1.27	L-lactate dehydrogenase
Of_RNA_HQ_transcript_20604.p1	Endophilin-B1	266	10	1.55943e-135	78.74	1	C:GO:0005794	C:Golgi apparatus
Of_RNA_HQ_transcript_20752.p1	vesicle-associated membrane protein 7	219	10	8.80903e-145	85.65	2	P:GO:0016192; C:GO:0016021	P:vesicle-mediated transport; C:integral component of membrane
Of_RNA_HQ_transcript_20815.p2	Golgi-associated plant pathogenesis protein 1	168	10	3.03271e-114	81.18	1	C:GO:0005576	C:extracellular region
Of_RNA_HQ_transcript_20894.p1	Glutathione S-transferase class-mu 28 kDa isozyme	219	10	1.45287e-138	88.59	2	F:GO:0004364; F:GO:0016853	F:glutathione transferase activity; F:isomerase activity	EC:2.5.1.18; EC:5	Glutathione transferase; Isomerases
Of_RNA_HQ_transcript_20911.p1	gelsolin repeat protein	368	10	0	93.9	1	F:GO:0051015	F:actin filament binding
Of_RNA_HQ_transcript_20975.p1	cathepsin B-like cysteine proteinase	347	10	0	84.52	3	P:GO:0006508; P:GO:0050790; F:GO:0004197	P:proteolysis; P:regulation of catalytic activity; F:cysteine-type endopeptidase activity	EC:3.4.22	Acting on peptide bonds (peptidases)
Of_RNA_HQ_transcript_21007.p1	Cystathionine gamma-lyase	416	10	0	89.54	6	P:GO:0019344; P:GO:0019346; F:GO:0004123; F:GO:0030170; F:GO:0044540; F:GO:0080146	P:cysteine biosynthetic process; P:transsulfuration; F:cystathionine gamma-lyase activity; F:pyridoxal phosphate binding; F:L-cystine L-cysteine-lyase (deaminating); F:L-cysteine desulfhydrase activity	EC:4.4.1.1	Cystathionine gamma-lyase
Of_RNA_HQ_transcript_21244.p1	putative N(4)-(beta-N-acetylglucosaminyl)-L-asparaginase	343	10	0	87.18	4	F:GO:0003676; F:GO:0003724; F:GO:0005524; F:GO:0016787	F:nucleic acid binding; F:RNA helicase activity; F:ATP binding; F:hydrolase activity	EC:3.6.4.13	RNA helicase
Of_RNA_HQ_transcript_21380.p1	cysteine protease	333	10	0	90.82	2	P:GO:0006508; F:GO:0008234	P:proteolysis; F:cysteine-type peptidase activity	EC:3.4	Acting on peptide bonds (peptidases)
Of_RNA_HQ_transcript_21490.p1	Lysosome-associated membrane glycoprotein	294	10	2.73537e-146	86.1	2	C:GO:0010008; C:GO:0016021	C:endosome membrane; C:integral component of membrane
Of_RNA_HQ_transcript_21548.p1	peptidyl-alpha-hydroxyglycine alpha-amidating lyase 2	396	10	0	79.59	4	P:GO:0006518; F:GO:0004598; F:GO:0046872; C:GO:0016020	P:peptide metabolic process; F:peptidylamidoglycolate lyase activity; F:metal ion binding; C:membrane	EC:4.3.2.5	Peptidylamidoglycolate lyase
Of_RNA_HQ_transcript_21760.p1	cAMP-dependent protein kinase regulator	381	10	0	87.62	6	P:GO:0001932; P:GO:0050790; F:GO:0008603; F:GO:0016301; F:GO:0030552; C:GO:0005952	P:regulation of protein phosphorylation; P:regulation of catalytic activity; F:cAMP-dependent protein kinase regulator activity; F:kinase activity; F:cAMP binding; C:cAMP-dependent protein kinase complex	EC:2.7	Transferring phosphorus-containing groups
Of_RNA_HQ_transcript_21805.p1	hypothetical protein CRM22_006932	392	1	1.36397e-55	97.98
Of_RNA_HQ_transcript_22101.p1	Alpha-soluble NSF attachment protein	286	10	0	94.75	3	P:GO:0006886; P:GO:0016192; C:GO:0016020	P:intracellular protein transport; P:vesicle-mediated transport; C:membrane
Of_RNA_HQ_transcript_22193.p1	translationally controlled tumor protein	177	10	3.0533e-106	84.38	1	C:GO:0016021	C:integral component of membrane
Of_RNA_HQ_transcript_22421.p1	Cathepsin B	315	10	0	90.43	3	P:GO:0006508; P:GO:0050790; F:GO:0004197	P:proteolysis; P:regulation of catalytic activity; F:cysteine-type endopeptidase activity	EC:3.4.22	Acting on peptide bonds (peptidases)
Of_RNA_HQ_transcript_22445.p1	Vacuolar protein sorting-associated protein vta1	264	10	5.47528e-171	83.47	3	P:GO:0015031; P:GO:0032511; C:GO:0010008	P:protein transport; P:late endosome to vacuole transport via multivesicular body sorting pathway; C:endosome membrane
Of_RNA_HQ_transcript_22549.p1	Retinol dehydrogenase 12	348	10	0	84.77
Of_RNA_HQ_transcript_22715.p1	serpin B	382	10	0	83.28	3	P:GO:0010951; F:GO:0004867; C:GO:0005615	P:negative regulation of endopeptidase activity; F:serine-type endopeptidase inhibitor activity; C:extracellular space
Of_RNA_HQ_transcript_22984.p1	acyl-coenzyme A thioesterase 8	221	10	3.33111e-160	93.91	6	P:GO:0006508; P:GO:0006637; F:GO:0003676; F:GO:0004190; F:GO:0008270; F:GO:0047617	P:proteolysis; P:acyl-CoA metabolic process; F:nucleic acid binding; F:aspartic-type endopeptidase activity; F:zinc ion binding; F:acyl-CoA hydrolase activity	EC:3.4.23; EC:3.1.2.20	Acting on peptide bonds (peptidases); Acyl-CoA hydrolase
Of_RNA_HQ_transcript_23672.p1	glutathione S-transferase protein	221	10	1.57361e-151	91.72	2	F:GO:0004364; F:GO:0016853	F:glutathione transferase activity; F:isomerase activity	EC:2.5.1.18; EC:5	Glutathione transferase; Isomerases
Of_RNA_HQ_transcript_23695.p1	hypothetical protein CRM22_002690	395	10	0	83.19	3	P:GO:0006508; F:GO:0008233; C:GO:0110165	P:proteolysis; F:peptidase activity; C:cellular anatomical entity	EC:3.4	Acting on peptide bonds (peptidases)
Of_RNA_HQ_transcript_23824.p1	hypothetical protein CRM22_003505	297	10	0	84.87
Of_RNA_HQ_transcript_23933.p1	hypothetical protein T265_08367	322	10	0	80.28
Of_RNA_HQ_transcript_23966.p1	Rab-protein 8	234	10	5.63435e-171	93.67	2	F:GO:0003924; F:GO:0005525	F:GTPase activity; F:GTP binding	EC:3.6.1	Acting on acid anhydrides
Of_RNA_HQ_transcript_24335.p1	synaptobrevin homolog YKT6	198	10	1.30823e-145	94.59	2	C:GO:0000139; C:GO:0030659	C:Golgi membrane; C:cytoplasmic vesicle membrane
Of_RNA_HQ_transcript_24395.p1	charged multivesicular body protein 4	218	10	2.39108e-144	86.76	1	P:GO:0007034	P:vacuolar transport
Of_RNA_HQ_transcript_24426.p1	proactivator polypeptide	300	10	0	63.21	5	P:GO:0006629; P:GO:0006665; C:GO:0005576; C:GO:0005737; C:GO:0005764	P:lipid metabolic process; P:sphingolipid metabolic process; C:extracellular region; C:cytoplasm; C:lysosome
Of_RNA_HQ_transcript_24477.p1	Annexin A6	370	10	0	88.75	3	F:GO:0005509; F:GO:0005544; C:GO:0016021	F:calcium ion binding; F:calcium-dependent phospholipid binding; C:integral component of membrane
Of_RNA_HQ_transcript_24536.p1	annexin A7	352	10	0	92.65	2	F:GO:0005509; F:GO:0005544	F:calcium ion binding; F:calcium-dependent phospholipid binding
Of_RNA_HQ_transcript_24602.p1	Cytoplasmic actin	387	10	0	99.73
Of_RNA_HQ_transcript_24781.p1	glutathione S-transferase	232	10	1.50394e-143	89.27	3	F:GO:0004364; F:GO:0042802; F:GO:0046872	F:glutathione transferase activity; F:identical protein binding; F:metal ion binding	EC:2.5.1.18	Glutathione transferase
Of_RNA_HQ_transcript_24860.p1	NAD+ nucleosidase	304	10	0	84.61	4	F:GO:0016740; F:GO:0050135; F:GO:0061809; C:GO:0016021	F:transferase activity; F:NAD(P)+ nucleosidase activity; F:NAD+ nucleotidase, cyclic ADP-ribose generating; C:integral component of membrane	EC:2; EC:3.2.2.6	Transferases; ADP-ribosyl cyclase/cyclic ADP-ribose hydrolase
Of_RNA_HQ_transcript_24917.p1	coproporphyrinogen III oxidase	342	10	0	95.41	3	P:GO:0006782; F:GO:0004109; C:GO:0016021	P:protoporphyrinogen IX biosynthetic process; F:coproporphyrinogen oxidase activity; C:integral component of membrane	EC:1.3.3.3	Coproporphyrinogen oxidase
Of_RNA_HQ_transcript_25015.p1	Glutathione S-transferase omega-1	250	10	0	86.14	1	F:GO:0004364	F:glutathione transferase activity	EC:2.5.1.18	Glutathione transferase
Of_RNA_HQ_transcript_25039.p1	synaptosomal-associated protein 23	246	10	2.65665e-174	80.18	2	C:GO:0043005; C:GO:0045202	C:neuron projection; C:synapse
Of_RNA_HQ_transcript_25094.p1	Alcohol dehydrogenase [NADP(+)]	312	10	0	85.16	1	F:GO:0016491	F:oxidoreductase activity	EC:1	Oxidoreductases
Of_RNA_HQ_transcript_25156.p1	Rho GTPase protein rac1	216	10	2.55818e-131	83.48	3	P:GO:0007264; F:GO:0003924; F:GO:0005525	P:small GTPase mediated signal transduction; F:GTPase activity; F:GTP binding	EC:3.6.1	Acting on acid anhydrides
Of_RNA_HQ_transcript_25456.p1	putative N(4)-(beta-N-acetylglucosaminyl)-L-asparaginase	381	10	0	89.05	4	F:GO:0003676; F:GO:0003724; F:GO:0005524; F:GO:0016787	F:nucleic acid binding; F:RNA helicase activity; F:ATP binding; F:hydrolase activity	EC:3.6.4.13	RNA helicase
Of_RNA_HQ_transcript_25647.p1	Chloride intracellular channel exc-4	305	10	0	83.92	1	F:GO:0004364	F:glutathione transferase activity	EC:2.5.1.18	Glutathione transferase
Of_RNA_HQ_transcript_25978.p1	innexin unc-9	361	10	0	93.94	4	P:GO:0006811; C:GO:0005886; C:GO:0005921; C:GO:0016021	P:ion transport; C:plasma membrane; C:gap junction; C:integral component of membrane
Of_RNA_HQ_transcript_26046.p1	Glyceraldehyde-3-phosphate dehydrogenase	337	10	0	92.2	5	P:GO:0006006; P:GO:0006096; F:GO:0004365; F:GO:0050661; F:GO:0051287	P:glucose metabolic process; P:glycolytic process; F:glyceraldehyde-3-phosphate dehydrogenase (NAD+) (phosphorylating) activity; F:NADP binding; F:NAD binding	EC:1.2.1.59; EC:1.2.1.12	Glyceraldehyde-3-phosphate dehydrogenase (NAD(P)(+)) (phosphorylating); Glyceraldehyde-3-phosphate dehydrogenase (phosphorylating)
Of_RNA_HQ_transcript_26268.p1	hypothetical protein CRM22_002554	331	10	0	89.26	4	P:GO:0005975; P:GO:0006098; F:GO:0004801; C:GO:0005737	P:carbohydrate metabolic process; P:pentose-phosphate shunt; F:transaldolase activity; C:cytoplasm	EC:2.2.1.2	Transaldolase
Of_RNA_HQ_transcript_26601.p1	Vacuolar protein sorting-associated protein ist1	293	10	5.7812e-159	90.14	1	P:GO:0015031	P:protein transport
Of_RNA_HQ_transcript_26867.p1	Proliferation-associated protein 2G4	388	10	0	92.78	3	P:GO:0006508; F:GO:0003677; F:GO:0008237	P:proteolysis; F:DNA binding; F:metallopeptidase activity	EC:3.4	Acting on peptide bonds (peptidases)
Of_RNA_HQ_transcript_26952.p1	L-lactate dehydrogenase B chain	340	10	0	96.44	2	P:GO:0019752; F:GO:0016616	P:carboxylic acid metabolic process; F:oxidoreductase activity, acting on the CH-OH group of donors, NAD or NADP as acceptor	EC:1.1.1	Acting on the CH-OH group of donors
Of_RNA_HQ_transcript_26998.p1	gelsolin repeat protein	356	10	0	90.02	1	F:GO:0051015	F:actin filament binding
Of_RNA_HQ_transcript_27434.p1	Alpha-tocopherol transfer protein	364	10	0	88.2
Of_RNA_HQ_transcript_27705.p1	Coagulation factor V	404	7	1.60812e-109	67	3	P:GO:0007339; F:GO:0004386; C:GO:0005576	P:binding of sperm to zona pellucida; F:helicase activity; C:extracellular region
Of_RNA_HQ_transcript_27802.p1	common central domain of tyrosinase	369	10	0	94.17	1	F:GO:0016491	F:oxidoreductase activity	EC:1	Oxidoreductases
Of_RNA_HQ_transcript_27912.p1	14-3-3 class protein	247	10	0	94.72
Of_RNA_HQ_transcript_28182.p1	GDP-L-fucose synthase	343	10	0	93.46	2	P:GO:0042351; F:GO:0050577	P:'de novo' GDP-L-fucose biosynthetic process; F:GDP-L-fucose synthase activity	EC:1.1.1.271	GDP-L-fucose synthase
Of_RNA_HQ_transcript_28242.p1	lysosome-associated membrane glycoprotein	197	10	2.25302e-128	79.22	2	C:GO:0010008; C:GO:0016021	C:endosome membrane; C:integral component of membrane
Of_RNA_HQ_transcript_28633.p1	Rab GTPase	215	10	2.31153e-159	90.76	2	F:GO:0003924; F:GO:0005525	F:GTPase activity; F:GTP binding	EC:3.6.1	Acting on acid anhydrides
Of_RNA_HQ_transcript_28719.p1	ABC transporter related protein precursor	246	3	1.07226e-157	90.5
Of_RNA_HQ_transcript_29008.p1	Ng-dimethylarginine dimethylaminohydrolase	282	10	0	91.05	1	F:GO:0016403	F:dimethylargininase activity	EC:3.5.3.18	Dimethylargininase
Of_RNA_HQ_transcript_29010.p1	voltage-dependent anion-selective channel protein 2	313	10	0	93.46	8	P:GO:0015698; P:GO:0098656; P:GO:1902017; F:GO:0000166; F:GO:0008308; F:GO:0015288; C:GO:0005741; C:GO:0046930	P:inorganic anion transport; P:anion transmembrane transport; P:regulation of cilium assembly; F:nucleotide binding; F:voltage-gated anion channel activity; F:porin activity; C:mitochondrial outer membrane; C:pore complex	EC:7	Translocases
Of_RNA_HQ_transcript_29014.p1	Cathepsin B-like cysteine proteinase	343	10	0	85.34	2	P:GO:0006508; F:GO:0008234	P:proteolysis; F:cysteine-type peptidase activity	EC:3.4	Acting on peptide bonds (peptidases)
Of_RNA_HQ_transcript_29716.p1	START domain-containing protein 10	281	10	0	88.47	1	F:GO:0008289	F:lipid binding
Of_RNA_HQ_transcript_29930.p1	putative tropomyosin	226	10	3.57669e-111	97.57
Of_RNA_HQ_transcript_30116.p1	porphobilinogen synthase	333	10	0	92.7	3	P:GO:0006782; F:GO:0004655; F:GO:0046872	P:protoporphyrinogen IX biosynthetic process; F:porphobilinogen synthase activity; F:metal ion binding	EC:4.2.1.24	Porphobilinogen synthase
Of_RNA_HQ_transcript_30378.p1	arginase family protein	339	10	0	80.61	4	P:GO:0006810; F:GO:0016813; F:GO:0046872; C:GO:0005634	P:transport; F:hydrolase activity, acting on carbon-nitrogen (but not peptide) bonds, in linear amidines; F:metal ion binding; C:nucleus	EC:3.5.3	Acting on carbon-nitrogen bonds, other than peptide bonds
Of_RNA_HQ_transcript_30529.p1	Charged multivesicular body protein 2A	246	10	1.39018e-146	88.39	3	P:GO:0007034; P:GO:0015074; F:GO:0003676	P:vacuolar transport; P:DNA integration; F:nucleic acid binding
Of_RNA_HQ_transcript_30542.p1	Rho GDP-dissociation inhibitor	181	10	2.92154e-132	87.42	3	P:GO:0050790; F:GO:0005094; C:GO:0005737	P:regulation of catalytic activity; F:Rho GDP-dissociation inhibitor activity; C:cytoplasm
Of_RNA_HQ_transcript_30577.p1	Tegument antigen	186	10	1.45594e-128	80.99	3	P:GO:0007017; F:GO:0005509; C:GO:0030286	P:microtubule-based process; F:calcium ion binding; C:dynein complex
Of_RNA_HQ_transcript_30726.p1	Tegument antigen	188	10	6.64723e-139	89.86	3	P:GO:0007017; F:GO:0005509; C:GO:0030286	P:microtubule-based process; F:calcium ion binding; C:dynein complex
Of_RNA_HQ_transcript_30758.p1	histone H2A	156	10	3.37916e-55	85.83	5	F:GO:0003677; F:GO:0030527; F:GO:0046982; C:GO:0000786; C:GO:0005634	F:DNA binding; F:structural constituent of chromatin; F:protein heterodimerization activity; C:nucleosome; C:nucleus
Of_RNA_HQ_transcript_30882.p1	cysteine protease	314	10	0	90.75	2	P:GO:0006508; F:GO:0008234	P:proteolysis; F:cysteine-type peptidase activity	EC:3.4	Acting on peptide bonds (peptidases)
Of_RNA_HQ_transcript_31004.p1	mitochondrial trans-2-enoyl-CoA reductase	358	10	0	84.61	1	F:GO:0016491	F:oxidoreductase activity	EC:1	Oxidoreductases
Of_RNA_HQ_transcript_31338.p1	Small GTP-binding protein Rab1	189	10	2.05649e-136	85.57	2	F:GO:0003924; F:GO:0005525	F:GTPase activity; F:GTP binding	EC:3.6.1	Acting on acid anhydrides
Of_RNA_HQ_transcript_31451.p1	Thioredoxin domain-containing protein 17	134	10	1.35779e-95	78.93	1	F:GO:0047134	F:protein-disulfide reductase (NAD(P)) activity	EC:1.8.1.8	Protein-disulfide reductase
Of_RNA_HQ_transcript_31680.p1	methylglutaconyl-CoA hydratase	307	10	0	93.02	1	F:GO:0016853	F:isomerase activity	EC:5	Isomerases
Of_RNA_HQ_transcript_31694.p1	inorganic pyrophosphatase	309	10	0	94.35	4	P:GO:0006796; F:GO:0000287; F:GO:0004427; C:GO:0005737	P:phosphate-containing compound metabolic process; F:magnesium ion binding; F:inorganic diphosphatase activity; C:cytoplasm	EC:3.6.1.1	Inorganic diphosphatase
Of_RNA_HQ_transcript_31709.p1	glutathione S-transferase	347	10	4.00503e-134	75.14	2	F:GO:0004364; F:GO:0046872	F:glutathione transferase activity; F:metal ion binding	EC:2.5.1.18	Glutathione transferase
Of_RNA_HQ_transcript_31883.p1	hypothetical protein CRM22_002821	322	10	2.16784e-146	76.16
Of_RNA_HQ_transcript_31957.p1	Branched-chain-amino-acid aminotransferase	284	10	0	79.12	3	P:GO:0008652; P:GO:0009082; F:GO:0004084	P:cellular amino acid biosynthetic process; P:branched-chain amino acid biosynthetic process; F:branched-chain-amino-acid transaminase activity	EC:2.6.1.42	Branched-chain-amino-acid transaminase
Of_RNA_HQ_transcript_32299.p1	Glyceraldehyde-3-phosphate dehydrogenase testis-specific	340	10	0	92.39	5	P:GO:0006006; P:GO:0006096; F:GO:0004365; F:GO:0050661; F:GO:0051287	P:glucose metabolic process; P:glycolytic process; F:glyceraldehyde-3-phosphate dehydrogenase (NAD+) (phosphorylating) activity; F:NADP binding; F:NAD binding	EC:1.2.1.59; EC:1.2.1.12	Glyceraldehyde-3-phosphate dehydrogenase (NAD(P)(+)) (phosphorylating); Glyceraldehyde-3-phosphate dehydrogenase (phosphorylating)
Of_RNA_HQ_transcript_32345.p1	malate dehydrogenase, NAD-dependent	329	10	0	94.49	3	P:GO:0006099; P:GO:0006108; F:GO:0030060	P:tricarboxylic acid cycle; P:malate metabolic process; F:L-malate dehydrogenase activity	EC:1.1.1.37	Malate dehydrogenase
Of_RNA_HQ_transcript_32391.p1	Ferritin, chloroplastic	205	10	1.25252e-146	83.7	4	P:GO:0006826; P:GO:0006879; F:GO:0004322; F:GO:0008199	P:iron ion transport; P:cellular iron ion homeostasis; F:ferroxidase activity; F:ferric iron binding	EC:1.16.3.1	Ferroxidase
Of_RNA_HQ_transcript_32479.p1	Ras protein O-Krev	198	10	2.78899e-121	95.47	4	P:GO:0032486; F:GO:0003924; F:GO:0005525; C:GO:0016020	P:Rap protein signal transduction; F:GTPase activity; F:GTP binding; C:membrane	EC:3.6.1	Acting on acid anhydrides
Of_RNA_HQ_transcript_32774.p1	Alcohol dehydrogenase [NADP(+)]	307	10	0	81.45	1	F:GO:0016491	F:oxidoreductase activity	EC:1	Oxidoreductases
Of_RNA_HQ_transcript_32862.p1	cysteine protease	330	10	0	91.93	2	P:GO:0006508; F:GO:0008234	P:proteolysis; F:cysteine-type peptidase activity	EC:3.4	Acting on peptide bonds (peptidases)
Of_RNA_HQ_transcript_32880.p3	hypothetical protein CRM22_006932	305	1	2.57704e-42	93.48
Of_RNA_HQ_transcript_32903.p1	malate dehydrogenase	351	10	0	92.28	3	P:GO:0006099; P:GO:0006108; F:GO:0030060	P:tricarboxylic acid cycle; P:malate metabolic process; F:L-malate dehydrogenase activity	EC:1.1.1.37	Malate dehydrogenase
Of_RNA_HQ_transcript_33132.p1	Purine nucleoside phosphorylase	202	10	2.42306e-142	86.91	3	P:GO:0009116; F:GO:0004731; F:GO:0047975	P:nucleoside metabolic process; F:purine-nucleoside phosphorylase activity; F:guanosine phosphorylase activity	EC:2.4.2.15	Guanosine phosphorylase
Of_RNA_HQ_transcript_33165.p1	Serpin B3	368	10	0	80.74	3	P:GO:0010951; F:GO:0004867; C:GO:0005615	P:negative regulation of endopeptidase activity; F:serine-type endopeptidase inhibitor activity; C:extracellular space
Of_RNA_HQ_transcript_33234.p1	pyrroline-5-carboxylate reductase	330	10	0	94.28	2	P:GO:0055129; F:GO:0004735	P:L-proline biosynthetic process; F:pyrroline-5-carboxylate reductase activity	EC:1.5.1.2	Pyrroline-5-carboxylate reductase
Of_RNA_HQ_transcript_33518.p1	cysteine protease	340	10	5.83646e-171	91.81	2	P:GO:0006508; F:GO:0008234	P:proteolysis; F:cysteine-type peptidase activity	EC:3.4	Acting on peptide bonds (peptidases)
Of_RNA_HQ_transcript_33593.p1	Zinc metalloproteinase nas-39	193	10	3.39369e-74	74.64	10	P:GO:0006508; P:GO:0030154; F:GO:0004222; F:GO:0005509; F:GO:0008233; F:GO:0008237; F:GO:0008270; F:GO:0016787; F:GO:0046872; C:GO:0005576	P:proteolysis; P:cell differentiation; F:metalloendopeptidase activity; F:calcium ion binding; F:peptidase activity; F:metallopeptidase activity; F:zinc ion binding; F:hydrolase activity; F:metal ion binding; C:extracellular region
Of_RNA_HQ_transcript_33841.p1	cysteine proteinase 3	261	10	0	92.66	2	P:GO:0006508; F:GO:0008234	P:proteolysis; F:cysteine-type peptidase activity	EC:3.4	Acting on peptide bonds (peptidases)
Of_RNA_HQ_transcript_33938.p1	Proteasome subunit beta type	282	10	0	91.59	5	P:GO:0010498; F:GO:0004298; C:GO:0005634; C:GO:0005737; C:GO:0005839	P:proteasomal protein catabolic process; F:threonine-type endopeptidase activity; C:nucleus; C:cytoplasm; C:proteasome core complex	EC:3.4.25	Acting on peptide bonds (peptidases)
Of_RNA_HQ_transcript_34192.p1	---NA---	316
Of_RNA_HQ_transcript_34399.p1	Stress-induced-phosphoprotein 1	320	10	0	90.01	3	P:GO:0006457; F:GO:0030544; F:GO:0051879	P:protein folding; F:Hsp70 protein binding; F:Hsp90 protein binding
Of_RNA_HQ_transcript_34414.p1	glutathione S-transferase omega-1	298	10	3.33049e-163	80.35	1	F:GO:0004364	F:glutathione transferase activity	EC:2.5.1.18	Glutathione transferase
Of_RNA_HQ_transcript_34707.p1	oxidoreductase, short chain dehydrogenase/reductase family protein	279	10	5.87444e-179	91.21	2	F:GO:0003677; F:GO:0016616	F:DNA binding; F:oxidoreductase activity, acting on the CH-OH group of donors, NAD or NADP as acceptor	EC:1.1.1	Acting on the CH-OH group of donors
Of_RNA_HQ_transcript_34708.p1	cysteine protease	339	10	0	91.45	2	P:GO:0006508; F:GO:0008234	P:proteolysis; F:cysteine-type peptidase activity	EC:3.4	Acting on peptide bonds (peptidases)
Of_RNA_HQ_transcript_34804.p1	Glyoxalase domain-containing protein 4	294	10	0	92.69
Of_RNA_HQ_transcript_34897.p1	Thiopurine S-methyltransferase	231	10	2.80595e-172	82.66	2	P:GO:0032259; F:GO:0008757	P:methylation; F:S-adenosylmethionine-dependent methyltransferase activity	EC:2.1.1	Transferring one-carbon groups
Of_RNA_HQ_transcript_35046.p1	hypothetical protein CRM22_009514	273	10	0	90.66
Of_RNA_HQ_transcript_35120.p1	cysteine protease	358	10	1.75838e-162	90.97	2	P:GO:0006508; F:GO:0008234	P:proteolysis; F:cysteine-type peptidase activity	EC:3.4	Acting on peptide bonds (peptidases)
Of_RNA_HQ_transcript_35298.p1	Dorsal-ventral patterning tolloid-like protein 1	288	10	0	83.77
Of_RNA_HQ_transcript_35650.p1	GTP-binding protein Rho1, variant 2	215	10	3.08064e-158	96.29	4	P:GO:0007264; F:GO:0003924; F:GO:0005525; C:GO:0016021	P:small GTPase mediated signal transduction; F:GTPase activity; F:GTP binding; C:integral component of membrane	EC:3.6.1	Acting on acid anhydrides
Of_RNA_HQ_transcript_35968.p1	UPF0506 protein	109	10	3.13378e-55	77.12	1	C:GO:0005576	C:extracellular region
Of_RNA_HQ_transcript_35995.p1	charged multivesicular body protein 5	232	10	5.85117e-122	91.55	1	P:GO:0007034	P:vacuolar transport
Of_RNA_HQ_transcript_36090.p1	hypothetical protein CSKR_108051	143	10	3.84233e-89	81.64	1	F:GO:0003779	F:actin binding
Of_RNA_HQ_transcript_36116.p1	cysteine protease	331	10	0	84.54	2	P:GO:0006508; F:GO:0008234	P:proteolysis; F:cysteine-type peptidase activity	EC:3.4	Acting on peptide bonds (peptidases)
Of_RNA_HQ_transcript_36261.p1	Phospholipid scramblase 3	162	10	2.67578e-114	87.9	2	P:GO:0017121; F:GO:0017128	P:plasma membrane phospholipid scrambling; F:phospholipid scramblase activity	EC:7	Translocases
Of_RNA_HQ_transcript_36357.p1	17 kDa myoglobin	153	10	3.58829e-34	85.3	6	P:GO:0015671; F:GO:0005344; F:GO:0005506; F:GO:0019825; F:GO:0020037; C:GO:0110165	P:oxygen transport; F:oxygen carrier activity; F:iron ion binding; F:oxygen binding; F:heme binding; C:cellular anatomical entity
Of_RNA_HQ_transcript_36381.p1	Ester hydrolase C11orf54	293	10	0	85.74	3	F:GO:0016787; F:GO:0046872; C:GO:0005634	F:hydrolase activity; F:metal ion binding; C:nucleus	EC:3	Hydrolases
Of_RNA_HQ_transcript_36751.p1	oxidoreductase, aldo/keto reductase family protein	312	10	0	85.74	1	F:GO:0016491	F:oxidoreductase activity	EC:1	Oxidoreductases
Of_RNA_HQ_transcript_36902.p1	glucosamine-6-phosphate deaminase	268	10	0	95.8	4	P:GO:0005975; P:GO:0006044; F:GO:0004342; C:GO:0005737	P:carbohydrate metabolic process; P:N-acetylglucosamine metabolic process; F:glucosamine-6-phosphate deaminase activity; C:cytoplasm	EC:3.5.99.6; EC:5.3.1	Glucosamine-6-phosphate deaminase; Intramolecular oxidoreductases
Of_RNA_HQ_transcript_37179.p1	Carboxymethylenebutenolidase, variant 2	296	10	0	92.43	1	F:GO:0016787	F:hydrolase activity	EC:3	Hydrolases
Of_RNA_HQ_transcript_37295.p1	ubiquitin-conjugating enzyme E2 L3	155	10	1.61594e-101	91.76	3	F:GO:0005524; F:GO:0016740; F:GO:0016874	F:ATP binding; F:transferase activity; F:ligase activity	EC:2; EC:6	Transferases; Ligases
Of_RNA_HQ_transcript_37808.p1	hydroxyacylglutathione hydrolase	262	10	0	94.26	3	P:GO:0019243; F:GO:0004416; F:GO:0046872	P:methylglyoxal catabolic process to D-lactate via S-lactoyl-glutathione; F:hydroxyacylglutathione hydrolase activity; F:metal ion binding	EC:3.1.2.6	Hydroxyacylglutathione hydrolase
Of_RNA_HQ_transcript_38228.p1	hypothetical protein CRM22_006932	299	1	4.58179e-60	99.01
Of_RNA_HQ_transcript_38245.p1	Ras-related protein Ral-A	228	10	1.00509e-142	92.12	4	P:GO:0007165; F:GO:0003924; F:GO:0005525; C:GO:0016020	P:signal transduction; F:GTPase activity; F:GTP binding; C:membrane	EC:3.6.1	Acting on acid anhydrides
Of_RNA_HQ_transcript_38362.p1	poly(U)-specific endoribonuclease	321	10	0	68.99	4	P:GO:0090502; F:GO:0003723; F:GO:0004521; F:GO:0046872	P:RNA phosphodiester bond hydrolysis, endonucleolytic; F:RNA binding; F:endoribonuclease activity; F:metal ion binding	EC:3.1	Acting on ester bonds
Of_RNA_HQ_transcript_38715.p1	Golgi-associated plant pathoproteinsis- protein 1	223	10	2.5308e-127	90.03
Of_RNA_HQ_transcript_38994.p1	hypothetical protein CRM22_004634	244	10	2.0344e-178	71.69
Of_RNA_HQ_transcript_39096.p1	PDZ and LIM domain protein Zasp	190	10	2.90104e-123	95.16
Of_RNA_HQ_transcript_39101.p1	aquaporin 1	297	10	0	91.55	4	P:GO:0055085; F:GO:0015267; C:GO:0005886; C:GO:0016021	P:transmembrane transport; F:channel activity; C:plasma membrane; C:integral component of membrane	EC:7	Translocases
Of_RNA_HQ_transcript_39976.p1	charged multivesicular body protein 1	207	10	1.41013e-139	87.83	5	P:GO:0007034; P:GO:0007076; P:GO:0016192; C:GO:0000815; C:GO:0016363	P:vacuolar transport; P:mitotic chromosome condensation; P:vesicle-mediated transport; C:ESCRT III complex; C:nuclear matrix
Of_RNA_HQ_transcript_40168.p1	Tubulin polymerization-promoting protein	169	10	1.15468e-119	92.91
Of_RNA_HQ_transcript_40235.p1	Proteasome endopeptidase complex	175	10	1.86893e-112	97.16	4	P:GO:0006511; C:GO:0005634; C:GO:0005737; C:GO:0019773	P:ubiquitin-dependent protein catabolic process; C:nucleus; C:cytoplasm; C:proteasome core complex, alpha-subunit complex
Of_RNA_HQ_transcript_40343.p1	metallo-beta-lactamase domain protein	246	10	8.20402e-178	93.55	3	P:GO:0006749; F:GO:0016788; F:GO:0050313	P:glutathione metabolic process; F:hydrolase activity, acting on ester bonds; F:sulfur dioxygenase activity	EC:3.1; EC:1.13.11.18	Acting on ester bonds; Persulfide dioxygenase
Of_RNA_HQ_transcript_40726.p1	hypothetical protein CRM22_003355, partial	213	3	6.21797e-24	90.24
Of_RNA_HQ_transcript_40789.p1	Proteasome subunit beta type	244	10	0	90.77	5	P:GO:0051603; F:GO:0004298; C:GO:0005634; C:GO:0005737; C:GO:0005839	P:proteolysis involved in cellular protein catabolic process; F:threonine-type endopeptidase activity; C:nucleus; C:cytoplasm; C:proteasome core complex	EC:3.4.25	Acting on peptide bonds (peptidases)
Of_RNA_HQ_transcript_41081.p1	SPARC protein	264	10	0	94.08	1	F:GO:0005509	F:calcium ion binding
Of_RNA_HQ_transcript_41142.p1	ACrystal Structure of Triosephosphate isomerase from Opisthorchis viverrini	274	10	0	95.19	3	P:GO:0006094; P:GO:0006096; F:GO:0004807	P:gluconeogenesis; P:glycolytic process; F:triose-phosphate isomerase activity	EC:5.3.1.1	Triose-phosphate isomerase
Of_RNA_HQ_transcript_41161.p1	cysteine protease	232	10	3.27051e-131	90.6	2	P:GO:0006508; F:GO:0008234	P:proteolysis; F:cysteine-type peptidase activity	EC:3.4	Acting on peptide bonds (peptidases)
Of_RNA_HQ_transcript_41442.p1	Actin depolymerizing factor	161	10	3.431e-84	80.88	3	P:GO:0030042; F:GO:0003779; C:GO:0015629	P:actin filament depolymerization; F:actin binding; C:actin cytoskeleton
Of_RNA_HQ_transcript_42249.p1	Inositol monophosphatase	239	10	5.05793e-176	89.36	7	P:GO:0006021; P:GO:0046854; P:GO:0046855; F:GO:0008934; F:GO:0046872; F:GO:0052832; F:GO:0052833	P:inositol biosynthetic process; P:phosphatidylinositol phosphate biosynthetic process; P:inositol phosphate dephosphorylation; F:inositol monophosphate 1-phosphatase activity; F:metal ion binding; F:inositol monophosphate 3-phosphatase activity; F:inositol monophosphate 4-phosphatase activity	EC:3.1.3.25	Inositol-phosphate phosphatase
Of_RNA_HQ_transcript_42319.p1	Heme-binding protein 2	182	10	3.72586e-133	94.11	1	C:GO:0110165	C:cellular anatomical entity
Of_RNA_HQ_transcript_42325.p1	Fructose-bisphosphate aldolase	273	10	5.02166e-176	88.8	2	P:GO:0006096; F:GO:0004332	P:glycolytic process; F:fructose-bisphosphate aldolase activity	EC:4.1.2.13	Fructose-bisphosphate aldolase
Of_RNA_HQ_transcript_42385.p1	endopeptidase subunit C8	257	10	0	95.41	4	P:GO:0006511; C:GO:0005634; C:GO:0005737; C:GO:0019773	P:ubiquitin-dependent protein catabolic process; C:nucleus; C:cytoplasm; C:proteasome core complex, alpha-subunit complex
Of_RNA_HQ_transcript_42460.p1	Maleylacetoacetate isomerase MaiA	257	10	8.47899e-166	92.18	5	P:GO:0006559; P:GO:0006572; F:GO:0004364; F:GO:0016034; C:GO:0005737	P:L-phenylalanine catabolic process; P:tyrosine catabolic process; F:glutathione transferase activity; F:maleylacetoacetate isomerase activity; C:cytoplasm	EC:2.5.1.18; EC:5.2.1.2	Glutathione transferase; Maleylacetoacetate isomerase
Of_RNA_HQ_transcript_42613.p1	Calcyphosin-like protein	208	10	1.16864e-153	91.63	1	F:GO:0005509	F:calcium ion binding
Of_RNA_HQ_transcript_42622.p1	putative tegumental protein	175	10	7.09724e-113	79.01	1	F:GO:0005509	F:calcium ion binding
Of_RNA_HQ_transcript_43149.p1	PDZ/DHR/GLGF domain protein	291	10	1.09206e-169	79.11
Of_RNA_HQ_transcript_43298.p1	Tegument antigen	181	10	5.14547e-131	78.97	3	P:GO:0007017; F:GO:0005509; C:GO:0030286	P:microtubule-based process; F:calcium ion binding; C:dynein complex
Of_RNA_HQ_transcript_43467.p1	hypothetical protein CSKR_109328	331	4	1.61928e-114	93.21	1	P:GO:0030277	P:maintenance of gastrointestinal epithelium
Of_RNA_HQ_transcript_43646.p1	hypothetical protein CRM22_008434	211	10	1.96923e-156	95.54
Of_RNA_HQ_transcript_43695.p1	Proteasome subunit alpha 1	305	10	0	87.37	4	P:GO:0006511; C:GO:0005634; C:GO:0005737; C:GO:0019773	P:ubiquitin-dependent protein catabolic process; C:nucleus; C:cytoplasm; C:proteasome core complex, alpha-subunit complex
Of_RNA_HQ_transcript_44141.p5	high mobility group nucleosome-binding domain-containing protein 5-like	266	10	8.0752e-70	61.14	1	C:GO:0005581	C:collagen trimer
Of_RNA_HQ_transcript_44354.p1	Prostamide/prostaglandin F synthase	212	10	3.87138e-126	94.65	2	F:GO:0003723; C:GO:1990904	F:RNA binding; C:ribonucleoprotein complex
Of_RNA_HQ_transcript_44904.p1	tetraspanin-CD63 receptor	234	10	6.33344e-88	84.92	1	C:GO:0016021	C:integral component of membrane
Of_RNA_HQ_transcript_45230.p1	template-activating factor I	257	10	5.6427e-164	96.07	2	P:GO:0006334; C:GO:0005634	P:nucleosome assembly; C:nucleus
Of_RNA_HQ_transcript_45263.p1	CD63 antigen	228	10	5.03938e-130	86.02	1	C:GO:0016021	C:integral component of membrane
Of_RNA_HQ_transcript_45368.p1	hypothetical protein CRM22_007772	220	10	4.3446e-163	89.44	1	C:GO:0005892	C:acetylcholine-gated channel complex
Of_RNA_HQ_transcript_45496.p1	14-3-3 protein epsilon	301	10	5.02072e-174	93.97	1	F:GO:0004497	F:monooxygenase activity	EC:1	Oxidoreductases
Of_RNA_HQ_transcript_45579.p1	23 kDa integral membrane protein	223	10	4.76526e-103	87.63	1	C:GO:0016021	C:integral component of membrane
Of_RNA_HQ_transcript_45805.p1	glutathione S-transferase	235	10	8.1261e-159	89.95	3	F:GO:0004364; F:GO:0042802; F:GO:0046872	F:glutathione transferase activity; F:identical protein binding; F:metal ion binding	EC:2.5.1.18	Glutathione transferase
Of_RNA_HQ_transcript_45956.p1	Peptidase inhibitor 16	219	10	5.28057e-164	66.44	1	C:GO:0005576	C:extracellular region
Of_RNA_HQ_transcript_46060.p2	PLAC8-like protein 1	160	10	2.78207e-87	82.03
Of_RNA_HQ_transcript_46441.p1	Peptidase inhibitor 16	238	10	5.61305e-106	70.7	1	C:GO:0005576	C:extracellular region
Of_RNA_HQ_transcript_46482.p1	3-oxoacyl-[acyl-carrier-protein] reductase	269	10	0	90.66	1	F:GO:0016491	F:oxidoreductase activity	EC:1	Oxidoreductases
Of_RNA_HQ_transcript_47064.p1	hypothetical protein CRM22_003275	193	10	1.90867e-114	75.18
Of_RNA_HQ_transcript_47318.p1	dynein light chain LC8-type	118	10	4.86987e-54	74.24	4	P:GO:0007017; C:GO:0005737; C:GO:0005874; C:GO:0030286	P:microtubule-based process; C:cytoplasm; C:microtubule; C:dynein complex
Of_RNA_HQ_transcript_47463.p1	Tegument antigen	201	10	5.40658e-149	85.99	3	P:GO:0007017; F:GO:0005509; C:GO:0030286	P:microtubule-based process; F:calcium ion binding; C:dynein complex
Of_RNA_HQ_transcript_47494.p1	leukocyte elastase inhibitor	153	10	4.57919e-89	79.27	5	P:GO:0010951; P:GO:2000266; F:GO:0004867; F:GO:0008201; C:GO:0005615	P:negative regulation of endopeptidase activity; P:regulation of blood coagulation, intrinsic pathway; F:serine-type endopeptidase inhibitor activity; F:heparin binding; C:extracellular space
Of_RNA_HQ_transcript_47859.p1	3-hydroxyacyl-CoA dehydrogenase type-2	273	10	5.00773e-180	90.7	1	F:GO:0016491	F:oxidoreductase activity	EC:1	Oxidoreductases
Of_RNA_HQ_transcript_48138.p1	manganese superoxide dismutase	230	10	1.04868e-169	91.58	3	P:GO:0019430; F:GO:0004784; F:GO:0046872	P:removal of superoxide radicals; F:superoxide dismutase activity; F:metal ion binding	EC:1.15.1.1	Superoxide dismutase
Of_RNA_HQ_transcript_48226.p1	14-3-3 protein beta/theta/zeta	260	10	0	91.48	1	F:GO:0004497	F:monooxygenase activity	EC:1	Oxidoreductases
Of_RNA_HQ_transcript_48505.p1	hypothetical protein CRM22_004234	228	10	1.83401e-165	88.82
Of_RNA_HQ_transcript_48553.p1	14 kDa fatty acid-binding protein	144	10	2.46002e-98	84.44	1	F:GO:0008289	F:lipid binding
Of_RNA_HQ_transcript_48559.p1	elongation factor 1-beta	258	10	1.31137e-156	92.4	3	P:GO:0006414; F:GO:0003746; C:GO:0005853	P:translational elongation; F:translation elongation factor activity; C:eukaryotic translation elongation factor 1 complex
Of_RNA_HQ_transcript_48775.p1	glutathione S-transferase protein	307	10	8.53455e-131	91.32	2	F:GO:0004364; F:GO:0016853	F:glutathione transferase activity; F:isomerase activity	EC:2.5.1.18; EC:5	Glutathione transferase; Isomerases
Of_RNA_HQ_transcript_49572.p1	calreticulin family protein	271	10	1.31881e-153	90.41	5	P:GO:0006457; F:GO:0005509; F:GO:0051082; C:GO:0005788; C:GO:0016021	P:protein folding; F:calcium ion binding; F:unfolded protein binding; C:endoplasmic reticulum lumen; C:integral component of membrane
Of_RNA_HQ_transcript_50101.p1	glutathione S-transferase protein	302	10	4.62538e-73	86.86	1	F:GO:0004364	F:glutathione transferase activity	EC:2.5.1.18	Glutathione transferase
Of_RNA_HQ_transcript_50565.p1	Glutathione S-transferase class-mu 28 kDa isozyme	220	10	1.04528e-140	80.45	2	F:GO:0004364; F:GO:0016853	F:glutathione transferase activity; F:isomerase activity	EC:2.5.1.18; EC:5	Glutathione transferase; Isomerases
Of_RNA_HQ_transcript_51001.p1	Regulator of microtubule dynamics protein 1	228	10	1.39674e-161	74.9
Of_RNA_HQ_transcript_51060.p1	Purine nucleoside phosphorylase	223	10	3.13285e-153	85.64	3	P:GO:0009116; F:GO:0004731; F:GO:0047975	P:nucleoside metabolic process; F:purine-nucleoside phosphorylase activity; F:guanosine phosphorylase activity	EC:2.4.2.15	Guanosine phosphorylase
Of_RNA_HQ_transcript_51399.p1	glutathione S-transferase	263	10	1.59292e-147	76.65	2	F:GO:0004364; F:GO:0046872	F:glutathione transferase activity; F:metal ion binding	EC:2.5.1.18	Glutathione transferase
Of_RNA_HQ_transcript_51452.p1	Tegument antigen	205	10	6.97251e-144	86.06	3	P:GO:0007017; F:GO:0005509; C:GO:0030286	P:microtubule-based process; F:calcium ion binding; C:dynein complex
Of_RNA_HQ_transcript_51750.p1	Tegument antigen	202	10	2.00241e-136	82.03	3	P:GO:0007017; F:GO:0005509; C:GO:0030286	P:microtubule-based process; F:calcium ion binding; C:dynein complex
Of_RNA_HQ_transcript_52082.p1	17 kDa myoglobin	164	10	4.48757e-105	86.78	5	P:GO:0015671; F:GO:0005344; F:GO:0005506; F:GO:0019825; F:GO:0020037	P:oxygen transport; F:oxygen carrier activity; F:iron ion binding; F:oxygen binding; F:heme binding
Of_RNA_HQ_transcript_52193.p1	glutathione S-transferase	262	10	2.36006e-144	89.6	3	F:GO:0004364; F:GO:0042802; F:GO:0046872	F:glutathione transferase activity; F:identical protein binding; F:metal ion binding	EC:2.5.1.18	Glutathione transferase
Of_RNA_HQ_transcript_52369.p1	regulator of microtubule dynamics protein 1	237	10	1.85956e-170	77.99
Of_RNA_HQ_transcript_52444.p1	Cofilin/tropomyosin-type actin-binding protein	142	10	2.05832e-81	92.38	3	P:GO:0030042; F:GO:0003779; C:GO:0015629	P:actin filament depolymerization; F:actin binding; C:actin cytoskeleton
Of_RNA_HQ_transcript_53085.p1	Proteasome subunit beta type	205	10	2.64088e-151	89.75	4	P:GO:0043161; C:GO:0005634; C:GO:0005737; C:GO:0019774	P:proteasome-mediated ubiquitin-dependent protein catabolic process; C:nucleus; C:cytoplasm; C:proteasome core complex, beta-subunit complex
Of_RNA_HQ_transcript_53225.p1	Proteasome endopeptidase complex	194	10	2.32279e-135	98.43	4	P:GO:0043161; C:GO:0005634; C:GO:0005737; C:GO:0019773	P:proteasome-mediated ubiquitin-dependent protein catabolic process; C:nucleus; C:cytoplasm; C:proteasome core complex, alpha-subunit complex
Of_RNA_HQ_transcript_53482.p1	Proteasome endopeptidase complex	119	10	6.87332e-85	96.43	4	P:GO:0006511; C:GO:0005634; C:GO:0005737; C:GO:0019773	P:ubiquitin-dependent protein catabolic process; C:nucleus; C:cytoplasm; C:proteasome core complex, alpha-subunit complex
Of_RNA_HQ_transcript_53606.p1	hypothetical protein CRM22_005389	139	10	3.2704e-77	61.53
Of_RNA_HQ_transcript_53694.p1	Tegument antigen	195	10	2.25395e-137	79.15	3	P:GO:0007017; F:GO:0005509; C:GO:0030286	P:microtubule-based process; F:calcium ion binding; C:dynein complex
Of_RNA_HQ_transcript_53767.p1	putative ATP-dependent RNA helicase t26g10.1	139	9	1.61684e-79	63.86	2	P:GO:0010951; F:GO:0004869	P:negative regulation of endopeptidase activity; F:cysteine-type endopeptidase inhibitor activity
Of_RNA_HQ_transcript_54289.p1	Dihydropteridine reductase	224	10	2.06352e-159	84.82	1	F:GO:0016491	F:oxidoreductase activity	EC:1	Oxidoreductases
Of_RNA_HQ_transcript_54698.p1	Proteasome endopeptidase complex	138	10	7.00593e-96	95.77	4	P:GO:0043161; C:GO:0005634; C:GO:0005737; C:GO:0019773	P:proteasome-mediated ubiquitin-dependent protein catabolic process; C:nucleus; C:cytoplasm; C:proteasome core complex, alpha-subunit complex
Of_RNA_HQ_transcript_55014.p1	histone H2B-like	129	10	2.76718e-57	100	5	F:GO:0003677; F:GO:0030527; F:GO:0046982; C:GO:0000786; C:GO:0005634	F:DNA binding; F:structural constituent of chromatin; F:protein heterodimerization activity; C:nucleosome; C:nucleus
Of_RNA_HQ_transcript_55214.p1	4-methyl-5(b-hydroxyethyl)-thiazole monophosphate biosynthesis	183	10	9.68232e-128	88.25
Of_RNA_HQ_transcript_55615.p1	phosphoglycerate mutase	256	10	1.55913e-159	91.8	3	P:GO:0006096; F:GO:0004082; F:GO:0004619	P:glycolytic process; F:bisphosphoglycerate mutase activity; F:phosphoglycerate mutase activity	EC:5.4.2.1; EC:5.4.2.4	Intramolecular transferases; Bisphosphoglycerate mutase
Of_RNA_HQ_transcript_55754.p1	Endochitinase CH5B	219	10	2.53954e-162	78.99	4	P:GO:0005975; P:GO:0006032; P:GO:0016998; F:GO:0004568	P:carbohydrate metabolic process; P:chitin catabolic process; P:cell wall macromolecule catabolic process; F:chitinase activity	EC:3.2.1.14	Chitinase
Of_RNA_HQ_transcript_55992.p1	Na(+)/H(+) exchange regulatory cofactor-like protein nrfl-1	178	10	2.13254e-101	79.65
Of_RNA_HQ_transcript_56076.p1	Fatty acid-binding protein type V	187	10	1.4424e-135	89.28	2	P:GO:0050727; F:GO:0005504	P:regulation of inflammatory response; F:fatty acid binding
Of_RNA_HQ_transcript_56453.p1	U-PAR/Ly-6 domain protein	125	10	5.44458e-73	75.33
Of_RNA_HQ_transcript_56701.p1	hypothetical protein CRM22_005388	101	10	1.1146e-57	61.75
Of_RNA_HQ_transcript_57149.p1	CD59 molecule complement regulatory protein	173	10	7.1224e-83	71.03
Of_RNA_HQ_transcript_57224.p1	Glutathione S-transferase class-mu 28 kDa isozyme	212	10	1.53048e-156	92.01	2	F:GO:0004364; F:GO:0016853	F:glutathione transferase activity; F:isomerase activity	EC:2.5.1.18; EC:5	Glutathione transferase; Isomerases
Of_RNA_HQ_transcript_57426.p1	Soma ferritin	185	10	7.94199e-119	94.78	4	P:GO:0006826; P:GO:0006879; F:GO:0004322; F:GO:0008199	P:iron ion transport; P:cellular iron ion homeostasis; F:ferroxidase activity; F:ferric iron binding	EC:1.16.3.1	Ferroxidase
Of_RNA_HQ_transcript_57890.p1	peptidase, T1 family	242	10	1.66269e-156	94.55	3	P:GO:0051603; F:GO:0004298; C:GO:0005839	P:proteolysis involved in cellular protein catabolic process; F:threonine-type endopeptidase activity; C:proteasome core complex	EC:3.4.25	Acting on peptide bonds (peptidases)
Of_RNA_HQ_transcript_58006.p1	EF hand	171	10	1.43963e-123	97.69	2	F:GO:0005509; C:GO:0016021	F:calcium ion binding; C:integral component of membrane
Of_RNA_HQ_transcript_58703.p1	Suppressor of G2 allele of SKP1	198	10	3.07555e-142	90.67	1	F:GO:0051087	F:chaperone binding
Of_RNA_HQ_transcript_58862.p1	---NA---	220
Of_RNA_HQ_transcript_59714.p1	p25-alpha domain containing protein	173	10	2.34684e-112	83.79
Of_RNA_HQ_transcript_59896.p1	---NA---	154
Of_RNA_HQ_transcript_60211.p1	Proteasome prosome macropain subunit beta	227	10	7.44009e-157	92.25	3	P:GO:0010498; C:GO:0005634; C:GO:0005839	P:proteasomal protein catabolic process; C:nucleus; C:proteasome core complex
Of_RNA_HQ_transcript_60751.p1	Eukaryotic translation initiation factor 5A	208	10	2.12328e-94	94.83	7	P:GO:0006413; P:GO:0045901; P:GO:0045905; F:GO:0003723; F:GO:0003743; F:GO:0003746; F:GO:0043022	P:translational initiation; P:positive regulation of translational elongation; P:positive regulation of translational termination; F:RNA binding; F:translation initiation factor activity; F:translation elongation factor activity; F:ribosome binding
Of_RNA_HQ_transcript_61056.p1	glycine cleavage system H protein	179	10	1.50874e-103	82.72	3	P:GO:0019464; C:GO:0005739; C:GO:0005960	P:glycine decarboxylation via glycine cleavage system; C:mitochondrion; C:glycine cleavage complex
Of_RNA_HQ_transcript_61478.p1	Methylmalonyl CoA epimerase	171	10	2.48618e-113	90.72
Of_RNA_HQ_transcript_61601.p1	ubiquitin carboxyl-terminal hydrolase L3	227	10	3.80448e-162	86.46	2	P:GO:0006511; F:GO:0004843	P:ubiquitin-dependent protein catabolic process; F:cysteine-type deubiquitinase activity	EC:3.4.19.12	Ubiquitinyl hydrolase 1
Of_RNA_HQ_transcript_61610.p1	Proteasome subunit beta type	212	10	3.73544e-147	90.68	4	P:GO:0010498; C:GO:0005634; C:GO:0005737; C:GO:0005839	P:proteasomal protein catabolic process; C:nucleus; C:cytoplasm; C:proteasome core complex
Of_RNA_HQ_transcript_61620.p1	Tegument antigen	188	10	3.43933e-124	88.08	2	P:GO:0007017; C:GO:0030286	P:microtubule-based process; C:dynein complex
Of_RNA_HQ_transcript_61928.p1	Nascent polypeptide-associated complex subunit alpha	201	10	1.85323e-101	90.97	2	P:GO:0015031; C:GO:0005854	P:protein transport; C:nascent polypeptide-associated complex
Of_RNA_HQ_transcript_62001.p1	thymosin beta isoform X2	163	10	1.79811e-100	76.21	3	P:GO:0007015; F:GO:0003785; C:GO:0005856	P:actin filament organization; F:actin monomer binding; C:cytoskeleton
Of_RNA_HQ_transcript_62126.p1	cystatin domain protein	100	10	2.65536e-64	89.6	3	P:GO:0010951; F:GO:0004869; C:GO:0005737	P:negative regulation of endopeptidase activity; F:cysteine-type endopeptidase inhibitor activity; C:cytoplasm
Of_RNA_HQ_transcript_62799.p1	mitochondrial fission 1 protein	163	10	8.43404e-89	84.72	3	P:GO:0000266; C:GO:0005739; C:GO:0016021	P:mitochondrial fission; C:mitochondrion; C:integral component of membrane
Of_RNA_HQ_transcript_63144.p1	cytidine deaminase	143	10	1.22172e-85	86.17	4	P:GO:0009972; F:GO:0004126; F:GO:0008270; F:GO:0047844	P:cytidine deamination; F:cytidine deaminase activity; F:zinc ion binding; F:deoxycytidine deaminase activity	EC:3.5.4.14; EC:3.5.4.5	Acting on carbon-nitrogen bonds, other than peptide bonds; Cytidine deaminase
Of_RNA_HQ_transcript_63235.p1	DM9 domain-containing protein	154	10	1.08374e-106	84.57
Of_RNA_HQ_transcript_63338.p1	Thioredoxin peroxidase	217	10	9.05907e-146	87.79	3	P:GO:0098869; F:GO:0004601; F:GO:0051920	P:cellular oxidant detoxification; F:peroxidase activity; F:peroxiredoxin activity	EC:1.11.1.24	Thioredoxin-dependent peroxiredoxin
Of_RNA_HQ_transcript_63383.p1	glutathione S-transferase	202	10	5.79998e-93	87.59	3	F:GO:0004364; F:GO:0046872; C:GO:0016021	F:glutathione transferase activity; F:metal ion binding; C:integral component of membrane	EC:2.5.1.18	Glutathione transferase
Of_RNA_HQ_transcript_64067.p1	phosphatidylinositol-specific phospholipase C domain-containing protein	208	10	1.21317e-18	50.31
Of_RNA_HQ_transcript_64367.p1	Tegument antigen	179	10	1.71823e-109	85.26	2	P:GO:0007017; C:GO:0030286	P:microtubule-based process; C:dynein complex
Of_RNA_HQ_transcript_65522.p1	hypothetical protein CRM22_004089	176	10	8.28605e-111	84.25
Of_RNA_HQ_transcript_65934.p1	Lysosomal alpha-glucosidase	174	10	1.35799e-114	80.32	4	P:GO:0005975; F:GO:0030246; F:GO:0090599; C:GO:0016020	P:carbohydrate metabolic process; F:carbohydrate binding; F:alpha-glucosidase activity; C:membrane	EC:3.2.1.20	Alpha-glucosidase
Of_RNA_HQ_transcript_66863.p1	PHGPx isoform 1	160	10	4.10318e-78	86.23	3	P:GO:0006979; P:GO:0098869; F:GO:0004602	P:response to oxidative stress; P:cellular oxidant detoxification; F:glutathione peroxidase activity	EC:1.11.1.9	Glutathione peroxidase
Of_RNA_HQ_transcript_66917.p1	Inosine triphosphate pyrophosphatase	193	10	2.13364e-139	90.79	8	P:GO:0009117; P:GO:0009204; F:GO:0000166; F:GO:0035870; F:GO:0036220; F:GO:0036222; F:GO:0046872; C:GO:0005737	P:nucleotide metabolic process; P:deoxyribonucleoside triphosphate catabolic process; F:nucleotide binding; F:dITP diphosphatase activity; F:ITP diphosphatase activity; F:XTP diphosphatase activity; F:metal ion binding; C:cytoplasm	EC:3.6.1.66; EC:3.6.1.9	XTP/dITP diphosphatase; Nucleotide diphosphatase
Of_RNA_HQ_transcript_67219.p1	Peptidyl-prolyl cis-trans isomerase	165	10	1.4738e-105	95.51	3	P:GO:0000413; P:GO:0006457; F:GO:0003755	P:protein peptidyl-prolyl isomerization; P:protein folding; F:peptidyl-prolyl cis-trans isomerase activity	EC:5.2.1.8	Peptidylprolyl isomerase
Of_RNA_HQ_transcript_67429.p1	glutathione S-transferase protein	207	10	1.56655e-139	91.13	2	F:GO:0004364; F:GO:0016853	F:glutathione transferase activity; F:isomerase activity	EC:2.5.1.18; EC:5	Glutathione transferase; Isomerases
Of_RNA_HQ_transcript_67791.p1	peptidase inhibitor 16	191	10	3.42299e-136	74.37	1	C:GO:0005576	C:extracellular region
Of_RNA_HQ_transcript_67972.p1	hypothetical protein CRM22_000073	166	10	3.64308e-116	65.7
Of_RNA_HQ_transcript_68013.p1	FAD-linked sulfhydryl oxidase ALR	169	10	6.00261e-123	90.52	1	F:GO:0016971	F:flavin-linked sulfhydryl oxidase activity	EC:1.8.3.2	Thiol oxidase
Of_RNA_HQ_transcript_68175.p1	Cu/Zn superoxide dismutase	152	10	4.06309e-103	91.77	3	P:GO:0019430; F:GO:0004784; F:GO:0046872	P:removal of superoxide radicals; F:superoxide dismutase activity; F:metal ion binding	EC:1.15.1.1	Superoxide dismutase
Of_RNA_HQ_transcript_69634.p1	venom allergen-like protein 28	196	10	1.02655e-130	83.18	2	C:GO:0005576; C:GO:0016021	C:extracellular region; C:integral component of membrane
Of_RNA_HQ_transcript_69659.p1	ferritin heavy chain	179	10	1.06464e-107	88.67	4	P:GO:0006826; P:GO:0006879; F:GO:0004322; F:GO:0008199	P:iron ion transport; P:cellular iron ion homeostasis; F:ferroxidase activity; F:ferric iron binding	EC:1.16.3.1	Ferroxidase
Of_RNA_HQ_transcript_69798.p1	Thioredoxin domain-containing protein 17	138	10	9.05951e-96	81.81	1	F:GO:0047134	F:protein-disulfide reductase (NAD(P)) activity	EC:1.8.1.8	Protein-disulfide reductase
Of_RNA_HQ_transcript_69900.p1	hypothetical protein CRM22_004135	113	2	6.22669e-77	98.23
Of_RNA_HQ_transcript_70199.p1	Glutathione S-transferase class-mu 28 kDa isozyme	185	10	5.10067e-108	74.98	2	F:GO:0004364; F:GO:0016853	F:glutathione transferase activity; F:isomerase activity	EC:2.5.1.18; EC:5	Glutathione transferase; Isomerases
Of_RNA_HQ_transcript_70783.p1	hypothetical protein CRM22_009071	164	10	3.12553e-100	67.25	2	C:GO:0016020; C:GO:0016021	C:membrane; C:integral component of membrane
Of_RNA_HQ_transcript_71222.p1	Nucleoside diphosphate kinase B	164	10	1.41066e-109	90.93	6	P:GO:0006165; P:GO:0006183; P:GO:0006228; P:GO:0006241; F:GO:0004550; F:GO:0005524	P:nucleoside diphosphate phosphorylation; P:GTP biosynthetic process; P:UTP biosynthetic process; P:CTP biosynthetic process; F:nucleoside diphosphate kinase activity; F:ATP binding	EC:2.7.4.6	Nucleoside-diphosphate kinase
Of_RNA_HQ_transcript_71399.p1	16 kDa calcium-binding protein	155	10	3.09144e-98	87.38	1	F:GO:0005509	F:calcium ion binding
Of_RNA_HQ_transcript_71557.p1	Ag17	129	5	2.75658e-27	78.87
Of_RNA_HQ_transcript_71715.p1	dynein light chain LC8-type	101	10	3.40729e-42	87.21	4	P:GO:0007017; C:GO:0005737; C:GO:0005874; C:GO:0030286	P:microtubule-based process; C:cytoplasm; C:microtubule; C:dynein complex
Of_RNA_HQ_transcript_72146.p1	Protein CutA	130	10	3.45622e-89	86.01	1	P:GO:0010038	P:response to metal ion
Of_RNA_HQ_transcript_72562.p1	Cold shock domain-containing protein cg9705	143	10	1.00306e-96	91.45	1	F:GO:0003677	F:DNA binding
Of_RNA_HQ_transcript_73061.p1	putative eggshell protein	178	10	2.96359e-114	84.51
Of_RNA_HQ_transcript_73247.p1	hypothetical protein CRM22_010038, partial	161	10	3.40679e-38	57.6
Of_RNA_HQ_transcript_73281.p1	thioredoxin	122	10	9.07871e-64	86.28	1	F:GO:0015035	F:protein-disulfide reductase activity	EC:1.8	Acting on a sulfur group of donors
Of_RNA_HQ_transcript_73541.p1	Cytochrome c	116	10	1.12706e-74	95.82	7	P:GO:0022900; F:GO:0009055; F:GO:0020037; F:GO:0046872; C:GO:0005758; C:GO:0016021; C:GO:0070469	P:electron transport chain; F:electron transfer activity; F:heme binding; F:metal ion binding; C:mitochondrial intermembrane space; C:integral component of membrane; C:respirasome	EC:1	Oxidoreductases
Of_RNA_HQ_transcript_73915.p1	DM9 domain-containing protein	167	10	2.73823e-111	89.64
Of_RNA_HQ_transcript_74033.p1	Fatty acid-binding protein type 3	143	10	1.12559e-89	91.8	1	F:GO:0008289	F:lipid binding
Of_RNA_HQ_transcript_74867.p1	EF hand	158	10	2.4715e-40	88	1	F:GO:0005509	F:calcium ion binding
Of_RNA_HQ_transcript_74997.p1	prosaposin isoform X1	104	10	1.56025e-15	56.63	1	P:GO:0006629	P:lipid metabolic process
Of_RNA_HQ_transcript_75445.p1	prosaposin isoform X2	99	9	8.1643e-17	57.11	1	P:GO:0006629	P:lipid metabolic process
Of_RNA_HQ_transcript_75569.p1	Placenta-specificprotein 8 protein	128	10	9.62332e-74	82.23
Of_RNA_HQ_transcript_76259.p1	Ag17	140	4	7.05898e-32	73.22
Of_RNA_HQ_transcript_76544.p1	UPF0047 protein C4A8.02c	152	10	1.08347e-109	93.76
Of_RNA_HQ_transcript_76648.p1	cupin domain protein	137	10	9.45172e-74	90.41
Of_RNA_HQ_transcript_77400.p1	---NA---	118
Of_RNA_HQ_transcript_78456.p1	ubiquitin-60S ribosomal protein L40	139	10	1.32767e-88	98.96	6	P:GO:0006412; F:GO:0003735; C:GO:0005634; C:GO:0005737; C:GO:0005840; C:GO:1990904	P:translation; F:structural constituent of ribosome; C:nucleus; C:cytoplasm; C:ribosome; C:ribonucleoprotein complex
Of_RNA_HQ_transcript_78618.p1	2-iminobutanoate/2-iminopropanoate deaminase	123	10	3.2383e-79	84.81
Of_RNA_HQ_transcript_78702.p1	hypothetical protein CRM22_003863	120	10	3.94017e-67	73.12	2	C:GO:0016020; C:GO:0016021	C:membrane; C:integral component of membrane
Of_RNA_HQ_transcript_79161.p1	Dynein light chain	105	10	4.37037e-34	64.77	4	P:GO:0007017; C:GO:0005737; C:GO:0005874; C:GO:0030286	P:microtubule-based process; C:cytoplasm; C:microtubule; C:dynein complex
Of_RNA_HQ_transcript_79358.p1	hypothetical protein CRM22_003863	120	10	2.26587e-63	72.97	2	C:GO:0016020; C:GO:0016021	C:membrane; C:integral component of membrane
Of_RNA_HQ_transcript_79622.p2	histone H2A	137	10	1.98509e-66	98.81	5	F:GO:0003677; F:GO:0030527; F:GO:0046982; C:GO:0000786; C:GO:0005634	F:DNA binding; F:structural constituent of chromatin; F:protein heterodimerization activity; C:nucleosome; C:nucleus
Of_RNA_HQ_transcript_80049.p1	hypothetical protein CRM22_007984	125	10	4.86737e-88	60.6	2	C:GO:0016020; C:GO:0016021	C:membrane; C:integral component of membrane
Of_RNA_HQ_transcript_80114.p1	MF6p protein	125	10	2.40491e-36	80.12
Of_RNA_HQ_transcript_80220.p1	fatty acid-binding protein type V	105	10	2.01733e-61	74.02	2	P:GO:0050727; F:GO:0005504	P:regulation of inflammatory response; F:fatty acid binding
Of_RNA_HQ_transcript_80324.p1	hypothetical protein CSKR_201665	131	1	1.44452e-09	51.28
Of_RNA_HQ_transcript_83090.p1	Dynein light chain 1, cytoplasmic	111	10	1.57481e-59	95.41	26	P:GO:0000132; P:GO:0006914; P:GO:0007290; P:GO:0007291; P:GO:0007476; P:GO:0008407; P:GO:0034454; P:GO:0035071; P:GO:0048477; P:GO:0051017; P:GO:1904801; F:GO:0042803; F:GO:0044877; F:GO:0045505; F:GO:0051959; F:GO:0097110; F:GO:0097718; C:GO:0005737; C:GO:0005813; C:GO:0005814; C:GO:0005868; C:GO:0005874; C:GO:0014069; C:GO:0031475; C:GO:0097731; C:GO:0098978	P:establishment of mitotic spindle orientation; P:autophagy; P:spermatid nucleus elongation; P:sperm individualization; P:imaginal disc-derived wing morphogenesis; P:chaeta morphogenesis; P:microtubule anchoring at centrosome; P:salivary gland cell autophagic cell death; P:oogenesis; P:actin filament bundle assembly; P:positive regulation of neuron remodeling; F:protein homodimerization activity;…
Of_RNA_HQ_transcript_83978.p1	hypothetical protein CSKR_201665	103	4	3.39763e-38	69.01	1	P:GO:0006629	P:lipid metabolic process
CRM22_000137.p1	hypothetical protein CRM22_000137	1372	10	0	68.8	2	P:GO:0010951; F:GO:0004869	P:negative regulation of endopeptidase activity; F:cysteine-type endopeptidase inhibitor activity
CRM22_000138.2.p1	putative cys1 protein	1213	10	0	66.8	2	P:GO:0010951; F:GO:0004869	P:negative regulation of endopeptidase activity; F:cysteine-type endopeptidase inhibitor activity
CRM22_000142.2.p1	hypothetical protein CRM22_000142	1423	10	0	79.36
CRM22_000166.p1	12 kDa FK506-binding protein	119	10	3.5393e-81	82.07	4	P:GO:0000413; P:GO:0061077; F:GO:0003755; C:GO:0005737	P:protein peptidyl-prolyl isomerization; P:chaperone-mediated protein folding; F:peptidyl-prolyl cis-trans isomerase activity; C:cytoplasm	EC:5.2.1.8	Peptidylprolyl isomerase
CRM22_000468.p1	ectonucleotide pyrophosphatase/phosphodiesterase family member 5	541	10	0	85.15	1	C:GO:0016021	C:integral component of membrane
CRM22_000542.1.p1	nuclear transport factor 2	127	10	1.19849e-89	92.14	4	P:GO:0006606; P:GO:0051028; C:GO:0005634; C:GO:0005737	P:protein import into nucleus; P:mRNA transport; C:nucleus; C:cytoplasm
CRM22_000806.2.p1	Phospholipid-transporting ATPase	1278	10	0	82.54	7	P:GO:0015914; P:GO:0034204; F:GO:0000287; F:GO:0005524; F:GO:0016887; F:GO:0140326; C:GO:0016021	P:phospholipid transport; P:lipid translocation; F:magnesium ion binding; F:ATP binding; F:ATP hydrolysis activity; F:ATPase-coupled intramembrane lipid transporter activity; C:integral component of membrane	EC:3.6.1; EC:7.6.2.1	Acting on acid anhydrides; P-type phospholipid transporter
CRM22_000992.p1	delta-like protein B	1850	10	0	72.84	2	P:GO:0010951; F:GO:0004866	P:negative regulation of endopeptidase activity; F:endopeptidase inhibitor activity
CRM22_001039.p1	cyclophilin B	272	10	0	85.89	4	P:GO:0000413; P:GO:0006457; F:GO:0003755; C:GO:0016021	P:protein peptidyl-prolyl isomerization; P:protein folding; F:peptidyl-prolyl cis-trans isomerase activity; C:integral component of membrane	EC:5.2.1.8	Peptidylprolyl isomerase
CRM22_001126.p1	retinal dehydrogenase 1	228	10	6.27343e-156	96.1	1	F:GO:0016620	F:oxidoreductase activity, acting on the aldehyde or oxo group of donors, NAD or NADP as acceptor	EC:1.2.1	Acting on the aldehyde or oxo group of donors
CRM22_001205.2.p1	hypothetical protein CRM22_001205	3737	10	0	80.24	2	P:GO:0006869; F:GO:0005319	P:lipid transport; F:lipid transporter activity	EC:7	Translocases
CRM22_001425.1.p1	Xaa-Pro dipeptidase	554	10	0	90.7	2	F:GO:0030145; F:GO:0070006	F:manganese ion binding; F:metalloaminopeptidase activity	EC:3.4.11	Acting on peptide bonds (peptidases)
CRM22_001483.1.p1	Myosin heavy chain, striated muscle	1944	10	0	96.67	5	F:GO:0003774; F:GO:0005524; F:GO:0051015; C:GO:0016459; C:GO:0030016	F:cytoskeletal motor activity; F:ATP binding; F:actin filament binding; C:myosin complex; C:myofibril
CRM22_001563.3.p1	glutamate--cysteine ligase catalytic subunit	704	10	0	91.77	3	P:GO:0006750; F:GO:0004357; F:GO:0005524	P:glutathione biosynthetic process; F:glutamate-cysteine ligase activity; F:ATP binding	EC:6.3.2.2	Glutamate--cysteine ligase
CRM22_001617.p1	Endoplasmin, variant 2	2891	10	0	90.52	6	P:GO:0006457; F:GO:0005509; F:GO:0005524; F:GO:0016887; F:GO:0051082; F:GO:0140662	P:protein folding; F:calcium ion binding; F:ATP binding; F:ATP hydrolysis activity; F:unfolded protein binding; F:ATP-dependent protein folding chaperone	EC:3.6.1	Acting on acid anhydrides
CRM22_001799.3.p1	Phospholipase ddhd1	769	10	0	88.06	2	F:GO:0046872; C:GO:0005840	F:metal ion binding; C:ribosome
CRM22_001801.2.p1	hypothetical protein CRM22_001801	654	10	0	98.01
CRM22_002179.2.p1	Calponin transgelin	232	10	8.38509e-173	97.49	1	C:GO:0016021	C:integral component of membrane
CRM22_002398.1.p1	Laminin subunit gamma	1558	10	0	83.88
CRM22_002612.1.p1	Reticulocalbin 3 EF-hand calcium binding domain	319	10	0	88.35	1	F:GO:0005509	F:calcium ion binding
CRM22_002672.p1	hypothetical protein CRM22_002672	177	10	1.32969e-128	80.15	4	P:GO:0055085; F:GO:0046983; C:GO:0005886; C:GO:0016021	P:transmembrane transport; F:protein dimerization activity; C:plasma membrane; C:integral component of membrane
CRM22_002777.1.p1	hypothetical protein CRM22_002777	1406	10	0	80.54
CRM22_002792.p1	alpha-2-macroglobulin-like protein 1	2030	10	0	77.83	3	P:GO:0010951; F:GO:0004867; C:GO:0005615	P:negative regulation of endopeptidase activity; F:serine-type endopeptidase inhibitor activity; C:extracellular space
CRM22_003218.1.p1	hypothetical protein CRM22_003218	1045	10	0	83.03
CRM22_003222.p1	GPI-anchored surface glycoprotein	1591	10	0	77.96
CRM22_003257.1.p1	Otoferlin, variant 2	2104	10	0	88.8	2	F:GO:0046872; C:GO:0016021	F:metal ion binding; C:integral component of membrane
CRM22_003260.4.p1	putative phospholipid-transporting ATPase IF	1339	10	0	93.1	7	P:GO:0015914; P:GO:0034204; F:GO:0000287; F:GO:0005524; F:GO:0016887; F:GO:0140326; C:GO:0016021	P:phospholipid transport; P:lipid translocation; F:magnesium ion binding; F:ATP binding; F:ATP hydrolysis activity; F:ATPase-coupled intramembrane lipid transporter activity; C:integral component of membrane	EC:3.6.1; EC:7.6.2.1	Acting on acid anhydrides; P-type phospholipid transporter
CRM22_003509.3.p1	dynein heavy chain 1 cytosolic	4758	10	0	95.6	7	P:GO:0007018; F:GO:0005524; F:GO:0008569; F:GO:0016887; C:GO:0005737; C:GO:0005874; C:GO:0030286	P:microtubule-based movement; F:ATP binding; F:minus-end-directed microtubule motor activity; F:ATP hydrolysis activity; C:cytoplasm; C:microtubule; C:dynein complex	EC:3.6.1	Acting on acid anhydrides
CRM22_003510.1.p1	Syntaxin-binding protein 1	731	10	0	85.42	1	P:GO:0016192	P:vesicle-mediated transport
CRM22_003601.1.p1	Succinate dehydrogenase [ubiquinone] iron-sulfur subunit, mitochondrial	303	10	0	94.29	9	P:GO:0006099; P:GO:0022900; F:GO:0008177; F:GO:0009055; F:GO:0046872; F:GO:0051537; F:GO:0051538; F:GO:0051539; C:GO:0005743	P:tricarboxylic acid cycle; P:electron transport chain; F:succinate dehydrogenase (ubiquinone) activity; F:electron transfer activity; F:metal ion binding; F:2 iron, 2 sulfur cluster binding; F:3 iron, 4 sulfur cluster binding; F:4 iron, 4 sulfur cluster binding; C:mitochondrial inner membrane	EC:1.3.5.1	Succinate dehydrogenase (quinone)
CRM22_003634.1.p1	Formin-binding protein 1-like	634	10	0	83.02
CRM22_003711.4.p1	very low-density lipoprotein receptor	2978	10	0	82.57
CRM22_003813.p1	Sn1-specific diacylglycerol lipase alpha	858	10	0	81.33	2	P:GO:0006629; C:GO:0016021	P:lipid metabolic process; C:integral component of membrane
CRM22_003855.1.p1	von Willebrand factor A domain-containing protein 5A	818	10	0	83.99	1	C:GO:0016021	C:integral component of membrane
CRM22_003875.p1	c-terminal tandem repeated domain in type 4 procollagen	1779	10	2.00181e-177	95.48	4	F:GO:0005201; C:GO:0005581; C:GO:0005604; C:GO:0016020	F:extracellular matrix structural constituent; C:collagen trimer; C:basement membrane; C:membrane
CRM22_003876.1.p1	collagen alpha-1(IV) chain	1765	10	0	88.52	4	F:GO:0005201; C:GO:0005581; C:GO:0005604; C:GO:0016021	F:extracellular matrix structural constituent; C:collagen trimer; C:basement membrane; C:integral component of membrane
CRM22_003877.p1	collagen alpha-2(IV) chain	1811	10	0	91.47	4	F:GO:0005201; C:GO:0005581; C:GO:0005604; C:GO:0016020	F:extracellular matrix structural constituent; C:collagen trimer; C:basement membrane; C:membrane
CRM22_003879.p1	Spectrin alpha chain non-erythrocytic	2421	10	0	95.06	6	P:GO:0051693; F:GO:0003779; F:GO:0005509; F:GO:0005516; C:GO:0005737; C:GO:0005856	P:actin filament capping; F:actin binding; F:calcium ion binding; F:calmodulin binding; C:cytoplasm; C:cytoskeleton
CRM22_003893.3.p1		17849
CRM22_003912.2.p1	dipeptidyl-peptidase III	796	10	0	90.31	6	P:GO:0006508; F:GO:0004177; F:GO:0008235; F:GO:0008239; F:GO:0046872; C:GO:0005737	P:proteolysis; F:aminopeptidase activity; F:metalloexopeptidase activity; F:dipeptidyl-peptidase activity; F:metal ion binding; C:cytoplasm	EC:3.4.11; EC:3.4.14.1; EC:3.4.14.5; EC:3.4.14.4; EC:3.4.14.2	Acting on peptide bonds (peptidases); Dipeptidyl-peptidase I; Dipeptidyl-peptidase IV; Dipeptidyl-peptidase III; Dipeptidyl-peptidase II
CRM22_004001.1.p1	probable beta-D-xylosidase 7	826	10	0	89	2	P:GO:0045493; F:GO:0009044	P:xylan catabolic process; F:xylan 1,4-beta-xylosidase activity	EC:3.2.1.37	Xylan 1,4-beta-xylosidase
CRM22_004082.p1	phospholipase D	1204	10	0	80.67	7	P:GO:0006654; P:GO:0016042; P:GO:0048017; F:GO:0004630; F:GO:0035091; F:GO:0070290; C:GO:0110165	P:phosphatidic acid biosynthetic process; P:lipid catabolic process; P:inositol lipid-mediated signaling; F:phospholipase D activity; F:phosphatidylinositol binding; F:N-acylphosphatidylethanolamine-specific phospholipase D activity; C:cellular anatomical entity	EC:3.1.4.4; EC:3.1.1	Phospholipase D; Acting on ester bonds
CRM22_004284.p1	Lysosomal alpha-mannosidase	1026	10	0	75.37	4	P:GO:0006013; F:GO:0004559; F:GO:0030246; F:GO:0046872	P:mannose metabolic process; F:alpha-mannosidase activity; F:carbohydrate binding; F:metal ion binding	EC:3.2.1.24	Alpha-mannosidase
CRM22_004482.p1	ATP-dependent (S)-NAD(P)H-hydrate dehydratase	343	10	0	88.78	6	P:GO:0016310; P:GO:0046496; F:GO:0005524; F:GO:0016301; F:GO:0047453; C:GO:0016021	P:phosphorylation; P:nicotinamide nucleotide metabolic process; F:ATP binding; F:kinase activity; F:ATP-dependent NAD(P)H-hydrate dehydratase activity; C:integral component of membrane	EC:4.2.1.93; EC:2.7	ATP-dependent NAD(P)H-hydrate dehydratase; Transferring phosphorus-containing groups
CRM22_004738.p1	Uroporphyrinogen decarboxylase	1637	10	0	91.17	2	P:GO:0006782; F:GO:0004853	P:protoporphyrinogen IX biosynthetic process; F:uroporphyrinogen decarboxylase activity	EC:4.1.1.37	Uroporphyrinogen decarboxylase
CRM22_004804.p1	hypothetical protein CRM22_004804	903	10	0	78.04	4	P:GO:0055085; F:GO:0046983; C:GO:0005886; C:GO:0016021	P:transmembrane transport; F:protein dimerization activity; C:plasma membrane; C:integral component of membrane
CRM22_005006.2.p1	Gill-specific calpain	668	10	0	90.88	3	P:GO:0006508; F:GO:0004198; F:GO:0005509	P:proteolysis; F:calcium-dependent cysteine-type endopeptidase activity; F:calcium ion binding	EC:3.4.22	Acting on peptide bonds (peptidases)
CRM22_005033.p1	Charged multivesicular body protein 1	235	10	7.54053e-172	91.39	1	P:GO:0007034	P:vacuolar transport
CRM22_005037.1.p1	peptidase, S9A/B/C family, catalytic domain protein	804	10	0	88.89	12	P:GO:0000723; P:GO:0006303; P:GO:0006310; P:GO:0006508; P:GO:0032508; F:GO:0003678; F:GO:0003684; F:GO:0005524; F:GO:0008236; F:GO:0042162; C:GO:0005737; C:GO:0043564	P:telomere maintenance; P:double-strand break repair via nonhomologous end joining; P:DNA recombination; P:proteolysis; P:DNA duplex unwinding; F:DNA helicase activity; F:damaged DNA binding; F:ATP binding; F:serine-type peptidase activity; F:telomeric DNA binding; C:cytoplasm; C:Ku70:Ku80 complex	EC:3.4; EC:3.6.4.12	Acting on peptide bonds (peptidases); DNA helicase
CRM22_005336.p1	Neutral alpha-glucosidase AB	1013	10	0	87.05	3	P:GO:0005975; F:GO:0030246; F:GO:0090599	P:carbohydrate metabolic process; F:carbohydrate binding; F:alpha-glucosidase activity	EC:3.2.1.20	Alpha-glucosidase
CRM22_005376.p1	hypothetical protein CRM22_005376	1804	10	0	74.09
CRM22_005450.1.p1	putative thioredoxin	257	10	0	87.43	1	F:GO:0015035	F:protein-disulfide reductase activity	EC:1.8	Acting on a sulfur group of donors
CRM22_005470.5.p1	Integrin alpha-7	1311	10	0	92.69	3	P:GO:0007155; P:GO:0007229; C:GO:0008305	P:cell adhesion; P:integrin-mediated signaling pathway; C:integrin complex
CRM22_005549.p1	Puromycin-sensitive aminopeptidase	905	10	0	86.3	4	P:GO:0006508; F:GO:0004177; F:GO:0008237; F:GO:0008270	P:proteolysis; F:aminopeptidase activity; F:metallopeptidase activity; F:zinc ion binding	EC:3.4.11	Acting on peptide bonds (peptidases)
CRM22_005664.2.p1	oxidoreductase, short chain dehydrogenase/reductase family protein	266	10	0	90.28	2	F:GO:0003677; F:GO:0016616	F:DNA binding; F:oxidoreductase activity, acting on the CH-OH group of donors, NAD or NADP as acceptor	EC:1.1.1	Acting on the CH-OH group of donors
CRM22_005745.3.p1	FERM central domain protein	2780	10	0	93.35	8	P:GO:0007010; P:GO:0007155; F:GO:0005200; F:GO:0051015; C:GO:0001726; C:GO:0005737; C:GO:0005856; C:GO:0005925	P:cytoskeleton organization; P:cell adhesion; F:structural constituent of cytoskeleton; F:actin filament binding; C:ruffle; C:cytoplasm; C:cytoskeleton; C:focal adhesion
CRM22_006085.1.p1	sepiapterin reductase	423	10	0	81.95
CRM22_006176.1.p1	myosin heavy chain	1997	9	0	93.2	5	F:GO:0003774; F:GO:0005524; F:GO:0051015; C:GO:0016459; C:GO:0030016	F:cytoskeletal motor activity; F:ATP binding; F:actin filament binding; C:myosin complex; C:myofibril
CRM22_006403.1.p1	hypothetical protein CRM22_006403	1224	9	0	96.9	1	F:GO:0030246	F:carbohydrate binding
CRM22_006483.1.p1	hypothetical protein CRM22_006483	816	10	0	83.47	1	C:GO:0016021	C:integral component of membrane
CRM22_006631.1.p1	hypothetical protein CRM22_006631	6398	10	0	85.4	3	P:GO:0006468; F:GO:0004672; F:GO:0005524	P:protein phosphorylation; F:protein kinase activity; F:ATP binding	EC:2.7.1	Transferring phosphorus-containing groups
CRM22_006789.p1	ZU5 domain protein	4450	10	0	89.18	4	P:GO:0007165; P:GO:0051179; C:GO:0005856; C:GO:0016020	P:signal transduction; P:localization; C:cytoskeleton; C:membrane
CRM22_007109.1.p1	Spectrin beta chain	2336	9	0	97.57	5	P:GO:0051693; F:GO:0003779; F:GO:0005200; F:GO:0005543; C:GO:0008091	P:actin filament capping; F:actin binding; F:structural constituent of cytoskeleton; F:phospholipid binding; C:spectrin
CRM22_007267.p1	T-cell immunomodulatory protein	635	10	0	85.02	1	C:GO:0016021	C:integral component of membrane
CRM22_007295.p1	Synaptic vesicle 2- protein	522	10	0	87.71	3	P:GO:0055085; F:GO:0022857; C:GO:0005892	P:transmembrane transport; F:transmembrane transporter activity; C:acetylcholine-gated channel complex	EC:7	Translocases
CRM22_007347.3.p1	PHGPx isoform 1	176	10	5.32216e-129	81.02	3	P:GO:0006979; P:GO:0098869; F:GO:0004602	P:response to oxidative stress; P:cellular oxidant detoxification; F:glutathione peroxidase activity	EC:1.11.1.9	Glutathione peroxidase
CRM22_007375.p1	delta-like protein 4	1834	10	0	73.69	2	P:GO:0010951; F:GO:0004866	P:negative regulation of endopeptidase activity; F:endopeptidase inhibitor activity
CRM22_007904.2.p1	dipeptidyl peptidase 4	859	10	0	94.99	3	P:GO:0006508; F:GO:0008236; C:GO:0016021	P:proteolysis; F:serine-type peptidase activity; C:integral component of membrane	EC:3.4	Acting on peptide bonds (peptidases)
CRM22_008052.p1	Neurexin-3, variant 2	2736	10	0	90.68	1	C:GO:0016021	C:integral component of membrane
CRM22_008098.3.p1	hypothetical protein CRM22_008098	2358	10	0	91.14	3	P:GO:0030036; F:GO:0051015; C:GO:0043232	P:actin cytoskeleton organization; F:actin filament binding; C:intracellular non-membrane-bounded organelle
CRM22_008237.p1	phosphoglucomutase family protein	490	10	0	90.28	6	P:GO:0005975; P:GO:0090502; F:GO:0000287; F:GO:0003676; F:GO:0004523; F:GO:0004614	P:carbohydrate metabolic process; P:RNA phosphodiester bond hydrolysis, endonucleolytic; F:magnesium ion binding; F:nucleic acid binding; F:RNA-DNA hybrid ribonuclease activity; F:phosphoglucomutase activity	EC:3.1.30; EC:5.4.2.2; EC:3.1.26.4	Acting on ester bonds; Phosphoglucomutase (alpha-D-glucose-1,6-bisphosphate-dependent); Ribonuclease H
CRM22_008272.1.p1	AdamTS protein 3	622	10	0	89.61	1	C:GO:0016021	C:integral component of membrane
CRM22_008403.1.p1	hypothetical protein CRM22_008403	1184	6	0	80.29
CRM22_008536.p1	Laminin subunit alpha-1	3595	10	0	86.82
CRM22_008560.4.p1	ATP-dependent translocase ABCB1	1249	10	0	93.03	4	P:GO:0055085; F:GO:0005524; F:GO:0140359; C:GO:0016021	P:transmembrane transport; F:ATP binding; F:ABC-type transporter activity; C:integral component of membrane	EC:7	Translocases
CRM22_008850.3.p1	hypothetical protein CRM22_008850	1042	10	0	89.84	7	P:GO:0007155; F:GO:0005198; F:GO:0051015; C:GO:0005737; C:GO:0005886; C:GO:0005912; C:GO:0015629	P:cell adhesion; F:structural molecule activity; F:actin filament binding; C:cytoplasm; C:plasma membrane; C:adherens junction; C:actin cytoskeleton
CRM22_008913.4.p1	hypothetical protein CRM22_008913	2145	10	0	85.05	1	P:GO:0007160	P:cell-matrix adhesion
CRM22_009033.2.p1	Dysferlin limb girdle muscular dystrophy 2B (autosomal recessive)	1976	10	0	90.77	4	F:GO:0046872; C:GO:0005886; C:GO:0016021; C:GO:0030659	F:metal ion binding; C:plasma membrane; C:integral component of membrane; C:cytoplasmic vesicle membrane
CRM22_009034.5.p1	hypothetical protein CRM22_009034	2072	10	0	96.83	4	F:GO:0046872; C:GO:0005886; C:GO:0016021; C:GO:0030659	F:metal ion binding; C:plasma membrane; C:integral component of membrane; C:cytoplasmic vesicle membrane
CRM22_009307.5.p1	glucose-6-phosphate 1-dehydrogenase	517	10	0	94.3	4	P:GO:0006006; P:GO:0006098; F:GO:0004345; F:GO:0050661	P:glucose metabolic process; P:pentose-phosphate shunt; F:glucose-6-phosphate dehydrogenase activity; F:NADP binding	EC:1.1.1.49	Glucose-6-phosphate dehydrogenase (NADP(+))
CRM22_009560.2.p1	alanine transaminase	549	10	0	90.18	4	P:GO:0009058; P:GO:0042853; F:GO:0008483; F:GO:0030170	P:biosynthetic process; P:L-alanine catabolic process; F:transaminase activity; F:pyridoxal phosphate binding	EC:2.6.1	Transferring nitrogenous groups
CRM22_009578.p1	immunoglobulin domain protein	1399	10	0	90.62	5	P:GO:0006979; P:GO:0098869; F:GO:0004601; F:GO:0020037; C:GO:0005576	P:response to oxidative stress; P:cellular oxidant detoxification; F:peroxidase activity; F:heme binding; C:extracellular region	EC:1.11.1	Acting on a peroxide as acceptor
CRM22_009630.3.p1	Telomerase protein component 1	3090	10	0	89.09	1	F:GO:0003723	F:RNA binding
CRM22_009755.p1	Glycogen debranching enzyme	1646	10	0	90.13	4	P:GO:0005980; F:GO:0004134; F:GO:0004135; C:GO:0005737	P:glycogen catabolic process; F:4-alpha-glucanotransferase activity; F:amylo-alpha-1,6-glucosidase activity; C:cytoplasm	EC:2.4.1.25; EC:3.2.1.20; EC:3.2.1.33	4-alpha-glucanotransferase; Alpha-glucosidase; Amylo-alpha-1,6-glucosidase
CRM22_009785.1.p1	hypothetical protein CRM22_009785	3915	10	0	73.51
CRM22_009869.p1	laminin beta 1	1768	10	0	91.5
CRM22_010013.3.p1	dynein light chain, cytoplasmic	139	10	4.69554e-89	91.7	5	P:GO:0007017; C:GO:0005643; C:GO:0005737; C:GO:0005874; C:GO:0030286	P:microtubule-based process; C:nuclear pore; C:cytoplasm; C:microtubule; C:dynein complex
CRM22_010087.1.p1	Serine hydroxymethyltransferase	520	10	0	90.85	7	P:GO:0019264; P:GO:0032259; P:GO:0035999; F:GO:0004372; F:GO:0008168; F:GO:0030170; C:GO:0000813	P:glycine biosynthetic process from serine; P:methylation; P:tetrahydrofolate interconversion; F:glycine hydroxymethyltransferase activity; F:methyltransferase activity; F:pyridoxal phosphate binding; C:ESCRT I complex	EC:2.1.2.1; EC:2.1.1	Glycine hydroxymethyltransferase; Transferring one-carbon groups
CRM22_010100.p1	hypothetical protein CRM22_010100	4311	10	0	84.19	2	P:GO:0007155; F:GO:0005509	P:cell adhesion; F:calcium ion binding
CRM22_010250.1.p1	lysyl hydroxylase/galactosyltransferase/ glucosyltransferase	724	10	0	91.6	5	F:GO:0005506; F:GO:0016705; F:GO:0016757; F:GO:0031418; F:GO:0051213	F:iron ion binding; F:oxidoreductase activity, acting on paired donors, with incorporation or reduction of molecular oxygen; F:glycosyltransferase activity; F:L-ascorbic acid binding; F:dioxygenase activity	EC:2.4; EC:1.14	Glycosyltransferases; Acting on paired donors, with incorporation or reduction of molecular oxygen. The oxygen incorporated need not be derived from O(2)
CRM22_010300.1.p1	Proteasome endopeptidase complex	259	10	0	96.99	4	P:GO:0006511; C:GO:0005634; C:GO:0005737; C:GO:0019773	P:ubiquitin-dependent protein catabolic process; C:nucleus; C:cytoplasm; C:proteasome core complex, alpha-subunit complex
CRM22_010443.6.p1	Phosphatidylinositol 4,5-bisphosphate 5-phosphatase A	557	10	0	91.68	2	P:GO:0046856; F:GO:0016791	P:phosphatidylinositol dephosphorylation; F:phosphatase activity	EC:3.1.3	Acting on ester bonds
CRM22_010460.p1	basement membrane-specific heparan sulfate proteoglycan core protein	6818	10	0	81.7
CRM22_010478.5.p1	hypothetical protein CRM22_010478	2498	10	0	95.77	3	P:GO:0030036; F:GO:0051015; C:GO:0043232	P:actin cytoskeleton organization; F:actin filament binding; C:intracellular non-membrane-bounded organelle
CRM22_010485.p1	hypothetical protein CRM22_010485	1362	10	0	78.5
CRM22_010682.2.p1	microtubule-associated protein 1S	2214	10	0	87.1	3	P:GO:0000226; F:GO:0008017; C:GO:0005874	P:microtubule cytoskeleton organization; F:microtubule binding; C:microtubule
CRM22_010976.p1	Acid sphingomyelinase-like phosphodiesterase 3a	744	10	0	81.79	1	C:GO:0016021	C:integral component of membrane
CRM22_011079.p1	hypothetical protein CRM22_011079	591	10	0	73.21	1	C:GO:0016021	C:integral component of membrane
CRM22_011420.p1	Glutathione hydrolase 7	692	10	0	78.22	3	P:GO:0006751; F:GO:0036374; C:GO:0016021	P:glutathione catabolic process; F:glutathione hydrolase activity; C:integral component of membrane	EC:3.4.19.13	Glutathione gamma-glutamate hydrolase
