# Supplementary material for: Secreted and surface proteome and transcriptome of Opisthorchis felineus
Source: Front Parasitol. 2023 Oct 10;2:1195457. doi: 10.3389/fpara.2023.1195457 (PMC11732047; doi:10.3389/fpara.2023.1195457)
Supplement: Supplementary file 5 [file Table_2.xlsx]

## Sheet: Sheet1
Supplementary Table S2 MV GO. Blast2GO generated report from the MV proteome.
SeqName	Description	Length	#Hits	e-Value	sim mean	#GO	GO IDs	GO Names	Enzyme Codes	Enzyme Names
Of_RNA_HQ_transcript_24.p1	ATP-binding cassette subfamily transporter B1 member 4	1017	10	0	84.69	4	P:GO:0055085; F:GO:0005524; F:GO:0140359; C:GO:0016021	P:transmembrane transport; F:ATP binding; F:ABC-type transporter activity; C:integral component of membrane	EC:7	Translocases
Of_RNA_HQ_transcript_24.p3	ATP-binding cassette subfamily transporter B1 member 4	136	10	4.7429e-83	92.53	4	P:GO:0055085; F:GO:0005524; F:GO:0140359; C:GO:0016021	P:transmembrane transport; F:ATP binding; F:ABC-type transporter activity; C:integral component of membrane	EC:7	Translocases
Of_RNA_HQ_transcript_36.p1	Sodium/potassium-transporting ATPase subunit alpha	1038	10	0	98.35	7	P:GO:0071805; F:GO:0005524; F:GO:0008556; F:GO:0016887; F:GO:0046872; C:GO:0005886; C:GO:0016021	P:potassium ion transmembrane transport; F:ATP binding; F:P-type potassium transmembrane transporter activity; F:ATP hydrolysis activity; F:metal ion binding; C:plasma membrane; C:integral component of membrane	EC:3.6.1; EC:7.2.2.6	Acting on acid anhydrides; P-type K(+) transporter
Of_RNA_HQ_transcript_48.p1	Karyopherin (importin) beta 3	1128	10	0	93.23	4	P:GO:0006606; F:GO:0031267; C:GO:0005634; C:GO:0005737	P:protein import into nucleus; F:small GTPase binding; C:nucleus; C:cytoplasm
Of_RNA_HQ_transcript_54.p1	Pyruvate carboxylase, mitochondrial	1193	10	0	90.67	6	P:GO:0006090; P:GO:0006094; F:GO:0004736; F:GO:0005524; F:GO:0046872; C:GO:0005737	P:pyruvate metabolic process; P:gluconeogenesis; F:pyruvate carboxylase activity; F:ATP binding; F:metal ion binding; C:cytoplasm	EC:6.4.1.1	Pyruvate carboxylase
Of_RNA_HQ_transcript_62.p1	Kinesin heavy chain	1015	10	0	93.23	5	P:GO:0007018; F:GO:0003777; F:GO:0005524; F:GO:0008017; C:GO:0005874	P:microtubule-based movement; F:microtubule motor activity; F:ATP binding; F:microtubule binding; C:microtubule
Of_RNA_HQ_transcript_68.p1	Ubiquitin activating enzyme	1067	10	0	90.23	3	P:GO:0016567; F:GO:0005524; F:GO:0008641	P:protein ubiquitination; F:ATP binding; F:ubiquitin-like modifier activating enzyme activity	EC:6.2	Forming carbon-sulfur bonds
Of_RNA_HQ_transcript_100.p1	Calcium/calmodulin-dependent protein kinase type II alpha chain	525	10	0	93.39	4	P:GO:0006468; F:GO:0004683; F:GO:0005516; F:GO:0005524	P:protein phosphorylation; F:calmodulin-dependent protein kinase activity; F:calmodulin binding; F:ATP binding	EC:2.7.11.17	Calcium/calmodulin-dependent protein kinase
Of_RNA_HQ_transcript_108.p1	tubulin alpha-2 chain	1117	10	0	81.81	5	P:GO:0007010; P:GO:0007017; F:GO:0005200; F:GO:0005525; C:GO:0005874	P:cytoskeleton organization; P:microtubule-based process; F:structural constituent of cytoskeleton; F:GTP binding; C:microtubule
Of_RNA_HQ_transcript_117.p1	lysosomal alpha-mannosidase	783	10	0	88.68	4	P:GO:0006013; F:GO:0004559; F:GO:0030246; F:GO:0046872	P:mannose metabolic process; F:alpha-mannosidase activity; F:carbohydrate binding; F:metal ion binding	EC:3.2.1.24	Alpha-mannosidase
Of_RNA_HQ_transcript_117.p2	Lysosomal alpha-mannosidase	333	10	0	85.94	4	P:GO:0006013; F:GO:0004559; F:GO:0030246; F:GO:0046872	P:mannose metabolic process; F:alpha-mannosidase activity; F:carbohydrate binding; F:metal ion binding	EC:3.2.1.24	Alpha-mannosidase
Of_RNA_HQ_transcript_125.p1	deleted in malignant brain tumors 1 protein	1086	10	0	96.23	5	P:GO:0006897; P:GO:0015031; P:GO:0030154; F:GO:0005044; C:GO:0016021	P:endocytosis; P:protein transport; P:cell differentiation; F:scavenger receptor activity; C:integral component of membrane
Of_RNA_HQ_transcript_131.p1	kyphoscoliosis peptidase	959	10	0	87.12	1	F:GO:0016874	F:ligase activity
Of_RNA_HQ_transcript_138.p1	Phospholipid-transporting ATPase	1087	10	0	95.01	8	P:GO:0015914; P:GO:0034204; F:GO:0000287; F:GO:0005524; F:GO:0016887; F:GO:0140326; C:GO:0005802; C:GO:0016021	P:phospholipid transport; P:lipid translocation; F:magnesium ion binding; F:ATP binding; F:ATP hydrolysis activity; F:ATPase-coupled intramembrane lipid transporter activity; C:trans-Golgi network; C:integral component of membrane	EC:3.6.1; EC:7.6.2.1	Acting on acid anhydrides; P-type phospholipid transporter
Of_RNA_HQ_transcript_175.p1	hypothetical protein CRM22_008529	1004	10	0	97.03
Of_RNA_HQ_transcript_188.p1	staphylococcal nuclease domain-containing protein 1	1029	10	0	91.38	5	P:GO:0031047; P:GO:0090502; F:GO:0004521; C:GO:0005737; C:GO:0016442	P:gene silencing by RNA; P:RNA phosphodiester bond hydrolysis, endonucleolytic; F:endoribonuclease activity; C:cytoplasm; C:RISC complex	EC:3.1	Acting on ester bonds
Of_RNA_HQ_transcript_192.p1	Alpha-actinin, sarcomeric	915	10	0	95.23	2	F:GO:0003779; F:GO:0005509	F:actin binding; F:calcium ion binding
Of_RNA_HQ_transcript_203.p1	oxoglutarate dehydrogenase (succinyl-transferring), E1 component	996	10	0	95.81	3	P:GO:0006099; F:GO:0004591; F:GO:0030976	P:tricarboxylic acid cycle; F:oxoglutarate dehydrogenase (succinyl-transferring) activity; F:thiamine pyrophosphate binding	EC:1.2.4.2	Oxoglutarate dehydrogenase (succinyl-transferring)
Of_RNA_HQ_transcript_232.p1	Prominin-1, variant 2	895	10	0	97.57	1	C:GO:0016021	C:integral component of membrane
Of_RNA_HQ_transcript_242.p1	DnaK family protein	596	10	0	89.11	3	P:GO:0006457; F:GO:0005524; F:GO:0140662	P:protein folding; F:ATP binding; F:ATP-dependent protein folding chaperone
Of_RNA_HQ_transcript_264.p1	microtubule-associated protein 1	913	10	0	90.38	3	P:GO:0000226; F:GO:0008017; C:GO:0005874	P:microtubule cytoskeleton organization; F:microtubule binding; C:microtubule
Of_RNA_HQ_transcript_281.p1	NEDD4-like E3 ubiquitin-protein ligase WWP1	809	10	0	89.84	3	P:GO:0006511; P:GO:0016567; F:GO:0061630	P:ubiquitin-dependent protein catabolic process; P:protein ubiquitination; F:ubiquitin protein ligase activity	EC:2	Transferases
Of_RNA_HQ_transcript_283.p1	Fermitin 2	863	10	0	88.44	1	P:GO:0007229	P:integrin-mediated signaling pathway
Of_RNA_HQ_transcript_290.p1	FERM domain-containing protein 3	749	10	0	81.75	1	C:GO:0005856	C:cytoskeleton
Of_RNA_HQ_transcript_297.p1	Glycine dehydrogenase (decarboxylating), mitochondrial	1027	10	0	85.01	3	P:GO:0006546; F:GO:0004375; C:GO:0005739	P:glycine catabolic process; F:glycine dehydrogenase (decarboxylating) activity; C:mitochondrion	EC:1.4.4.2	Glycine dehydrogenase (aminomethyl-transferring)
Of_RNA_HQ_transcript_298.p1	Alanine--tRNA ligase, cytoplasmic	1006	10	0	88.45	6	P:GO:0006419; F:GO:0000049; F:GO:0004813; F:GO:0005524; F:GO:0008270; C:GO:0005737	P:alanyl-tRNA aminoacylation; F:tRNA binding; F:alanine-tRNA ligase activity; F:ATP binding; F:zinc ion binding; C:cytoplasm	EC:6.1.1.7	Alanine--tRNA ligase
Of_RNA_HQ_transcript_319.p1	Sodium/potassium-transporting ATPase subunit alpha	1016	10	0	88.88	7	P:GO:0071805; F:GO:0005524; F:GO:0008556; F:GO:0016887; F:GO:0046872; C:GO:0005886; C:GO:0016021	P:potassium ion transmembrane transport; F:ATP binding; F:P-type potassium transmembrane transporter activity; F:ATP hydrolysis activity; F:metal ion binding; C:plasma membrane; C:integral component of membrane	EC:3.6.1; EC:7.2.2.6	Acting on acid anhydrides; P-type K(+) transporter
Of_RNA_HQ_transcript_326.p1	hypothetical protein CRM22_009620	803	10	0	89.3	1	P:GO:0042981	P:regulation of apoptotic process
Of_RNA_HQ_transcript_372.p1	ATP-binding cassette transporter sub-family F member 1	950	10	0	87.91	1	F:GO:0005524	F:ATP binding
Of_RNA_HQ_transcript_396.p1	Alpha-1 4 glucan phosphorylase	851	10	0	96.19	5	P:GO:0005977; F:GO:0008184; F:GO:0030170; F:GO:0102250; F:GO:0102499	P:glycogen metabolic process; F:glycogen phosphorylase activity; F:pyridoxal phosphate binding; F:linear malto-oligosaccharide phosphorylase activity; F:SHG alpha-glucan phosphorylase activity	EC:2.4.1.1	Glycogen phosphorylase
Of_RNA_HQ_transcript_398.p1	Lysosomal alpha-glucosidase	904	10	0	86.01	4	P:GO:0005975; F:GO:0030246; F:GO:0090599; C:GO:0016020	P:carbohydrate metabolic process; F:carbohydrate binding; F:alpha-glucosidase activity; C:membrane	EC:3.2.1.20	Alpha-glucosidase
Of_RNA_HQ_transcript_430.p1	26S proteasome non-ATPase regulatory subunit 2	980	10	0	93.17	4	P:GO:0042176; P:GO:0050790; F:GO:0030234; C:GO:0008540	P:regulation of protein catabolic process; P:regulation of catalytic activity; F:enzyme regulator activity; C:proteasome regulatory particle, base subcomplex
Of_RNA_HQ_transcript_432.p1	hypothetical protein CRM22_007911	838	10	0	82.22
Of_RNA_HQ_transcript_448.p1	Integrin beta	860	10	0	89.21	3	P:GO:0007155; P:GO:0007229; C:GO:0016021	P:cell adhesion; P:integrin-mediated signaling pathway; C:integral component of membrane
Of_RNA_HQ_transcript_458.p1	hypothetical protein CRM22_006687	928	10	0	75.2	1	C:GO:0016021	C:integral component of membrane
Of_RNA_HQ_transcript_504.p1	ATP-dependent 6-phosphofructokinase	795	10	0	96.81	6	P:GO:0006002; P:GO:0061615; F:GO:0003872; F:GO:0005524; F:GO:0046872; C:GO:0005737	P:fructose 6-phosphate metabolic process; P:glycolytic process through fructose-6-phosphate; F:6-phosphofructokinase activity; F:ATP binding; F:metal ion binding; C:cytoplasm	EC:2.7.1.11	6-phosphofructokinase
Of_RNA_HQ_transcript_552.p1	putative extracellular matrix glycoprotein laminin subunit beta	895	10	0	88.81	3	C:GO:0005634; C:GO:0005737; C:GO:1990904	C:nucleus; C:cytoplasm; C:ribonucleoprotein complex
Of_RNA_HQ_transcript_577.p1	programmed cell death 6-interacting protein	819	10	0	93.33	1	P:GO:0071985	P:multivesicular body sorting pathway
Of_RNA_HQ_transcript_600.p1	V-type proton ATPase 116 kDa subunit a isoform 1	889	10	0	92.82	4	P:GO:1902600; F:GO:0046961; C:GO:0000220; C:GO:0016021	P:proton transmembrane transport; F:proton-transporting ATPase activity, rotational mechanism; C:vacuolar proton-transporting V-type ATPase, V0 domain; C:integral component of membrane	EC:7.1.3.1	H(+)-exporting diphosphatase
Of_RNA_HQ_transcript_638.p1	Glycogen phosphorylase, liver form	893	10	0	93.22	5	P:GO:0005977; F:GO:0008184; F:GO:0030170; F:GO:0102250; F:GO:0102499	P:glycogen metabolic process; F:glycogen phosphorylase activity; F:pyridoxal phosphate binding; F:linear malto-oligosaccharide phosphorylase activity; F:SHG alpha-glucan phosphorylase activity	EC:2.4.1.1	Glycogen phosphorylase
Of_RNA_HQ_transcript_693.p1	Transitional endoplasmic reticulum ATPase	824	10	0	97.65	3	P:GO:0051301; F:GO:0005524; F:GO:0016887	P:cell division; F:ATP binding; F:ATP hydrolysis activity	EC:3.6.1	Acting on acid anhydrides
Of_RNA_HQ_transcript_700.p1	hypothetical protein CRM22_009085	848	10	0	74.69	1	C:GO:0016021	C:integral component of membrane
Of_RNA_HQ_transcript_707.p1	Kinesin light chain	499	10	0	91.95	3	C:GO:0005737; C:GO:0005871; C:GO:0005874	C:cytoplasm; C:kinesin complex; C:microtubule
Of_RNA_HQ_transcript_719.p1	hypothetical protein CSKR_106009	841	10	0	72.47	1	C:GO:0016021	C:integral component of membrane
Of_RNA_HQ_transcript_756.p1	Dynactin subunit 1	876	10	0	87.61	2	C:GO:0005737; C:GO:0030286	C:cytoplasm; C:dynein complex
Of_RNA_HQ_transcript_789.p1	V-type proton ATPase 116 kDa subunit a isoform 1	847	10	0	93.22	4	P:GO:1902600; F:GO:0046961; C:GO:0000220; C:GO:0016021	P:proton transmembrane transport; F:proton-transporting ATPase activity, rotational mechanism; C:vacuolar proton-transporting V-type ATPase, V0 domain; C:integral component of membrane	EC:7.1.3.1	H(+)-exporting diphosphatase
Of_RNA_HQ_transcript_824.p1	hypothetical protein CRM22_001484	843	10	0	73.79	1	C:GO:0016021	C:integral component of membrane
Of_RNA_HQ_transcript_828.p1	hypothetical protein CRM22_007626	747	10	0	98.54	3	P:GO:0006508; F:GO:0004198; F:GO:0005509	P:proteolysis; F:calcium-dependent cysteine-type endopeptidase activity; F:calcium ion binding	EC:3.4.22	Acting on peptide bonds (peptidases)
Of_RNA_HQ_transcript_830.p1	TRPM8 channel-associated factor 2	886	10	0	81.56
Of_RNA_HQ_transcript_840.p1	MICOS complex subunit Mic60	770	10	0	88.11	2	C:GO:0005743; C:GO:0016021	C:mitochondrial inner membrane; C:integral component of membrane
Of_RNA_HQ_transcript_882.p1	hypothetical protein CRM22_010573	820	10	0	77.51	1	C:GO:0016021	C:integral component of membrane
Of_RNA_HQ_transcript_915.p1	WD domain, G-beta repeat protein	450	10	0	93.92	8	P:GO:0000132; P:GO:0051012; P:GO:0051301; F:GO:0070840; C:GO:0005737; C:GO:0005815; C:GO:0005874; C:GO:0005875	P:establishment of mitotic spindle orientation; P:microtubule sliding; P:cell division; F:dynein complex binding; C:cytoplasm; C:microtubule organizing center; C:microtubule; C:microtubule associated complex
Of_RNA_HQ_transcript_964.p1	hypothetical protein CRM22_007724	717	10	0	80.97
Of_RNA_HQ_transcript_964.p2	hypothetical protein CRM22_007724	108	3	2.20808e-52	88.78
Of_RNA_HQ_transcript_967.p1	Elongation factor 2	850	10	0	97.71	4	P:GO:0006414; F:GO:0003746; F:GO:0003924; F:GO:0005525	P:translational elongation; F:translation elongation factor activity; F:GTPase activity; F:GTP binding	EC:3.6.1	Acting on acid anhydrides
Of_RNA_HQ_transcript_986.p1	Calpain, variant 2	800	10	0	95.09	3	P:GO:0006508; F:GO:0004198; F:GO:0005509	P:proteolysis; F:calcium-dependent cysteine-type endopeptidase activity; F:calcium ion binding	EC:3.4.22	Acting on peptide bonds (peptidases)
Of_RNA_HQ_transcript_990.p1	thioredoxin glutathione reductase	631	10	0	97.49	7	P:GO:0045454; P:GO:0098869; F:GO:0004791; F:GO:0019153; F:GO:0050660; F:GO:0097573; C:GO:0016021	P:cell redox homeostasis; P:cellular oxidant detoxification; F:thioredoxin-disulfide reductase activity; F:protein-disulfide reductase (glutathione) activity; F:flavin adenine dinucleotide binding; F:glutathione oxidoreductase activity; C:integral component of membrane	EC:1.8.4.2; EC:1.8.1.9; EC:1.8.1.8	Protein-disulfide reductase (glutathione); Thioredoxin-disulfide reductase; Protein-disulfide reductase
Of_RNA_HQ_transcript_1016.p1	glycerol-3-phosphate dehydrogenase	740	10	0	91.02	5	P:GO:0006072; F:GO:0005509; F:GO:0052591; C:GO:0005739; C:GO:0009331	P:glycerol-3-phosphate metabolic process; F:calcium ion binding; F:sn-glycerol-3-phosphate:ubiquinone-8 oxidoreductase activity; C:mitochondrion; C:glycerol-3-phosphate dehydrogenase complex	EC:1.1.5.3	Glycerol-3-phosphate dehydrogenase
Of_RNA_HQ_transcript_1040.p1	WD domain, G-beta repeat protein	531	10	0	94.01
Of_RNA_HQ_transcript_1050.p1	death domain protein	765	10	0	88.32	1	P:GO:0007165	P:signal transduction
Of_RNA_HQ_transcript_1051.p1	hypothetical protein CRM22_002367	723	10	0	98.06
Of_RNA_HQ_transcript_1084.p1	propionyl-CoA carboxylase alpha chain	762	10	0	95	5	P:GO:0016042; F:GO:0004658; F:GO:0005524; F:GO:0046872; C:GO:0005759	P:lipid catabolic process; F:propionyl-CoA carboxylase activity; F:ATP binding; F:metal ion binding; C:mitochondrial matrix	EC:6.4.1.3	Propionyl-CoA carboxylase
Of_RNA_HQ_transcript_1157.p1	aconitate hydratase	770	10	0	96.73	6	P:GO:0006099; F:GO:0003994; F:GO:0046872; F:GO:0047780; F:GO:0051539; C:GO:0005739	P:tricarboxylic acid cycle; F:aconitate hydratase activity; F:metal ion binding; F:citrate dehydratase activity; F:4 iron, 4 sulfur cluster binding; C:mitochondrion	EC:4.2.1.3	Aconitate hydratase
Of_RNA_HQ_transcript_1247.p1	Protein kinase C	634	10	0	91.48	5	P:GO:0006468; F:GO:0004698; F:GO:0005524; F:GO:0106310; C:GO:0005886	P:protein phosphorylation; F:calcium-dependent protein kinase C activity; F:ATP binding; F:protein serine kinase activity; C:plasma membrane	EC:2.7.11.13	Protein kinase C
Of_RNA_HQ_transcript_1268.p1	Calpain-2 catalytic subunit	754	10	0	82.58	3	P:GO:0006508; F:GO:0004198; F:GO:0005509	P:proteolysis; F:calcium-dependent cysteine-type endopeptidase activity; F:calcium ion binding	EC:3.4.22	Acting on peptide bonds (peptidases)
Of_RNA_HQ_transcript_1280.p1	Choline transporter-like protein 5-B	727	10	0	87.22	4	P:GO:0055085; F:GO:0022857; C:GO:0005886; C:GO:0016021	P:transmembrane transport; F:transmembrane transporter activity; C:plasma membrane; C:integral component of membrane	EC:7	Translocases
Of_RNA_HQ_transcript_1281.p1	synaptotagmin-like protein 4	375	10	0	75.95	2	P:GO:0006887; F:GO:0031267	P:exocytosis; F:small GTPase binding
Of_RNA_HQ_transcript_1288.p1	Methylmalonyl Coenzyme A mutase	768	10	0	95.93	3	F:GO:0004494; F:GO:0031419; F:GO:0046872	F:methylmalonyl-CoA mutase activity; F:cobalamin binding; F:metal ion binding	EC:5.4.99.2	Methylmalonyl-CoA mutase
Of_RNA_HQ_transcript_1290.p1	hypothetical protein CRM22_008681	431	10	0	77.53	1	C:GO:0016021	C:integral component of membrane
Of_RNA_HQ_transcript_1292.p1	protein phosphatase 2 (formerly 2A) regulatory subunit A	588	10	0	97.19
Of_RNA_HQ_transcript_1336.p1	cAMP-dependent protein kinase type II-alpha regulatory subunit	380	10	0	94.68	6	P:GO:0001932; P:GO:0050790; F:GO:0008603; F:GO:0016301; F:GO:0030552; C:GO:0005952	P:regulation of protein phosphorylation; P:regulation of catalytic activity; F:cAMP-dependent protein kinase regulator activity; F:kinase activity; F:cAMP binding; C:cAMP-dependent protein kinase complex	EC:2.7	Transferring phosphorus-containing groups
Of_RNA_HQ_transcript_1363.p1	Receptor Mediated Endocytosis	566	10	0	95.95	6	P:GO:0032456; F:GO:0005509; F:GO:0005524; F:GO:0005525; C:GO:0005886; C:GO:0010008	P:endocytic recycling; F:calcium ion binding; F:ATP binding; F:GTP binding; C:plasma membrane; C:endosome membrane
Of_RNA_HQ_transcript_1479.p1	hypothetical protein CSKR_106009	544	10	0	73.44	1	C:GO:0016021	C:integral component of membrane
Of_RNA_HQ_transcript_1558.p1	Calpain-2 catalytic subunit	751	10	0	86.76	3	P:GO:0006508; F:GO:0004198; F:GO:0005509	P:proteolysis; F:calcium-dependent cysteine-type endopeptidase activity; F:calcium ion binding	EC:3.4.22	Acting on peptide bonds (peptidases)
Of_RNA_HQ_transcript_1563.p1	taurocyamine kinase	723	10	0	90.53	4	P:GO:0016310; P:GO:0046314; F:GO:0004111; F:GO:0005524	P:phosphorylation; P:phosphocreatine biosynthetic process; F:creatine kinase activity; F:ATP binding	EC:2.7.3.2	Creatine kinase
Of_RNA_HQ_transcript_1616.p1	Lymphocyte cytosolic protein 1	582	10	0	91.75	2	P:GO:0051017; F:GO:0051015	P:actin filament bundle assembly; F:actin filament binding
Of_RNA_HQ_transcript_1638.p1	hypothetical protein CRM22_006199	610	10	0	83.64	5	P:GO:0006457; F:GO:0005509; F:GO:0051082; C:GO:0005783; C:GO:0016021	P:protein folding; F:calcium ion binding; F:unfolded protein binding; C:endoplasmic reticulum; C:integral component of membrane
Of_RNA_HQ_transcript_1645.p1	Glucose-6-phosphate isomerase	559	10	0	95.3	5	P:GO:0006094; P:GO:0006096; F:GO:0004347; F:GO:0097367; C:GO:0016021	P:gluconeogenesis; P:glycolytic process; F:glucose-6-phosphate isomerase activity; F:carbohydrate derivative binding; C:integral component of membrane	EC:5.3.1.9	Glucose-6-phosphate isomerase
Of_RNA_HQ_transcript_1687.p1	Ag17	147	1	0.000198567	63.64
Of_RNA_HQ_transcript_1702.p1	Lysosome membrane protein 2	540	10	0	86.23	1	C:GO:0016021	C:integral component of membrane
Of_RNA_HQ_transcript_1720.p1	Serine/threonine-protein kinase NIM1	556	10	0	83.25	3	P:GO:0006468; F:GO:0004672; F:GO:0005524	P:protein phosphorylation; F:protein kinase activity; F:ATP binding	EC:2.7.1	Transferring phosphorus-containing groups
Of_RNA_HQ_transcript_1784.p1	cytoplasmic dynein 1 intermediate chain 2	643	10	0	92.48	2	P:GO:0007018; C:GO:0005868	P:microtubule-based movement; C:cytoplasmic dynein complex
Of_RNA_HQ_transcript_1787.p1	ATP-dependent RNA helicase ddx3y	661	10	0	94.01	4	F:GO:0003676; F:GO:0003724; F:GO:0005524; F:GO:0016787	F:nucleic acid binding; F:RNA helicase activity; F:ATP binding; F:hydrolase activity	EC:3.6.4.13	RNA helicase
Of_RNA_HQ_transcript_1836.p1	Rab protein 8	218	10	4.21712e-150	93.98	2	F:GO:0003924; F:GO:0005525	F:GTPase activity; F:GTP binding	EC:3.6.1	Acting on acid anhydrides
Of_RNA_HQ_transcript_1837.p1	Tetratricopeptide repeat protein 39B	680	10	0	89.69
Of_RNA_HQ_transcript_1842.p1	High affinity cationic amino acid transporter 1	666	10	0	86.55	3	P:GO:0055085; F:GO:0022857; C:GO:0016021	P:transmembrane transport; F:transmembrane transporter activity; C:integral component of membrane	EC:7	Translocases
Of_RNA_HQ_transcript_1867.p1	Adaptor protein pacsin	481	10	0	80.94	2	P:GO:0016310; F:GO:0016301	P:phosphorylation; F:kinase activity	EC:2.7	Transferring phosphorus-containing groups
Of_RNA_HQ_transcript_1897.p1	Solute carrier 2, facilitated glucose transporter member 4, variant 2	542	10	0	96.47	4	P:GO:0008643; P:GO:0055085; F:GO:0022857; C:GO:0016021	P:carbohydrate transport; P:transmembrane transport; F:transmembrane transporter activity; C:integral component of membrane	EC:7	Translocases
Of_RNA_HQ_transcript_1941.p1	Leucine-rich repeat-containing protein 40	659	10	0	78.89
Of_RNA_HQ_transcript_2098.p1	EH domain-containing protein 4	548	10	0	93.17	6	P:GO:0032456; F:GO:0005509; F:GO:0005524; F:GO:0005525; C:GO:0005886; C:GO:0010008	P:endocytic recycling; F:calcium ion binding; F:ATP binding; F:GTP binding; C:plasma membrane; C:endosome membrane
Of_RNA_HQ_transcript_2112.p1	Pyruvate kinase pkm	567	10	0	91.86	6	P:GO:0006096; F:GO:0000287; F:GO:0004743; F:GO:0005524; F:GO:0016301; F:GO:0030955	P:glycolytic process; F:magnesium ion binding; F:pyruvate kinase activity; F:ATP binding; F:kinase activity; F:potassium ion binding	EC:2.7.1.40	Pyruvate kinase
Of_RNA_HQ_transcript_2225.p1	kelch-like protein 2/3	722	10	0	79.69	3	P:GO:0016567; C:GO:0005829; C:GO:0005856	P:protein ubiquitination; C:cytosol; C:cytoskeleton
Of_RNA_HQ_transcript_2237.p1	protein phosphatase 1 regulatory subunit 16A	594	10	0	77.05
Of_RNA_HQ_transcript_2262.p1	Transketolase, pyridine binding domain protein	635	10	0	94.08	2	F:GO:0016740; F:GO:0046872	F:transferase activity; F:metal ion binding	EC:2	Transferases
Of_RNA_HQ_transcript_2266.p1	tanabin isoform X6	699	10	1.12141e-06	46.93
Of_RNA_HQ_transcript_2310.p1	tanabin isoform X6	677	10	3.11967e-07	46.7
Of_RNA_HQ_transcript_2376.p1	Vesicle-associated membrane protein-associated protein B	353	10	0	86.47	2	C:GO:0005789; C:GO:0016021	C:endoplasmic reticulum membrane; C:integral component of membrane
Of_RNA_HQ_transcript_2584.p1	hypothetical protein CRM22_011137	545	10	0	87.1	4	F:GO:0003779; C:GO:0005737; C:GO:0005856; C:GO:0005886	F:actin binding; C:cytoplasm; C:cytoskeleton; C:plasma membrane
Of_RNA_HQ_transcript_2625.p1	proteoglycan 4 isoform X2	686	10	2.02787e-67	53.63	5	P:GO:0006897; P:GO:0006955; F:GO:0005044; F:GO:0030247; C:GO:0110165	P:endocytosis; P:immune response; F:scavenger receptor activity; F:polysaccharide binding; C:cellular anatomical entity
Of_RNA_HQ_transcript_2641.p1	Succinate dehydrogenase [ubiquinone] flavoprotein subunit B mitochondrial	651	10	0	95.71	5	P:GO:0006099; P:GO:0022900; F:GO:0008177; F:GO:0050660; C:GO:0005743	P:tricarboxylic acid cycle; P:electron transport chain; F:succinate dehydrogenase (ubiquinone) activity; F:flavin adenine dinucleotide binding; C:mitochondrial inner membrane	EC:1.3.5.1	Succinate dehydrogenase (quinone)
Of_RNA_HQ_transcript_2702.p1	Very long-chain specific acyl-CoA dehydrogenase	625	10	0	86.67	2	F:GO:0003995; F:GO:0050660	F:acyl-CoA dehydrogenase activity; F:flavin adenine dinucleotide binding	EC:1.3.99.3	Acting on the CH-CH group of donors
Of_RNA_HQ_transcript_2715.p2	Proteasome subunit beta type	277	10	0	91.18	8	P:GO:0006511; P:GO:0007049; P:GO:0051301; F:GO:0004298; F:GO:0031625; C:GO:0005634; C:GO:0005737; C:GO:0005839	P:ubiquitin-dependent protein catabolic process; P:cell cycle; P:cell division; F:threonine-type endopeptidase activity; F:ubiquitin protein ligase binding; C:nucleus; C:cytoplasm; C:proteasome core complex	EC:3.4.25	Acting on peptide bonds (peptidases)
Of_RNA_HQ_transcript_2720.p1	UDP-N-acetylglucosamine pyrophosphorylase	541	10	0	85.31	1	F:GO:0070569	F:uridylyltransferase activity	EC:2.7.7	Transferring phosphorus-containing groups
Of_RNA_HQ_transcript_2736.p1	hypothetical protein CRM22_009838	474	10	0	90.5	8	P:GO:0001678; P:GO:0006096; P:GO:0019318; P:GO:0046835; P:GO:0051156; F:GO:0004340; F:GO:0005524; F:GO:0005536	P:cellular glucose homeostasis; P:glycolytic process; P:hexose metabolic process; P:carbohydrate phosphorylation; P:glucose 6-phosphate metabolic process; F:glucokinase activity; F:ATP binding; F:glucose binding	EC:2.7.1.2; EC:2.7.1.1	Glucokinase; Hexokinase
Of_RNA_HQ_transcript_2802.p1	DnaJ homolog subfamily B member 11	634	10	0	75.42	4	P:GO:0006457; P:GO:0016310; F:GO:0016301; F:GO:0051082	P:protein folding; P:phosphorylation; F:kinase activity; F:unfolded protein binding
Of_RNA_HQ_transcript_2810.p1	Heat shock cognate 71 kDa protein	671	10	0	98.57	3	P:GO:0006457; F:GO:0005524; F:GO:0140662	P:protein folding; F:ATP binding; F:ATP-dependent protein folding chaperone
Of_RNA_HQ_transcript_2855.p1	Bifunctional 3'-phosphoadenosine 5'-phosphosulfate synthase 2	617	10	0	94.8	4	P:GO:0000103; F:GO:0004020; F:GO:0004781; F:GO:0005524	P:sulfate assimilation; F:adenylylsulfate kinase activity; F:sulfate adenylyltransferase (ATP) activity; F:ATP binding	EC:2.7.7.4; EC:2.7.1.25	Sulfate adenylyltransferase; Adenylyl-sulfate kinase
Of_RNA_HQ_transcript_2921.p1	actin-interacting protein 1	380	10	0	90.75
Of_RNA_HQ_transcript_2921.p2	Actin-interacting protein 1	215	10	5.75567e-156	96.86
Of_RNA_HQ_transcript_3079.p1	Tubulin beta chain	373	10	0	99.97	6	P:GO:0007010; P:GO:0007017; F:GO:0003924; F:GO:0005200; F:GO:0005525; C:GO:0005874	P:cytoskeleton organization; P:microtubule-based process; F:GTPase activity; F:structural constituent of cytoskeleton; F:GTP binding; C:microtubule	EC:3.6.1	Acting on acid anhydrides
Of_RNA_HQ_transcript_3107.p1	phosphoenolpyruvate carboxykinase (GTP)	618	10	0	95.35	6	P:GO:0006094; P:GO:0016310; F:GO:0004613; F:GO:0005525; F:GO:0016301; F:GO:0046872	P:gluconeogenesis; P:phosphorylation; F:phosphoenolpyruvate carboxykinase (GTP) activity; F:GTP binding; F:kinase activity; F:metal ion binding	EC:2.7; EC:4.1.1.32	Transferring phosphorus-containing groups; Phosphoenolpyruvate carboxykinase (GTP)
Of_RNA_HQ_transcript_3196.p1	heat shock protein 83	691	10	0	84.47	21	P:GO:0002218; P:GO:0002230; P:GO:0006457; P:GO:0009408; P:GO:0009409; P:GO:0032728; P:GO:0042981; P:GO:0046677; P:GO:0098586; P:GO:1901642; F:GO:0005337; F:GO:0005524; F:GO:0016887; F:GO:0051082; F:GO:0051219; F:GO:0140662; C:GO:0005634; C:GO:0005739; C:GO:0005886; C:GO:0016021; C:GO:0042470	P:activation of innate immune response; P:positive regulation of defense response to virus by host; P:protein folding; P:response to heat; P:response to cold; P:positive regulation of interferon-beta production; P:regulation of apoptotic process; P:response to antibiotic; P:cellular response to virus; P:nucleoside transmembrane transport; F:nucleoside transmembrane transporter activity; F:ATP bin…	EC:3.6.1; EC:7	Acting on acid anhydrides; Translocases
Of_RNA_HQ_transcript_3199.p1	Fatty acid amide hydrolase	626	10	0	83.61	2	F:GO:0016787; C:GO:0016021	F:hydrolase activity; C:integral component of membrane	EC:3	Hydrolases
Of_RNA_HQ_transcript_3243.p1	EF hand	487	10	0	88.94	4	F:GO:0005509; C:GO:0030496; C:GO:0032154; C:GO:0055038	F:calcium ion binding; C:midbody; C:cleavage furrow; C:recycling endosome membrane
Of_RNA_HQ_transcript_3342.p1	Leukotriene A-4 hydrolase	634	10	0	84.7	3	P:GO:0006508; F:GO:0008237; F:GO:0008270	P:proteolysis; F:metallopeptidase activity; F:zinc ion binding	EC:3.4	Acting on peptide bonds (peptidases)
Of_RNA_HQ_transcript_3360.p1	Heat shock cognate 71 kDa protein	647	10	0	98.43	3	P:GO:0006457; F:GO:0005524; F:GO:0140662	P:protein folding; F:ATP binding; F:ATP-dependent protein folding chaperone
Of_RNA_HQ_transcript_3366.p1	Thimet oligopeptidase	671	10	0	88.08	3	P:GO:0006508; F:GO:0004222; F:GO:0046872	P:proteolysis; F:metalloendopeptidase activity; F:metal ion binding	EC:3.4.24	Acting on peptide bonds (peptidases)
Of_RNA_HQ_transcript_3375.p1	Stress-70 protein, mitochondrial	662	10	0	96.79	4	P:GO:0006457; F:GO:0005524; F:GO:0051082; F:GO:0140662	P:protein folding; F:ATP binding; F:unfolded protein binding; F:ATP-dependent protein folding chaperone
Of_RNA_HQ_transcript_3450.p1	Band 4.1-like protein 5	548	10	0	84.39	1	C:GO:0005856	C:cytoskeleton
Of_RNA_HQ_transcript_3466.p1	Mitogen-activated protein kinase	351	10	0	95.93	6	P:GO:0000165; P:GO:0006468; F:GO:0004707; F:GO:0005524; F:GO:0106310; C:GO:0005737	P:MAPK cascade; P:protein phosphorylation; F:MAP kinase activity; F:ATP binding; F:protein serine kinase activity; C:cytoplasm	EC:2.7.11.24	Mitogen-activated protein kinase
Of_RNA_HQ_transcript_3587.p1	Endoplasmic reticulum chaperone BiP	503	10	0	93.97	4	P:GO:0006457; F:GO:0005524; F:GO:0140662; C:GO:0005788	P:protein folding; F:ATP binding; F:ATP-dependent protein folding chaperone; C:endoplasmic reticulum lumen
Of_RNA_HQ_transcript_3665.p1	dihydropyrimidinase-like 2	607	10	0	92.56	2	F:GO:0016810; C:GO:0005737	F:hydrolase activity, acting on carbon-nitrogen (but not peptide) bonds; C:cytoplasm	EC:3.5	Acting on carbon-nitrogen bonds, other than peptide bonds
Of_RNA_HQ_transcript_3772.p1	Four and a half LIM domains protein 3	118	10	1.04266e-83	97.26	2	P:GO:0007517; F:GO:0046872	P:muscle organ development; F:metal ion binding
Of_RNA_HQ_transcript_3793.p1	glutamate dehydrogenase	539	10	0	94.34	3	P:GO:0006520; F:GO:0000166; F:GO:0004353	P:cellular amino acid metabolic process; F:nucleotide binding; F:glutamate dehydrogenase [NAD(P)+] activity	EC:1.4.1.3	Glutamate dehydrogenase (NAD(P)(+))
Of_RNA_HQ_transcript_3802.p1	fatty-acid amide hydrolase 1	427	10	0	90.79	1	F:GO:0016787	F:hydrolase activity	EC:3	Hydrolases
Of_RNA_HQ_transcript_3909.p1	Ectonucleoside triphosphate diphosphohydrolase	512	10	0	84.21	3	F:GO:0005524; F:GO:0016787; C:GO:0016021	F:ATP binding; F:hydrolase activity; C:integral component of membrane	EC:3	Hydrolases
Of_RNA_HQ_transcript_3970.p1	Myophilin	361	10	0	95.32	3	P:GO:0031032; F:GO:0003779; F:GO:0005516	P:actomyosin structure organization; F:actin binding; F:calmodulin binding
Of_RNA_HQ_transcript_4084.p1	leucine aminopeptidase	565	10	0	92.48	4	P:GO:0006508; F:GO:0030145; F:GO:0070006; C:GO:0005737	P:proteolysis; F:manganese ion binding; F:metalloaminopeptidase activity; C:cytoplasm	EC:3.4.11	Acting on peptide bonds (peptidases)
Of_RNA_HQ_transcript_4091.p1	Retinal dehydrogenase 1	504	10	0	93.29	1	F:GO:0016620	F:oxidoreductase activity, acting on the aldehyde or oxo group of donors, NAD or NADP as acceptor	EC:1.2.1	Acting on the aldehyde or oxo group of donors
Of_RNA_HQ_transcript_4092.p1	glycerol kinase	502	10	0	92.07	4	P:GO:0016310; P:GO:0019563; F:GO:0004370; C:GO:0016021	P:phosphorylation; P:glycerol catabolic process; F:glycerol kinase activity; C:integral component of membrane	EC:2.7.1.30	Glycerol kinase
Of_RNA_HQ_transcript_4104.p1	citrate synthase	475	10	0	93.56	4	P:GO:0006099; P:GO:0006101; F:GO:0004108; C:GO:0005759	P:tricarboxylic acid cycle; P:citrate metabolic process; F:citrate (Si)-synthase activity; C:mitochondrial matrix	EC:2.3.3.16	Citrate synthase (unknown stereospecificity)
Of_RNA_HQ_transcript_4128.p1	T-complex protein 1 subunit theta	545	10	0	94.36	6	P:GO:0006457; F:GO:0005524; F:GO:0016887; F:GO:0051082; F:GO:0140662; C:GO:0005737	P:protein folding; F:ATP binding; F:ATP hydrolysis activity; F:unfolded protein binding; F:ATP-dependent protein folding chaperone; C:cytoplasm	EC:3.6.1	Acting on acid anhydrides
Of_RNA_HQ_transcript_4144.p1	Serine/threonine-protein kinase PAK 2	480	10	0	85.27	3	P:GO:0006468; F:GO:0004674; F:GO:0005524	P:protein phosphorylation; F:protein serine/threonine kinase activity; F:ATP binding	EC:2.7.1	Transferring phosphorus-containing groups
Of_RNA_HQ_transcript_4303.p1	dihydrolipoamide dehydrogenase	509	10	0	93.43	3	P:GO:0045454; F:GO:0004148; F:GO:0050660	P:cell redox homeostasis; F:dihydrolipoyl dehydrogenase activity; F:flavin adenine dinucleotide binding	EC:1.8.1.4	Dihydrolipoyl dehydrogenase
Of_RNA_HQ_transcript_4393.p1	Cytoplasmic dynein 1 light intermediate chain 2	579	10	0	86.76	5	P:GO:0007018; F:GO:0005524; C:GO:0005737; C:GO:0005868; C:GO:0005874	P:microtubule-based movement; F:ATP binding; C:cytoplasm; C:cytoplasmic dynein complex; C:microtubule
Of_RNA_HQ_transcript_4637.p1	60S ribosomal protein L19	615	10	0	71.91	1	C:GO:0005840	C:ribosome
Of_RNA_HQ_transcript_4669.p1	Annexin A11	421	10	0	91.54	4	P:GO:0043086; F:GO:0004859; F:GO:0005509; F:GO:0005544	P:negative regulation of catalytic activity; F:phospholipase inhibitor activity; F:calcium ion binding; F:calcium-dependent phospholipid binding
Of_RNA_HQ_transcript_4776.p1	hypothetical protein CSKR_103274	664	7	0	79
Of_RNA_HQ_transcript_4842.p1	vacuolar protein-sorting-associated protein 4	444	10	0	94.42	3	F:GO:0005524; F:GO:0016887; C:GO:0031902	F:ATP binding; F:ATP hydrolysis activity; C:late endosome membrane	EC:3.6.1	Acting on acid anhydrides
Of_RNA_HQ_transcript_4869.p1	Fatty acid amide hydrolase	613	10	0	90.77	1	F:GO:0016787	F:hydrolase activity	EC:3	Hydrolases
Of_RNA_HQ_transcript_4876.p1	Cullin-associated NEDD8-dissociated protein 1	512	10	0	86.44	3	P:GO:0010265; F:GO:0003682; C:GO:0016021	P:SCF complex assembly; F:chromatin binding; C:integral component of membrane
Of_RNA_HQ_transcript_4883.p1	tubulin alpha	451	10	0	99.1	5	P:GO:0007010; P:GO:0007017; F:GO:0005200; F:GO:0005525; C:GO:0005874	P:cytoskeleton organization; P:microtubule-based process; F:structural constituent of cytoskeleton; F:GTP binding; C:microtubule
Of_RNA_HQ_transcript_5084.p1	Tubulin alpha chain	425	10	0	96.9	5	P:GO:0007010; P:GO:0007017; F:GO:0005200; F:GO:0005525; C:GO:0005874	P:cytoskeleton organization; P:microtubule-based process; F:structural constituent of cytoskeleton; F:GTP binding; C:microtubule
Of_RNA_HQ_transcript_5120.p1	WD domain, G-beta repeat protein	381	10	0	90.34	5	P:GO:0030833; P:GO:0034314; F:GO:0003779; C:GO:0005737; C:GO:0005885	P:regulation of actin filament polymerization; P:Arp2/3 complex-mediated actin nucleation; F:actin binding; C:cytoplasm; C:Arp2/3 protein complex
Of_RNA_HQ_transcript_5148.p1	Fumarate hydratase class I, aerobic	567	10	0	94.68	4	P:GO:0006091; F:GO:0004333; F:GO:0046872; F:GO:0051539	P:generation of precursor metabolites and energy; F:fumarate hydratase activity; F:metal ion binding; F:4 iron, 4 sulfur cluster binding	EC:4.2.1.2	Fumarate hydratase
Of_RNA_HQ_transcript_5265.p1	putative uncharacterized protein DDB_G0282133	472	2	2.72562e-16	42.46
Of_RNA_HQ_transcript_5273.p1	Carnitine O-acetyltransferase mitochondrial	478	10	0	85.01	4	P:GO:0006083; P:GO:0019679; F:GO:0003986; F:GO:0016740	P:acetate metabolic process; P:propionate metabolic process, methylcitrate cycle; F:acetyl-CoA hydrolase activity; F:transferase activity	EC:2; EC:3.1.2.1	Transferases; Acetyl-CoA hydrolase
Of_RNA_HQ_transcript_5282.p1	chaperonin GroEL	583	10	0	97.05	3	P:GO:0042026; F:GO:0005524; F:GO:0140662	P:protein refolding; F:ATP binding; F:ATP-dependent protein folding chaperone
Of_RNA_HQ_transcript_5307.p2	16 kDa calcium-binding protein	144	10	5.25724e-98	84.88	1	F:GO:0005509	F:calcium ion binding
Of_RNA_HQ_transcript_5317.p1	hypothetical protein T265_09758	594	10	5.79547e-164	68.11	1	C:GO:0016020	C:membrane
Of_RNA_HQ_transcript_5372.p1	PDZ/DHR/GLGF domain protein	427	10	0	83.45
Of_RNA_HQ_transcript_5394.p1	putative phospholipase B-like 2	598	10	0	82.07	2	P:GO:0016042; F:GO:0004620	P:lipid catabolic process; F:phospholipase activity	EC:3.1.1	Acting on ester bonds
Of_RNA_HQ_transcript_5459.p1	1-pyrroline-5-carboxylate dehydrogenase	558	10	0	94.81	3	P:GO:0010133; F:GO:0003842; F:GO:0016620	P:proline catabolic process to glutamate; F:1-pyrroline-5-carboxylate dehydrogenase activity; F:oxidoreductase activity, acting on the aldehyde or oxo group of donors, NAD or NADP as acceptor	EC:1.2.1.88; EC:1.5.1	L-glutamate gamma-semialdehyde dehydrogenase; Acting on the CH-NH group of donors
Of_RNA_HQ_transcript_5532.p1	Neural Wiskott-Aldrich syndrome protein	451	10	0	88.82	2	P:GO:2000601; F:GO:0003779	P:positive regulation of Arp2/3 complex-mediated actin nucleation; F:actin binding
Of_RNA_HQ_transcript_5537.p1	Cathepsin L	487	10	0	80.86	2	P:GO:0006508; F:GO:0008234	P:proteolysis; F:cysteine-type peptidase activity	EC:3.4	Acting on peptide bonds (peptidases)
Of_RNA_HQ_transcript_5624.p1	fatty-acid amide hydrolase 1	559	10	0	87.47	1	F:GO:0016787	F:hydrolase activity	EC:3	Hydrolases
Of_RNA_HQ_transcript_5626.p1	folate receptor	129	10	4.01108e-65	89.06	1	C:GO:0016021	C:integral component of membrane
Of_RNA_HQ_transcript_5667.p1	2-oxoglutarate dehydrogenase E2 component	441	10	0	90.01	4	P:GO:0006099; P:GO:0033512; F:GO:0004149; C:GO:0045252	P:tricarboxylic acid cycle; P:L-lysine catabolic process to acetyl-CoA via saccharopine; F:dihydrolipoyllysine-residue succinyltransferase activity; C:oxoglutarate dehydrogenase complex	EC:2.3.1.61	Dihydrolipoyllysine-residue succinyltransferase
Of_RNA_HQ_transcript_5745.p1	major facilitator superfamily domain-containing protein 1	493	10	0	90.49	3	P:GO:0055085; F:GO:0022857; C:GO:0016021	P:transmembrane transport; F:transmembrane transporter activity; C:integral component of membrane	EC:7	Translocases
Of_RNA_HQ_transcript_5840.p1	Dihydrolipoamide acetyltransferase component of pyruvate dehydrogenase complex	515	10	0	84.1	4	P:GO:0006086; F:GO:0004742; C:GO:0005759; C:GO:0045254	P:acetyl-CoA biosynthetic process from pyruvate; F:dihydrolipoyllysine-residue acetyltransferase activity; C:mitochondrial matrix; C:pyruvate dehydrogenase complex	EC:2.3.1.38; EC:2.3.1.12	[Acyl-carrier-protein] S-acetyltransferase; Dihydrolipoyllysine-residue acetyltransferase
Of_RNA_HQ_transcript_5849.p1	Serine/threonine-protein phosphatase	322	10	0	99.26	1	F:GO:0017018	F:myosin phosphatase activity	EC:3.1.3.16	Protein-serine/threonine phosphatase
Of_RNA_HQ_transcript_5890.p1	putative cystoskeletal protein tektin	477	10	0	94.41	4	P:GO:0060271; P:GO:0060294; C:GO:0015630; C:GO:0031514	P:cilium assembly; P:cilium movement involved in cell motility; C:microtubule cytoskeleton; C:motile cilium
Of_RNA_HQ_transcript_5947.p1	Glycoside hydrolase subgroup catalytic core	525	10	0	87.69	4	P:GO:0005975; P:GO:0016042; P:GO:1901136; F:GO:0004553	P:carbohydrate metabolic process; P:lipid catabolic process; P:carbohydrate derivative catabolic process; F:hydrolase activity, hydrolyzing O-glycosyl compounds	EC:3.2.1	Glycosylases
Of_RNA_HQ_transcript_6086.p1	Mitochondrial-processing peptidase subunit beta	486	10	0	96.38	3	P:GO:0006508; F:GO:0004222; F:GO:0046872	P:proteolysis; F:metalloendopeptidase activity; F:metal ion binding	EC:3.4.24	Acting on peptide bonds (peptidases)
Of_RNA_HQ_transcript_6139.p1	protein disulfide-isomerase A1	503	10	0	85.29	3	F:GO:0003756; C:GO:0005788; C:GO:0016021	F:protein disulfide isomerase activity; C:endoplasmic reticulum lumen; C:integral component of membrane	EC:5.3.4.1	Protein disulfide-isomerase
Of_RNA_HQ_transcript_6175.p1	Rab GDP dissociation inhibitor alpha	450	10	0	92.51	6	P:GO:0007264; P:GO:0015031; P:GO:0050790; F:GO:0005093; F:GO:0005096; C:GO:0005737	P:small GTPase mediated signal transduction; P:protein transport; P:regulation of catalytic activity; F:Rab GDP-dissociation inhibitor activity; F:GTPase activator activity; C:cytoplasm
Of_RNA_HQ_transcript_6427.p1	phospholipid scramblase 1	513	10	0	96.02	2	P:GO:0051017; F:GO:0051015	P:actin filament bundle assembly; F:actin filament binding
Of_RNA_HQ_transcript_6457.p1	Tubulin alpha chain	436	10	0	97.68	5	P:GO:0007010; P:GO:0007017; F:GO:0005200; F:GO:0005525; C:GO:0005874	P:cytoskeleton organization; P:microtubule-based process; F:structural constituent of cytoskeleton; F:GTP binding; C:microtubule
Of_RNA_HQ_transcript_6482.p1	Serine/threonine-protein kinase PAK 3	523	10	0	85.1	3	P:GO:0006468; F:GO:0004674; F:GO:0005524	P:protein phosphorylation; F:protein serine/threonine kinase activity; F:ATP binding	EC:2.7.1	Transferring phosphorus-containing groups
Of_RNA_HQ_transcript_6641.p1	Asparagine--tRNA ligase, cytoplasmic	543	10	0	92.77	4	P:GO:0006421; F:GO:0003676; F:GO:0004816; F:GO:0005524	P:asparaginyl-tRNA aminoacylation; F:nucleic acid binding; F:asparagine-tRNA ligase activity; F:ATP binding	EC:6.1.1.22	Asparagine--tRNA ligase
Of_RNA_HQ_transcript_6648.p1	V-type H+-transporting ATPase subunit B	496	10	0	98.36	5	P:GO:0046034; P:GO:1902600; F:GO:0005524; F:GO:0046961; C:GO:0033180	P:ATP metabolic process; P:proton transmembrane transport; F:ATP binding; F:proton-transporting ATPase activity, rotational mechanism; C:proton-transporting V-type ATPase, V1 domain	EC:7.1.3.1	H(+)-exporting diphosphatase
Of_RNA_HQ_transcript_6820.p1	Serine/threonine-protein phosphatase	323	10	0	93.29	7	P:GO:0006470; F:GO:0017018; F:GO:0046872; C:GO:0000164; C:GO:0030496; C:GO:0032154; C:GO:0072357	P:protein dephosphorylation; F:myosin phosphatase activity; F:metal ion binding; C:protein phosphatase type 1 complex; C:midbody; C:cleavage furrow; C:PTW/PP1 phosphatase complex	EC:3.1.3.16	Protein-serine/threonine phosphatase
Of_RNA_HQ_transcript_6891.p1	ATP synthase subunit alpha	557	10	0	97.98	5	P:GO:0015986; P:GO:1902600; F:GO:0005524; F:GO:0046933; C:GO:0045261	P:proton motive force-driven ATP synthesis; P:proton transmembrane transport; F:ATP binding; F:proton-transporting ATP synthase activity, rotational mechanism; C:proton-transporting ATP synthase complex, catalytic core F(1)	EC:7.1.2.2; EC:6	H(+)-transporting two-sector ATPase; Ligases
Of_RNA_HQ_transcript_6910.p1	propionyl-CoA carboxylase beta chain	536	10	0	96.43	1	F:GO:0016874	F:ligase activity	EC:6	Ligases
Of_RNA_HQ_transcript_6935.p1	hypothetical protein CRM22_006932	611	1	5.92836e-55	94.39
Of_RNA_HQ_transcript_6993.p1	hypothetical protein CRM22_008493	325	10	0	78.04
Of_RNA_HQ_transcript_7014.p1	hypothetical protein CSKR_111624	296	8	2.75502e-157	60.96
Of_RNA_HQ_transcript_7061.p1	UTP--glucose-1-phosphate uridylyltransferase	522	10	0	86.95	3	P:GO:0005978; P:GO:0006011; F:GO:0003983	P:glycogen biosynthetic process; P:UDP-glucose metabolic process; F:UTP:glucose-1-phosphate uridylyltransferase activity	EC:2.7.7.64; EC:2.7.7.9	UTP-monosaccharide-1-phosphate uridylyltransferase; UTP--glucose-1-phosphate uridylyltransferase
Of_RNA_HQ_transcript_7077.p1	Excitatory amino acid transporter 2	525	10	0	88.36	5	P:GO:0015807; P:GO:0098656; P:GO:1902475; F:GO:0015293; C:GO:0016021	P:L-amino acid transport; P:anion transmembrane transport; P:L-alpha-amino acid transmembrane transport; F:symporter activity; C:integral component of membrane	EC:7	Translocases
Of_RNA_HQ_transcript_7079.p1	probable methylmalonate-semialdehyde dehydrogenase [acylating], mitochondrial	538	9	0	89.62	2	F:GO:0004491; F:GO:0018478	F:methylmalonate-semialdehyde dehydrogenase (acylating) activity; F:malonate-semialdehyde dehydrogenase (acetylating) activity	EC:1.2.1.27; EC:1.2.1.18	Methylmalonate-semialdehyde dehydrogenase (CoA acylating); Malonate-semialdehyde dehydrogenase (acetylating)
Of_RNA_HQ_transcript_7116.p1	Cytochrome b-c1 complex subunit Rieske, mitochondrial	280	10	0	89.99	8	P:GO:0022900; P:GO:1902600; F:GO:0008121; F:GO:0046872; F:GO:0051537; C:GO:0005743; C:GO:0016021; C:GO:0070469	P:electron transport chain; P:proton transmembrane transport; F:ubiquinol-cytochrome-c reductase activity; F:metal ion binding; F:2 iron, 2 sulfur cluster binding; C:mitochondrial inner membrane; C:integral component of membrane; C:respirasome	EC:1.10; EC:7.1.1.8	Acting on diphenols and related substances as donors; Quinol--cytochrome-c reductase
Of_RNA_HQ_transcript_7132.p1	Annexin A11	507	10	0	88.28	2	F:GO:0005509; F:GO:0005544	F:calcium ion binding; F:calcium-dependent phospholipid binding
Of_RNA_HQ_transcript_7282.p1	Beta-hexosaminidase subunit alpha	515	10	0	82.98	3	P:GO:0005975; F:GO:0004563; F:GO:0102148	P:carbohydrate metabolic process; F:beta-N-acetylhexosaminidase activity; F:N-acetyl-beta-D-galactosaminidase activity	EC:3.2.1.52	Beta-N-acetylhexosaminidase
Of_RNA_HQ_transcript_7324.p1	LanC-like protein 2	498	10	0	83.38	1	P:GO:0005975	P:carbohydrate metabolic process
Of_RNA_HQ_transcript_7333.p1	Succinyl-CoA:3-ketoacid coenzyme A transferase 1, mitochondrial	512	10	0	97.92	3	P:GO:0046952; F:GO:0008260; C:GO:0005739	P:ketone body catabolic process; F:3-oxoacid CoA-transferase activity; C:mitochondrion	EC:2.8.3.5	3-oxoacid CoA-transferase
Of_RNA_HQ_transcript_7357.p1	leucyl aminopeptidase	527	10	0	92.51	4	P:GO:0006508; F:GO:0030145; F:GO:0070006; C:GO:0005737	P:proteolysis; F:manganese ion binding; F:metalloaminopeptidase activity; C:cytoplasm	EC:3.4.11	Acting on peptide bonds (peptidases)
Of_RNA_HQ_transcript_7380.p1	Integrin linked protein kinase	491	10	0	95.57	7	P:GO:0006468; P:GO:0007229; P:GO:0032259; F:GO:0004672; F:GO:0005524; F:GO:0008168; C:GO:0005730	P:protein phosphorylation; P:integrin-mediated signaling pathway; P:methylation; F:protein kinase activity; F:ATP binding; F:methyltransferase activity; C:nucleolus	EC:2.7.1; EC:2.1.1	Transferring phosphorus-containing groups; Transferring one-carbon groups
Of_RNA_HQ_transcript_7426.p1	Guanosine nucleotide diphosphate dissociation inhibitor	471	10	0	90.38	6	P:GO:0007264; P:GO:0015031; P:GO:0050790; F:GO:0005093; F:GO:0005096; C:GO:0005737	P:small GTPase mediated signal transduction; P:protein transport; P:regulation of catalytic activity; F:Rab GDP-dissociation inhibitor activity; F:GTPase activator activity; C:cytoplasm
Of_RNA_HQ_transcript_7534.p1	ectonucleotide pyrophosphatase/phosphodiesterase family member 5	524	10	0	82.75	1	C:GO:0016021	C:integral component of membrane
Of_RNA_HQ_transcript_7538.p1	actin, putative	386	10	0	98.24
Of_RNA_HQ_transcript_7547.p2	Retinal dehydrogenase 1	147	10	1.94158e-99	96.73	1	F:GO:0016620	F:oxidoreductase activity, acting on the aldehyde or oxo group of donors, NAD or NADP as acceptor	EC:1.2.1	Acting on the aldehyde or oxo group of donors
Of_RNA_HQ_transcript_7560.p1	Syntaxin-1A, variant 2	294	10	0	97.91	7	P:GO:0006836; P:GO:0006886; P:GO:0017157; P:GO:0061025; F:GO:0000149; F:GO:0005484; C:GO:0016021	P:neurotransmitter transport; P:intracellular protein transport; P:regulation of exocytosis; P:membrane fusion; F:SNARE binding; F:SNAP receptor activity; C:integral component of membrane
Of_RNA_HQ_transcript_7700.p1	hypothetical protein CRM22_008515	441	10	0	73.08
Of_RNA_HQ_transcript_7707.p1	major egg antigen	469	9	0	90.79
Of_RNA_HQ_transcript_7819.p1	serine protease inhibitor A3N	449	10	0	90.16	3	P:GO:0010951; F:GO:0004867; C:GO:0005615	P:negative regulation of endopeptidase activity; F:serine-type endopeptidase inhibitor activity; C:extracellular space
Of_RNA_HQ_transcript_7821.p1	UV excision repair protein RAD23 A	354	10	0	87.04	8	P:GO:0006289; P:GO:0043161; F:GO:0003684; F:GO:0031593; F:GO:0043130; C:GO:0000502; C:GO:0005654; C:GO:0005829	P:nucleotide-excision repair; P:proteasome-mediated ubiquitin-dependent protein catabolic process; F:damaged DNA binding; F:polyubiquitin modification-dependent protein binding; F:ubiquitin binding; C:proteasome complex; C:nucleoplasm; C:cytosol
Of_RNA_HQ_transcript_7842.p1	aldehyde dehydrogenase family protein	474	10	0	84.75	3	P:GO:0006081; F:GO:0016620; C:GO:0016021	P:cellular aldehyde metabolic process; F:oxidoreductase activity, acting on the aldehyde or oxo group of donors, NAD or NADP as acceptor; C:integral component of membrane	EC:1.2.1	Acting on the aldehyde or oxo group of donors
Of_RNA_HQ_transcript_7866.p1	Mitochondrial-processing peptidase subunit alpha	485	10	0	93.32	1	F:GO:0046872	F:metal ion binding
Of_RNA_HQ_transcript_7909.p1	T-complex protein 1 subunit eta	556	10	0	96.25	6	P:GO:0006457; F:GO:0005524; F:GO:0016887; F:GO:0051082; F:GO:0140662; C:GO:0005737	P:protein folding; F:ATP binding; F:ATP hydrolysis activity; F:unfolded protein binding; F:ATP-dependent protein folding chaperone; C:cytoplasm	EC:3.6.1	Acting on acid anhydrides
Of_RNA_HQ_transcript_7986.p1	chymotrypsinogen A	494	10	0	88.34	2	P:GO:0006508; F:GO:0004252	P:proteolysis; F:serine-type endopeptidase activity	EC:3.4.21	Acting on peptide bonds (peptidases)
Of_RNA_HQ_transcript_8009.p1	GTP-binding protein 128up	304	10	7.00121e-145	98.53	4	F:GO:0003924; F:GO:0005525; C:GO:0005739; C:GO:0045277	F:GTPase activity; F:GTP binding; C:mitochondrion; C:respiratory chain complex IV	EC:3.6.1	Acting on acid anhydrides
Of_RNA_HQ_transcript_8029.p1	PCI domain protein	442	10	0	94.98	2	P:GO:0043248; C:GO:0000502	P:proteasome assembly; C:proteasome complex
Of_RNA_HQ_transcript_8077.p1	Isocitrate dehydrogenase [NADP] mitochondrial	463	10	0	92.59	6	P:GO:0006097; P:GO:0006099; P:GO:0006102; F:GO:0000287; F:GO:0004450; F:GO:0051287	P:glyoxylate cycle; P:tricarboxylic acid cycle; P:isocitrate metabolic process; F:magnesium ion binding; F:isocitrate dehydrogenase (NADP+) activity; F:NAD binding	EC:1.1.1.42	Isocitrate dehydrogenase (NADP(+))
Of_RNA_HQ_transcript_8127.p1	T-complex protein 1 subunit epsilon	558	10	0	96.66	6	P:GO:0006457; F:GO:0005524; F:GO:0016887; F:GO:0051082; F:GO:0140662; C:GO:0005737	P:protein folding; F:ATP binding; F:ATP hydrolysis activity; F:unfolded protein binding; F:ATP-dependent protein folding chaperone; C:cytoplasm	EC:3.6.1	Acting on acid anhydrides
Of_RNA_HQ_transcript_8182.p1	T-complex protein 1 subunit zeta	547	10	0	96.41	6	P:GO:0006457; F:GO:0005524; F:GO:0016887; F:GO:0051082; F:GO:0140662; C:GO:0005737	P:protein folding; F:ATP binding; F:ATP hydrolysis activity; F:unfolded protein binding; F:ATP-dependent protein folding chaperone; C:cytoplasm	EC:3.6.1	Acting on acid anhydrides
Of_RNA_HQ_transcript_8200.p1	Alanine aminotransferase	491	10	0	89.28	4	P:GO:0009058; P:GO:0042853; F:GO:0008483; F:GO:0030170	P:biosynthetic process; P:L-alanine catabolic process; F:transaminase activity; F:pyridoxal phosphate binding	EC:2.6.1	Transferring nitrogenous groups
Of_RNA_HQ_transcript_8246.p1	succinyl-CoA synthetase beta subunit	443	10	0	93.4	5	P:GO:0006099; F:GO:0000287; F:GO:0004775; F:GO:0005524; C:GO:0005739	P:tricarboxylic acid cycle; F:magnesium ion binding; F:succinate-CoA ligase (ADP-forming) activity; F:ATP binding; C:mitochondrion	EC:6.2.1.5	Succinate--CoA ligase (ADP-forming)
Of_RNA_HQ_transcript_8281.p1	Eukaryotic translation initiation	476	10	0	98.14	7	P:GO:0006413; P:GO:0006414; F:GO:0000049; F:GO:0003743; F:GO:0003746; F:GO:0003924; F:GO:0005525	P:translational initiation; P:translational elongation; F:tRNA binding; F:translation initiation factor activity; F:translation elongation factor activity; F:GTPase activity; F:GTP binding	EC:3.6.1	Acting on acid anhydrides
Of_RNA_HQ_transcript_8299.p1	Oxalate:formate antiporter	432	10	0	84.24	3	P:GO:0055085; F:GO:0022857; C:GO:0016021	P:transmembrane transport; F:transmembrane transporter activity; C:integral component of membrane	EC:7	Translocases
Of_RNA_HQ_transcript_8319.p1	uridine phosphorylase	317	10	0	89.41	4	P:GO:0009116; P:GO:0009166; F:GO:0004850; C:GO:0005737	P:nucleoside metabolic process; P:nucleotide catabolic process; F:uridine phosphorylase activity; C:cytoplasm	EC:2.4.2.3	Uridine phosphorylase
Of_RNA_HQ_transcript_8340.p1	Gly-Xaa-Xaa repeat protein	528	10	2.13208e-84	44.37	8	P:GO:0006325; P:GO:0006508; P:GO:0016560; F:GO:0003677; F:GO:0004190; C:GO:0005634; C:GO:0005777; C:GO:0016021	P:chromatin organization; P:proteolysis; P:protein import into peroxisome matrix, docking; F:DNA binding; F:aspartic-type endopeptidase activity; C:nucleus; C:peroxisome; C:integral component of membrane
Of_RNA_HQ_transcript_8404.p1	T-complex protein 1 subunit gamma	553	10	0	97.73	6	P:GO:0006457; F:GO:0005524; F:GO:0016887; F:GO:0051082; F:GO:0140662; C:GO:0005832	P:protein folding; F:ATP binding; F:ATP hydrolysis activity; F:unfolded protein binding; F:ATP-dependent protein folding chaperone; C:chaperonin-containing T-complex	EC:3.6.1	Acting on acid anhydrides
Of_RNA_HQ_transcript_8416.p1	Haloacid dehalogenase-like hydrolase domain-containing 5	432	10	0	92.82	1	F:GO:0016787	F:hydrolase activity	EC:3	Hydrolases
Of_RNA_HQ_transcript_8444.p1	T-complex protein 1 subunit delta	558	10	0	96.85	6	P:GO:0006457; F:GO:0005524; F:GO:0016887; F:GO:0051082; F:GO:0140662; C:GO:0005737	P:protein folding; F:ATP binding; F:ATP hydrolysis activity; F:unfolded protein binding; F:ATP-dependent protein folding chaperone; C:cytoplasm	EC:3.6.1	Acting on acid anhydrides
Of_RNA_HQ_transcript_8447.p1	T-complex protein 1 subunit beta	545	10	0	96.6	6	P:GO:0006457; F:GO:0005524; F:GO:0016887; F:GO:0051082; F:GO:0140662; C:GO:0005832	P:protein folding; F:ATP binding; F:ATP hydrolysis activity; F:unfolded protein binding; F:ATP-dependent protein folding chaperone; C:chaperonin-containing T-complex	EC:3.6.1	Acting on acid anhydrides
Of_RNA_HQ_transcript_8463.p1	aldehyde dehydrogenase mitochondrial	525	10	0	92.8	1	F:GO:0016620	F:oxidoreductase activity, acting on the aldehyde or oxo group of donors, NAD or NADP as acceptor	EC:1.2.1	Acting on the aldehyde or oxo group of donors
Of_RNA_HQ_transcript_8510.p1	tubulin alpha	487	10	0	99.4	5	P:GO:0007010; P:GO:0007017; F:GO:0005200; F:GO:0005525; C:GO:0005874	P:cytoskeleton organization; P:microtubule-based process; F:structural constituent of cytoskeleton; F:GTP binding; C:microtubule
Of_RNA_HQ_transcript_8531.p1	T-complex protein 1 subunit alpha	549	10	0	97.28	5	P:GO:0006457; F:GO:0005524; F:GO:0016887; F:GO:0051082; F:GO:0140662	P:protein folding; F:ATP binding; F:ATP hydrolysis activity; F:unfolded protein binding; F:ATP-dependent protein folding chaperone	EC:3.6.1	Acting on acid anhydrides
Of_RNA_HQ_transcript_8535.p1	Arf guanine nucleotide exchange factor syt1	379	10	0	83.05	1	C:GO:0016021	C:integral component of membrane
Of_RNA_HQ_transcript_8558.p1	trifunctional enzyme subunit beta, mitochondrial-like	477	10	0	88.75	2	P:GO:0006526; F:GO:0016747	P:arginine biosynthetic process; F:acyltransferase activity, transferring groups other than amino-acyl groups	EC:2.3.1	Acyltransferases
Of_RNA_HQ_transcript_8586.p1	hypothetical protein CRM22_010684	410	10	0	93.02
Of_RNA_HQ_transcript_8658.p1	Sh3-containing grb2 protein 1 (Endophilin II)	378	10	0	90.53	1	C:GO:0005737	C:cytoplasm
Of_RNA_HQ_transcript_8666.p1	succinate-CoA ligase, alpha subunit	224	10	6.32919e-137	96.72	5	P:GO:0006099; F:GO:0000166; F:GO:0004775; F:GO:0004776; C:GO:0005739	P:tricarboxylic acid cycle; F:nucleotide binding; F:succinate-CoA ligase (ADP-forming) activity; F:succinate-CoA ligase (GDP-forming) activity; C:mitochondrion	EC:6.2.1.5; EC:6.2.1.4	Succinate--CoA ligase (ADP-forming); Succinate--CoA ligase (GDP-forming)
Of_RNA_HQ_transcript_8715.p1	Innexin unc-9	457	10	0	95.14	4	P:GO:0006811; C:GO:0005886; C:GO:0005921; C:GO:0016021	P:ion transport; C:plasma membrane; C:gap junction; C:integral component of membrane
Of_RNA_HQ_transcript_8733.p1	F-type H+-transporting ATPase subunit beta	547	10	0	98.23	6	P:GO:0015986; P:GO:1902600; F:GO:0005524; F:GO:0046933; F:GO:0046961; C:GO:0045261	P:proton motive force-driven ATP synthesis; P:proton transmembrane transport; F:ATP binding; F:proton-transporting ATP synthase activity, rotational mechanism; F:proton-transporting ATPase activity, rotational mechanism; C:proton-transporting ATP synthase complex, catalytic core F(1)	EC:7.1.3.1; EC:7.1.2.2; EC:6	H(+)-exporting diphosphatase; H(+)-transporting two-sector ATPase; Ligases
Of_RNA_HQ_transcript_8761.p1	Mitogen-activated protein kinase	376	10	0	85.2	5	P:GO:0000165; P:GO:0006468; F:GO:0004707; F:GO:0005524; F:GO:0106310	P:MAPK cascade; P:protein phosphorylation; F:MAP kinase activity; F:ATP binding; F:protein serine kinase activity	EC:2.7.11.24	Mitogen-activated protein kinase
Of_RNA_HQ_transcript_8791.p1	Fumarate hydratase class II	499	10	0	89.51	4	P:GO:0006099; P:GO:0006106; F:GO:0004333; C:GO:0045239	P:tricarboxylic acid cycle; P:fumarate metabolic process; F:fumarate hydratase activity; C:tricarboxylic acid cycle enzyme complex	EC:4.2.1.2	Fumarate hydratase
Of_RNA_HQ_transcript_8963.p1	disulfide-isomerase ER-60	515	10	0	87.4	2	F:GO:0003756; C:GO:0005788	F:protein disulfide isomerase activity; C:endoplasmic reticulum lumen	EC:5.3.4.1	Protein disulfide-isomerase
Of_RNA_HQ_transcript_9099.p1	Ras-related protein isoform 3	218	10	9.61642e-151	94.25	2	F:GO:0003924; F:GO:0005525	F:GTPase activity; F:GTP binding	EC:3.6.1	Acting on acid anhydrides
Of_RNA_HQ_transcript_9391.p1	UDP-glucose 4-epimerase	347	10	0	94.72	3	P:GO:0006012; F:GO:0003974; F:GO:0003978	P:galactose metabolic process; F:UDP-N-acetylglucosamine 4-epimerase activity; F:UDP-glucose 4-epimerase activity	EC:5.1.3.7; EC:5.1.3.2	UDP-N-acetylglucosamine 4-epimerase; UDP-glucose 4-epimerase
Of_RNA_HQ_transcript_9457.p1	ADP-ribosylation factor 4	181	10	1.64198e-129	96.11	5	P:GO:0015031; P:GO:0016192; F:GO:0003924; F:GO:0005525; C:GO:0005794	P:protein transport; P:vesicle-mediated transport; F:GTPase activity; F:GTP binding; C:Golgi apparatus	EC:3.6.1	Acting on acid anhydrides
Of_RNA_HQ_transcript_9475.p1	Oxalate:formate antiporter	474	10	0	80.73	3	P:GO:0055085; F:GO:0022857; C:GO:0016021	P:transmembrane transport; F:transmembrane transporter activity; C:integral component of membrane	EC:7	Translocases
Of_RNA_HQ_transcript_9482.p1	Ras- protein Rab-3	223	10	2.80636e-157	94.97	4	P:GO:0006886; F:GO:0003924; F:GO:0005525; C:GO:0005886	P:intracellular protein transport; F:GTPase activity; F:GTP binding; C:plasma membrane	EC:3.6.1	Acting on acid anhydrides
Of_RNA_HQ_transcript_9496.p1	NAD-dependent succinate-semialdehyde dehydrogenase	514	10	0	87.76	1	F:GO:0016620	F:oxidoreductase activity, acting on the aldehyde or oxo group of donors, NAD or NADP as acceptor	EC:1.2.1	Acting on the aldehyde or oxo group of donors
Of_RNA_HQ_transcript_9513.p1	Eukaryotic initiation factor 4A-II	389	10	0	95.83	5	P:GO:0006413; F:GO:0003724; F:GO:0003743; F:GO:0005524; F:GO:0016787	P:translational initiation; F:RNA helicase activity; F:translation initiation factor activity; F:ATP binding; F:hydrolase activity	EC:3.6.4.13	RNA helicase
Of_RNA_HQ_transcript_9576.p3	Retinal dehydrogenase 1	147	10	2.43945e-100	96.67	1	F:GO:0016620	F:oxidoreductase activity, acting on the aldehyde or oxo group of donors, NAD or NADP as acceptor	EC:1.2.1	Acting on the aldehyde or oxo group of donors
Of_RNA_HQ_transcript_9643.p1	Eukaryotic translation initiation factor 5A-1	442	10	0	90.96	3	P:GO:0006413; F:GO:0003743; F:GO:0005525	P:translational initiation; F:translation initiation factor activity; F:GTP binding
Of_RNA_HQ_transcript_9658.p1	phosphoglycerate kinase	434	10	0	97.39	3	P:GO:0006096; F:GO:0004618; F:GO:0005524	P:glycolytic process; F:phosphoglycerate kinase activity; F:ATP binding	EC:2.7.2.3	Phosphoglycerate kinase
Of_RNA_HQ_transcript_9743.p1	Amidohydrolase domain containing 1	283	10	0	93.16	4	P:GO:0019556; P:GO:0019557; F:GO:0050480; C:GO:0005737	P:histidine catabolic process to glutamate and formamide; P:histidine catabolic process to glutamate and formate; F:imidazolonepropionase activity; C:cytoplasm	EC:3.5.2.7	Imidazolonepropionase
Of_RNA_HQ_transcript_9756.p1	tyrosinase precursor, Monophenol monooxygenase	476	10	0	95.23	1	F:GO:0016491	F:oxidoreductase activity	EC:1	Oxidoreductases
Of_RNA_HQ_transcript_9766.p1	glycosyl hydrolase family 20, catalytic domain protein	414	8	0	88.85	3	P:GO:0005975; F:GO:0004563; F:GO:0102148	P:carbohydrate metabolic process; F:beta-N-acetylhexosaminidase activity; F:N-acetyl-beta-D-galactosaminidase activity	EC:3.2.1.52	Beta-N-acetylhexosaminidase
Of_RNA_HQ_transcript_9781.p1	E3 ubiquitin-protein ligase tom1, variant 2	422	10	0	80.61	3	P:GO:0015031; F:GO:0035091; F:GO:0043130	P:protein transport; F:phosphatidylinositol binding; F:ubiquitin binding
Of_RNA_HQ_transcript_10264.p1	carbonic anhydrase	322	10	0	77.31	2	F:GO:0004089; F:GO:0008270	F:carbonate dehydratase activity; F:zinc ion binding	EC:4.2.1.1	Carbonic anhydrase
Of_RNA_HQ_transcript_10337.p1	Dipeptidyl peptidase 2	473	10	0	84.75	2	P:GO:0006508; F:GO:0008236	P:proteolysis; F:serine-type peptidase activity	EC:3.4	Acting on peptide bonds (peptidases)
Of_RNA_HQ_transcript_10393.p1	Lysosomal Pro-X carboxypeptidase	520	10	0	96.56	3	P:GO:0006508; F:GO:0004180; F:GO:0008236	P:proteolysis; F:carboxypeptidase activity; F:serine-type peptidase activity	EC:3.4	Acting on peptide bonds (peptidases)
Of_RNA_HQ_transcript_10421.p1	PDZ/DHR/GLGF domain protein	324	10	0	87.02
Of_RNA_HQ_transcript_10551.p1	CAP protein	472	10	0	96.82	2	P:GO:0007010; F:GO:0003779	P:cytoskeleton organization; F:actin binding
Of_RNA_HQ_transcript_10600.p1	V-type proton ATPase subunit C 1-A	382	10	0	94.57	3	P:GO:1902600; F:GO:0046961; C:GO:0033180	P:proton transmembrane transport; F:proton-transporting ATPase activity, rotational mechanism; C:proton-transporting V-type ATPase, V1 domain	EC:7.1.3.1	H(+)-exporting diphosphatase
Of_RNA_HQ_transcript_10728.p1	cysteine protease	361	10	0	91.75	2	P:GO:0006508; F:GO:0008234	P:proteolysis; F:cysteine-type peptidase activity	EC:3.4	Acting on peptide bonds (peptidases)
Of_RNA_HQ_transcript_10754.p1	Actin- protein 2	409	10	0	96.93	5	P:GO:0034314; F:GO:0003779; F:GO:0005524; C:GO:0005737; C:GO:0005885	P:Arp2/3 complex-mediated actin nucleation; F:actin binding; F:ATP binding; C:cytoplasm; C:Arp2/3 protein complex
Of_RNA_HQ_transcript_10777.p1	Tubulin beta-4 chain	462	10	0	98.51	6	P:GO:0007010; P:GO:0007017; F:GO:0003924; F:GO:0005200; F:GO:0005525; C:GO:0005874	P:cytoskeleton organization; P:microtubule-based process; F:GTPase activity; F:structural constituent of cytoskeleton; F:GTP binding; C:microtubule	EC:3.6.1	Acting on acid anhydrides
Of_RNA_HQ_transcript_10788.p1	hypothetical protein CRM22_006168	495	10	0	65.37
Of_RNA_HQ_transcript_10933.p1	6-phosphogluconate dehydrogenase decarboxylating	482	10	0	89.46	4	P:GO:0006098; P:GO:0019521; F:GO:0004616; F:GO:0050661	P:pentose-phosphate shunt; P:D-gluconate metabolic process; F:phosphogluconate dehydrogenase (decarboxylating) activity; F:NADP binding	EC:1.1.1.44	Phosphogluconate dehydrogenase (NADP(+)-dependent, decarboxylating)
Of_RNA_HQ_transcript_10992.p1	BRO1 domain and CAAX motif containing	462	10	0	90.53
Of_RNA_HQ_transcript_10998.p1	STAM-binding protein	401	10	0	81.35	3	P:GO:0070536; F:GO:0061578; F:GO:0140492	P:protein K63-linked deubiquitination; F:Lys63-specific deubiquitinase activity; F:metal-dependent deubiquitinase activity	EC:3.4	Acting on peptide bonds (peptidases)
Of_RNA_HQ_transcript_11047.p1	SdrH family protein	464	5	2.09931e-08	49.34
Of_RNA_HQ_transcript_11120.p1	Leukocyte elastase inhibitor	405	10	0	79.04	3	P:GO:0010951; F:GO:0004867; C:GO:0005615	P:negative regulation of endopeptidase activity; F:serine-type endopeptidase inhibitor activity; C:extracellular space
Of_RNA_HQ_transcript_11294.p1	glycyl-tRNA synthetase	501	10	0	65.66	3	P:GO:0007155; P:GO:0042127; F:GO:0004812	P:cell adhesion; P:regulation of cell population proliferation; F:aminoacyl-tRNA ligase activity
Of_RNA_HQ_transcript_11298.p1	innexin unc-9	462	10	0	94.8	4	P:GO:0006811; C:GO:0005886; C:GO:0005921; C:GO:0016021	P:ion transport; C:plasma membrane; C:gap junction; C:integral component of membrane
Of_RNA_HQ_transcript_11300.p1	Acetyl coenzyme A hydrolase transferase	480	10	0	94.12	4	P:GO:0006083; P:GO:0019679; F:GO:0003986; F:GO:0016740	P:acetate metabolic process; P:propionate metabolic process, methylcitrate cycle; F:acetyl-CoA hydrolase activity; F:transferase activity	EC:2; EC:3.1.2.1	Transferases; Acetyl-CoA hydrolase
Of_RNA_HQ_transcript_11320.p1	glycerol kinase	286	10	2.0512e-174	90.91	4	P:GO:0016310; P:GO:0019563; F:GO:0004370; C:GO:0016021	P:phosphorylation; P:glycerol catabolic process; F:glycerol kinase activity; C:integral component of membrane	EC:2.7.1.30	Glycerol kinase
Of_RNA_HQ_transcript_11548.p1	Phosphopyruvate hydratase	436	10	0	96.69	4	P:GO:0006096; F:GO:0000287; F:GO:0004634; C:GO:0000015	P:glycolytic process; F:magnesium ion binding; F:phosphopyruvate hydratase activity; C:phosphopyruvate hydratase complex	EC:4.2.1.11	Phosphopyruvate hydratase
Of_RNA_HQ_transcript_11570.p1	Branched-chain-amino-acid aminotransferase	358	10	0	81.48	3	P:GO:0008652; P:GO:0009082; F:GO:0004084	P:cellular amino acid biosynthetic process; P:branched-chain amino acid biosynthetic process; F:branched-chain-amino-acid transaminase activity	EC:2.6.1.42	Branched-chain-amino-acid transaminase
Of_RNA_HQ_transcript_11602.p1	cell division control protein 42	195	10	1.30939e-142	92.46	13	P:GO:0007163; P:GO:0007264; P:GO:0009653; P:GO:0030707; P:GO:0035006; P:GO:0035099; P:GO:0051130; P:GO:0051301; F:GO:0003925; F:GO:0005525; C:GO:0005737; C:GO:0005886; C:GO:0043227	P:establishment or maintenance of cell polarity; P:small GTPase mediated signal transduction; P:anatomical structure morphogenesis; P:ovarian follicle cell development; P:melanization defense response; P:hemocyte migration; P:positive regulation of cellular component organization; P:cell division; F:G protein activity; F:GTP binding; C:cytoplasm; C:plasma membrane; C:membrane-bounded organelle	EC:3.6.1; EC:3.6.5.1; EC:3.6.5.2	Acting on acid anhydrides; Heterotrimeric G-protein GTPase; Small monomeric GTPase
Of_RNA_HQ_transcript_11733.p1	actin-related protein 3	421	10	0	97.33	4	P:GO:0034314; F:GO:0003779; F:GO:0005524; C:GO:0005885	P:Arp2/3 complex-mediated actin nucleation; F:actin binding; F:ATP binding; C:Arp2/3 protein complex
Of_RNA_HQ_transcript_11754.p1	Alpha N acetylgalactosaminidase	435	10	0	91.85	5	P:GO:0005975; P:GO:0006629; F:GO:0004553; C:GO:0005764; C:GO:0016021	P:carbohydrate metabolic process; P:lipid metabolic process; F:hydrolase activity, hydrolyzing O-glycosyl compounds; C:lysosome; C:integral component of membrane	EC:3.2.1	Glycosylases
Of_RNA_HQ_transcript_11789.p1	Annexin A11	453	10	0	97.84	2	F:GO:0005509; F:GO:0005544	F:calcium ion binding; F:calcium-dependent phospholipid binding
Of_RNA_HQ_transcript_11827.p1	hypothetical protein CRM22_009237	359	10	0	94.42	3	P:GO:0051694; F:GO:0005523; C:GO:0005856	P:pointed-end actin filament capping; F:tropomyosin binding; C:cytoskeleton
Of_RNA_HQ_transcript_11885.p1	26S proteasome subunit P45 family protein	427	10	0	98.64	7	P:GO:1901800; F:GO:0005524; F:GO:0016887; F:GO:0036402; C:GO:0000502; C:GO:0005634; C:GO:0005737	P:positive regulation of proteasomal protein catabolic process; F:ATP binding; F:ATP hydrolysis activity; F:proteasome-activating activity; C:proteasome complex; C:nucleus; C:cytoplasm	EC:3.6.1; EC:5.6.1.5	Acting on acid anhydrides; Proteasome ATPase
Of_RNA_HQ_transcript_12002.p1	hypothetical protein CRM22_007949	371	10	0	91.37	4	P:GO:0007155; P:GO:0031532; F:GO:0003779; C:GO:0005856	P:cell adhesion; P:actin cytoskeleton reorganization; F:actin binding; C:cytoskeleton
Of_RNA_HQ_transcript_12117.p1	26S proteasome non-ATPase regulatory subunit 12	457	10	0	95.04	1	C:GO:0005838	C:proteasome regulatory particle
Of_RNA_HQ_transcript_12121.p1	charged multivesicular body protein 6	205	10	1.62948e-134	87.04	5	P:GO:0043328; F:GO:0032266; F:GO:0043130; C:GO:0000814; C:GO:0031902	P:protein transport to vacuole involved in ubiquitin-dependent protein catabolic process via the multivesicular body sorting pathway; F:phosphatidylinositol-3-phosphate binding; F:ubiquitin binding; C:ESCRT II complex; C:late endosome membrane
Of_RNA_HQ_transcript_12148.p1	hypothetical protein CRM22_003609	379	10	0	95.84	3	P:GO:0031032; F:GO:0003779; F:GO:0005516	P:actomyosin structure organization; F:actin binding; F:calmodulin binding
Of_RNA_HQ_transcript_12180.p1	flotillin 1	426	10	0	96.59	1	C:GO:0016020	C:membrane
Of_RNA_HQ_transcript_12440.p1	Fructose-bisphosphate aldolase B	386	10	0	97.64	2	P:GO:0006096; F:GO:0004332	P:glycolytic process; F:fructose-bisphosphate aldolase activity	EC:4.1.2.13	Fructose-bisphosphate aldolase
Of_RNA_HQ_transcript_12484.p1	cell cycle control protein 50A	349	10	0	87.88	2	P:GO:0033036; C:GO:0016021	P:macromolecule localization; C:integral component of membrane
Of_RNA_HQ_transcript_12592.p1	Microtubule-associated protein RP/EB member 1	275	10	0	88.13	5	P:GO:0007049; P:GO:0051301; F:GO:0008017; C:GO:0005737; C:GO:0005874	P:cell cycle; P:cell division; F:microtubule binding; C:cytoplasm; C:microtubule
Of_RNA_HQ_transcript_12622.p1	succinyl-CoA synthetase beta subunit	446	10	0	94.34	5	P:GO:0006099; F:GO:0000287; F:GO:0004775; F:GO:0005524; C:GO:0005739	P:tricarboxylic acid cycle; F:magnesium ion binding; F:succinate-CoA ligase (ADP-forming) activity; F:ATP binding; C:mitochondrion	EC:6.2.1.5	Succinate--CoA ligase (ADP-forming)
Of_RNA_HQ_transcript_12631.p1	Tubulin alpha chain	451	10	0	97.03	5	P:GO:0007010; P:GO:0007017; F:GO:0005200; F:GO:0005525; C:GO:0005874	P:cytoskeleton organization; P:microtubule-based process; F:structural constituent of cytoskeleton; F:GTP binding; C:microtubule
Of_RNA_HQ_transcript_12755.p1	Palmitoyltransferase zdhhc15b	318	10	0	90.55	2	F:GO:0019706; C:GO:0016021	F:protein-cysteine S-palmitoyltransferase activity; C:integral component of membrane	EC:2.3.1.225	Protein S-acyltransferase
Of_RNA_HQ_transcript_12793.p1	tubulin alpha	450	10	0	97.08	5	P:GO:0007010; P:GO:0007017; F:GO:0005200; F:GO:0005525; C:GO:0005874	P:cytoskeleton organization; P:microtubule-based process; F:structural constituent of cytoskeleton; F:GTP binding; C:microtubule
Of_RNA_HQ_transcript_12830.p1	tubulin alpha chain testis-specific	472	10	0	99.02	5	P:GO:0007010; P:GO:0007017; F:GO:0005200; F:GO:0005525; C:GO:0005874	P:cytoskeleton organization; P:microtubule-based process; F:structural constituent of cytoskeleton; F:GTP binding; C:microtubule
Of_RNA_HQ_transcript_12861.p1	hypothetical protein CRM22_006169	480	10	0	64.42	2	P:GO:0007155; P:GO:0042127	P:cell adhesion; P:regulation of cell population proliferation
Of_RNA_HQ_transcript_13053.p1	Ras- protein Rab-14	237	10	9.61834e-147	94.36	11	P:GO:0006895; P:GO:0032456; P:GO:0042742; P:GO:0090382; F:GO:0003924; F:GO:0005525; C:GO:0005802; C:GO:0005829; C:GO:0031901; C:GO:0045335; C:GO:0055037	P:Golgi to endosome transport; P:endocytic recycling; P:defense response to bacterium; P:phagosome maturation; F:GTPase activity; F:GTP binding; C:trans-Golgi network; C:cytosol; C:early endosome membrane; C:phagocytic vesicle; C:recycling endosome	EC:3.6.1	Acting on acid anhydrides
Of_RNA_HQ_transcript_13085.p1	hypothetical protein CRM22_009416	369	10	0	75.11	1	C:GO:0016021	C:integral component of membrane
Of_RNA_HQ_transcript_13317.p1	F-actin-capping protein	305	10	0	87.37	3	P:GO:0051016; F:GO:0003779; C:GO:0008290	P:barbed-end actin filament capping; F:actin binding; C:F-actin capping protein complex
Of_RNA_HQ_transcript_13473.p1	Tubulin beta-2C chain	450	10	0	97.31	6	P:GO:0007010; P:GO:0007017; F:GO:0003924; F:GO:0005200; F:GO:0005525; C:GO:0005874	P:cytoskeleton organization; P:microtubule-based process; F:GTPase activity; F:structural constituent of cytoskeleton; F:GTP binding; C:microtubule	EC:3.6.1	Acting on acid anhydrides
Of_RNA_HQ_transcript_13478.p1	hyphally regulated cell wall protein 3-like	439	10	3.08688e-101	55.94	6	P:GO:0008152; P:GO:0019835; P:GO:0042742; F:GO:0003796; F:GO:0003824; F:GO:0016787	P:metabolic process; P:cytolysis; P:defense response to bacterium; F:lysozyme activity; F:catalytic activity; F:hydrolase activity
Of_RNA_HQ_transcript_13527.p1	SCP-like protein	395	10	0	86.48
Of_RNA_HQ_transcript_13653.p1	Ras-related protein M-Ras	201	10	1.80701e-120	92.83	4	P:GO:0007165; F:GO:0003924; F:GO:0005525; C:GO:0016020	P:signal transduction; F:GTPase activity; F:GTP binding; C:membrane	EC:3.6.1	Acting on acid anhydrides
Of_RNA_HQ_transcript_13813.p1	Tetraspanin-CD63 receptor	312	10	0	89.13	1	C:GO:0016021	C:integral component of membrane
Of_RNA_HQ_transcript_13874.p1	putative cys1 protein	513	10	0	71.2	2	P:GO:0010951; F:GO:0004869	P:negative regulation of endopeptidase activity; F:cysteine-type endopeptidase inhibitor activity
Of_RNA_HQ_transcript_13909.p1	Growth hormone-regulated TBC protein 1	342	10	0	93.24
Of_RNA_HQ_transcript_14040.p1	Ras-related C3 botulinum toxin substrate 1	224	10	9.87898e-137	90.08	7	P:GO:0006996; P:GO:0007264; P:GO:0030707; P:GO:0035006; P:GO:0035099; F:GO:0003924; F:GO:0005525	P:organelle organization; P:small GTPase mediated signal transduction; P:ovarian follicle cell development; P:melanization defense response; P:hemocyte migration; F:GTPase activity; F:GTP binding	EC:3.6.1	Acting on acid anhydrides
Of_RNA_HQ_transcript_14684.p1	Adipocyte plasma membrane-associated protein	368	10	0	86.75	3	P:GO:0009058; F:GO:0016844; C:GO:0016021	P:biosynthetic process; F:strictosidine synthase activity; C:integral component of membrane	EC:4.3.3.2	Strictosidine synthase
Of_RNA_HQ_transcript_14692.p1	Ras-related protein Rab-5C	226	10	6.59737e-144	92.24	2	F:GO:0003924; F:GO:0005525	F:GTPase activity; F:GTP binding	EC:3.6.1	Acting on acid anhydrides
Of_RNA_HQ_transcript_14706.p1	cathepsin D	428	10	0	97.64	2	P:GO:0006508; F:GO:0004190	P:proteolysis; F:aspartic-type endopeptidase activity	EC:3.4.23	Acting on peptide bonds (peptidases)
Of_RNA_HQ_transcript_14835.p1	Troponin I	257	10	1.03644e-116	99.04	1	C:GO:0005861	C:troponin complex
Of_RNA_HQ_transcript_14938.p1	calmodulin-A isoform X1	163	10	7.56486e-104	96.83	49	P:GO:0000086; P:GO:0002027; P:GO:0005513; P:GO:0007186; P:GO:0010800; P:GO:0010801; P:GO:0010881; P:GO:0016240; P:GO:0031279; P:GO:0031954; P:GO:0032465; P:GO:0032516; P:GO:0043388; P:GO:0050848; P:GO:0051343; P:GO:0060315; P:GO:0060316; P:GO:0071902; P:GO:0098901; P:GO:1901842; P:GO:1901844; P:GO:1905913; P:GO:1990456; F:GO:0005509; F:GO:0008179; F:GO:0010856; F:GO:0016301; F:GO:0019855; F:GO:00…	P:G2/M transition of mitotic cell cycle; P:regulation of heart rate; P:detection of calcium ion; P:G protein-coupled receptor signaling pathway; P:positive regulation of peptidyl-threonine phosphorylation; P:negative regulation of peptidyl-threonine phosphorylation; P:regulation of cardiac muscle contraction by regulation of the release of sequestered calcium ion; P:autophagosome membrane docking…	EC:2.7	Transferring phosphorus-containing groups
Of_RNA_HQ_transcript_14941.p1	V-ral simian leukemia viral oncogene B (Ras GTP binding protein)	219	10	1.0756e-147	92.87	4	P:GO:0007165; F:GO:0003924; F:GO:0005525; C:GO:0016020	P:signal transduction; F:GTPase activity; F:GTP binding; C:membrane	EC:3.6.1	Acting on acid anhydrides
Of_RNA_HQ_transcript_15050.p1	Phospholipid scramblase 2	355	10	0	88.51	2	P:GO:0017121; F:GO:0017128	P:plasma membrane phospholipid scrambling; F:phospholipid scramblase activity	EC:7	Translocases
Of_RNA_HQ_transcript_15065.p2	clonorporin 1	104	7	5.37681e-62	86
Of_RNA_HQ_transcript_15156.p1	HEAT repeat protein	431	10	1.44721e-143	95.65	4	P:GO:0006487; F:GO:0016740; C:GO:0008250; C:GO:0016021	P:protein N-linked glycosylation; F:transferase activity; C:oligosaccharyltransferase complex; C:integral component of membrane	EC:2	Transferases
Of_RNA_HQ_transcript_15210.p1	Tubulin beta-2C chain	459	10	0	99.84	6	P:GO:0007010; P:GO:0007017; F:GO:0003924; F:GO:0005200; F:GO:0005525; C:GO:0005874	P:cytoskeleton organization; P:microtubule-based process; F:GTPase activity; F:structural constituent of cytoskeleton; F:GTP binding; C:microtubule	EC:3.6.1	Acting on acid anhydrides
Of_RNA_HQ_transcript_15216.p1	Nucleosome assembly protein 1-like 1-A	374	10	0	92.67	6	P:GO:0006334; F:GO:0003677; F:GO:0030527; F:GO:0046982; C:GO:0000786; C:GO:0005634	P:nucleosome assembly; F:DNA binding; F:structural constituent of chromatin; F:protein heterodimerization activity; C:nucleosome; C:nucleus
Of_RNA_HQ_transcript_15224.p1	Dye-decolorizing peroxidase YfeX	401	10	0	91.65	3	P:GO:0098869; F:GO:0004601; F:GO:0020037	P:cellular oxidant detoxification; F:peroxidase activity; F:heme binding	EC:1.11.1	Acting on a peroxide as acceptor
Of_RNA_HQ_transcript_15246.p1	KH domain protein	462	10	1.08559e-165	94.64	5	P:GO:0006357; P:GO:0006396; F:GO:0003677; F:GO:0003723; C:GO:1990904	P:regulation of transcription by RNA polymerase II; P:RNA processing; F:DNA binding; F:RNA binding; C:ribonucleoprotein complex
Of_RNA_HQ_transcript_15381.p1	Tubulin beta chain	457	10	0	99.84	6	P:GO:0007010; P:GO:0007017; F:GO:0003924; F:GO:0005200; F:GO:0005525; C:GO:0005874	P:cytoskeleton organization; P:microtubule-based process; F:GTPase activity; F:structural constituent of cytoskeleton; F:GTP binding; C:microtubule	EC:3.6.1	Acting on acid anhydrides
Of_RNA_HQ_transcript_15406.p1	tubulin alpha-1A chain-like	451	10	0	99.95	5	P:GO:0007010; P:GO:0007017; F:GO:0005200; F:GO:0005525; C:GO:0005874	P:cytoskeleton organization; P:microtubule-based process; F:structural constituent of cytoskeleton; F:GTP binding; C:microtubule
Of_RNA_HQ_transcript_15449.p1	calreticulin family protein	213	10	8.61901e-68	94.63	5	P:GO:0006457; F:GO:0005509; F:GO:0051082; C:GO:0005788; C:GO:0016021	P:protein folding; F:calcium ion binding; F:unfolded protein binding; C:endoplasmic reticulum lumen; C:integral component of membrane
Of_RNA_HQ_transcript_15473.p1	Tubulin alpha chain	444	10	0	96.65	5	P:GO:0007010; P:GO:0007017; F:GO:0005200; F:GO:0005525; C:GO:0005874	P:cytoskeleton organization; P:microtubule-based process; F:structural constituent of cytoskeleton; F:GTP binding; C:microtubule
Of_RNA_HQ_transcript_15503.p1	hypothetical protein CRM22_000451	315	10	0	81.37	1	C:GO:0016021	C:integral component of membrane
Of_RNA_HQ_transcript_15567.p1	Fructose-bisphosphate aldolase	362	10	0	92.2	2	P:GO:0006096; F:GO:0004332	P:glycolytic process; F:fructose-bisphosphate aldolase activity	EC:4.1.2.13	Fructose-bisphosphate aldolase
Of_RNA_HQ_transcript_15604.p1	hypothetical protein CRM22_006158	432	10	0	94.81	2	P:GO:0006730; F:GO:0004013	P:one-carbon metabolic process; F:adenosylhomocysteinase activity	EC:3.3.1.1	Adenosylhomocysteinase
Of_RNA_HQ_transcript_15730.p1	Phosphopyruvate hydratase	415	10	0	95.11	6	P:GO:0006096; P:GO:0006122; F:GO:0000287; F:GO:0004634; C:GO:0000015; C:GO:0005750	P:glycolytic process; P:mitochondrial electron transport, ubiquinol to cytochrome c; F:magnesium ion binding; F:phosphopyruvate hydratase activity; C:phosphopyruvate hydratase complex; C:mitochondrial respiratory chain complex III	EC:4.2.1.11	Phosphopyruvate hydratase
Of_RNA_HQ_transcript_15757.p1	Ras GTP-binding protein Rho1	192	10	9.90423e-140	97.6	3	P:GO:0007264; F:GO:0003924; F:GO:0005525	P:small GTPase mediated signal transduction; F:GTPase activity; F:GTP binding	EC:3.6.1	Acting on acid anhydrides
Of_RNA_HQ_transcript_15767.p1	annexin A7	349	10	0	93.9	2	F:GO:0005509; F:GO:0005544	F:calcium ion binding; F:calcium-dependent phospholipid binding
Of_RNA_HQ_transcript_15863.p1	actin beta/gamma 1	376	10	0	99.76	3	F:GO:0005524; C:GO:0005737; C:GO:0005856	F:ATP binding; C:cytoplasm; C:cytoskeleton
Of_RNA_HQ_transcript_16029.p1	hypothetical protein CRM22_011288	441	10	0	74.13
Of_RNA_HQ_transcript_16066.p1	ADP ribosylation factor	223	10	9.33531e-136	98.18	2	F:GO:0003924; F:GO:0005525	F:GTPase activity; F:GTP binding	EC:3.6.1	Acting on acid anhydrides
Of_RNA_HQ_transcript_16072.p1	Actin filament capping protein muscle Z-line beta	288	10	0	97.93	4	P:GO:0051016; F:GO:0003779; C:GO:0005737; C:GO:0008290	P:barbed-end actin filament capping; F:actin binding; C:cytoplasm; C:F-actin capping protein complex
Of_RNA_HQ_transcript_16140.p1	V-type proton ATPase subunit d	354	10	0	97.03	3	P:GO:1902600; F:GO:0046961; C:GO:0033179	P:proton transmembrane transport; F:proton-transporting ATPase activity, rotational mechanism; C:proton-transporting V-type ATPase, V0 domain	EC:7.1.3.1	H(+)-exporting diphosphatase
Of_RNA_HQ_transcript_16317.p1	acetyl-CoA C-acetyltransferase	430	10	0	94.02	3	P:GO:0006526; P:GO:0009231; F:GO:0003985	P:arginine biosynthetic process; P:riboflavin biosynthetic process; F:acetyl-CoA C-acetyltransferase activity	EC:2.3.1.16; EC:2.3.1.9	Acetyl-CoA C-acyltransferase; Acetyl-CoA C-acetyltransferase
Of_RNA_HQ_transcript_16463.p1	hypothetical protein CRM22_005075	464	10	0	83.03
Of_RNA_HQ_transcript_16584.p1	Fructose-bisphosphate aldolase	367	10	0	96.61	5	P:GO:0006096; P:GO:0006468; F:GO:0004332; F:GO:0004672; F:GO:0005524	P:glycolytic process; P:protein phosphorylation; F:fructose-bisphosphate aldolase activity; F:protein kinase activity; F:ATP binding	EC:2.7.1; EC:4.1.2.13	Transferring phosphorus-containing groups; Fructose-bisphosphate aldolase
Of_RNA_HQ_transcript_16604.p1	putative pyruvate dehydrogenase E1 component subunit alpha, mitochondrial	394	10	0	91.27	3	P:GO:0006086; F:GO:0004739; C:GO:0043231	P:acetyl-CoA biosynthetic process from pyruvate; F:pyruvate dehydrogenase (acetyl-transferring) activity; C:intracellular membrane-bounded organelle	EC:1.2.4.1	Pyruvate dehydrogenase (acetyl-transferring)
Of_RNA_HQ_transcript_16651.p1	dynactin 2	420	10	0	86	4	P:GO:0007017; C:GO:0005737; C:GO:0005869; C:GO:0030286	P:microtubule-based process; C:cytoplasm; C:dynactin complex; C:dynein complex
Of_RNA_HQ_transcript_16745.p1	elongation factor 1-alpha	461	10	0	96.32	4	P:GO:0006414; F:GO:0003746; F:GO:0003924; F:GO:0005525	P:translational elongation; F:translation elongation factor activity; F:GTPase activity; F:GTP binding	EC:3.6.1	Acting on acid anhydrides
Of_RNA_HQ_transcript_16882.p1	hypothetical protein CRM22_006932	431	1	1.8041e-56	97.14
Of_RNA_HQ_transcript_17247.p1	D-aspartate oxidase	387	10	0	84.06	3	P:GO:0046416; F:GO:0003884; F:GO:0071949	P:D-amino acid metabolic process; F:D-amino-acid oxidase activity; F:FAD binding	EC:1.4.3.3	D-amino-acid oxidase
Of_RNA_HQ_transcript_17277.p1	DnaJ like protein subfamily A member 1	403	10	0	93.16	7	P:GO:0006457; P:GO:0009408; F:GO:0005524; F:GO:0030544; F:GO:0046872; F:GO:0051082; C:GO:0016020	P:protein folding; P:response to heat; F:ATP binding; F:Hsp70 protein binding; F:metal ion binding; F:unfolded protein binding; C:membrane
Of_RNA_HQ_transcript_17370.p1	calreticulin family protein	367	10	0	90.23	5	P:GO:0006457; F:GO:0005509; F:GO:0051082; C:GO:0005788; C:GO:0016021	P:protein folding; F:calcium ion binding; F:unfolded protein binding; C:endoplasmic reticulum lumen; C:integral component of membrane
Of_RNA_HQ_transcript_17550.p1	NADH dehydrogenase [ubiquinone] 1 alpha subcomplex subunit 10, mitochondrial	418	10	0	88.13	2	P:GO:0016310; F:GO:0016301	P:phosphorylation; F:kinase activity	EC:2.7	Transferring phosphorus-containing groups
Of_RNA_HQ_transcript_17674.p1	26S protease regulatory subunit 10B	402	10	0	98.74	8	P:GO:0030433; P:GO:1901800; F:GO:0005524; F:GO:0016887; F:GO:0036402; C:GO:0005634; C:GO:0005737; C:GO:0008540	P:ubiquitin-dependent ERAD pathway; P:positive regulation of proteasomal protein catabolic process; F:ATP binding; F:ATP hydrolysis activity; F:proteasome-activating activity; C:nucleus; C:cytoplasm; C:proteasome regulatory particle, base subcomplex	EC:3.6.1; EC:5.6.1.5	Acting on acid anhydrides; Proteasome ATPase
Of_RNA_HQ_transcript_17886.p1	14-3-3 protein epsilon	262	10	3.50226e-175	94.88	1	F:GO:0004497	F:monooxygenase activity	EC:1	Oxidoreductases
Of_RNA_HQ_transcript_17930.p1	annexin A7	342	10	0	94.76	2	F:GO:0005509; F:GO:0005544	F:calcium ion binding; F:calcium-dependent phospholipid binding
Of_RNA_HQ_transcript_18031.p1	annexin A6	410	10	0	89.95	3	F:GO:0005509; F:GO:0005544; C:GO:0016021	F:calcium ion binding; F:calcium-dependent phospholipid binding; C:integral component of membrane
Of_RNA_HQ_transcript_18332.p1	suppressor of tumorigenicity protein 13	372	10	0	87.95	1	F:GO:0046983	F:protein dimerization activity
Of_RNA_HQ_transcript_18346.p1	aryl sulfotransferase	340	10	0	81.61	4	P:GO:0006805; P:GO:0042403; P:GO:0051923; F:GO:0004062	P:xenobiotic metabolic process; P:thyroid hormone metabolic process; P:sulfation; F:aryl sulfotransferase activity	EC:2.8.2.1	Aryl sulfotransferase
Of_RNA_HQ_transcript_18455.p1	Arp2/3 complex 34 kDa subunit	329	10	0	86.42	5	P:GO:0030833; P:GO:0034314; F:GO:0003779; C:GO:0005737; C:GO:0005885	P:regulation of actin filament polymerization; P:Arp2/3 complex-mediated actin nucleation; F:actin binding; C:cytoplasm; C:Arp2/3 protein complex
Of_RNA_HQ_transcript_18535.p1	gamma-soluble NSF attachment protein	341	10	0	84.53	1	P:GO:0006886	P:intracellular protein transport
Of_RNA_HQ_transcript_18556.p1	sepiapterin reductase	352	10	0	84.82
Of_RNA_HQ_transcript_18628.p1	SdrH family protein	425	8	2.38139e-37	50.28
Of_RNA_HQ_transcript_18637.p1	Proteasome subunit alpha type-4	252	10	0	97.17	5	P:GO:0006511; F:GO:0016787; C:GO:0005634; C:GO:0005737; C:GO:0019773	P:ubiquitin-dependent protein catabolic process; F:hydrolase activity; C:nucleus; C:cytoplasm; C:proteasome core complex, alpha-subunit complex	EC:3	Hydrolases
Of_RNA_HQ_transcript_18701.p1	DnaJ subfamily C member 5	210	10	3.03333e-128	80.21
Of_RNA_HQ_transcript_19047.p1	fructose-1,6-bisphosphatase I	353	10	0	89.61	3	P:GO:0006094; F:GO:0042132; F:GO:0046872	P:gluconeogenesis; F:fructose 1,6-bisphosphate 1-phosphatase activity; F:metal ion binding	EC:3.1.3.23; EC:3.1.3.11	Sugar-phosphatase; Fructose-bisphosphatase
Of_RNA_HQ_transcript_19065.p1	Proteasome endopeptidase complex	247	10	0	96.32	4	P:GO:0006511; C:GO:0005634; C:GO:0005737; C:GO:0019773	P:ubiquitin-dependent protein catabolic process; C:nucleus; C:cytoplasm; C:proteasome core complex, alpha-subunit complex
Of_RNA_HQ_transcript_19434.p1	Leucine-rich repeat-containing protein 23	383	10	0	90.49
Of_RNA_HQ_transcript_19457.p1	malate dehydrogenase, NAD-dependent	391	10	0	88.63	1	F:GO:0016491	F:oxidoreductase activity	EC:1	Oxidoreductases
Of_RNA_HQ_transcript_19473.p1	basigin related	293	10	0	81.24	6	P:GO:0007155; P:GO:0007411; P:GO:0008033; F:GO:0004518; C:GO:0005886; C:GO:0016021	P:cell adhesion; P:axon guidance; P:tRNA processing; F:nuclease activity; C:plasma membrane; C:integral component of membrane	EC:3.1	Acting on ester bonds
Of_RNA_HQ_transcript_19652.p1	39kDa subunit of ndufa9, NADH:ubiquinone oxidoreductase	387	10	0	91.4
Of_RNA_HQ_transcript_19663.p1	translation initiation factor 2 subunit 2	156	10	2.63823e-111	98.21	2	P:GO:0006413; F:GO:0003743	P:translational initiation; F:translation initiation factor activity
Of_RNA_HQ_transcript_19815.p1	Vacuolar protein sorting-associated protein ist1	342	10	0	91.08	1	P:GO:0015031	P:protein transport
Of_RNA_HQ_transcript_19841.p1	ubiquinol-cytochrome c reductase cytochrome c1 subunit	331	10	0	90.16	6	P:GO:0022900; F:GO:0009055; F:GO:0020037; F:GO:0046872; C:GO:0005743; C:GO:0016021	P:electron transport chain; F:electron transfer activity; F:heme binding; F:metal ion binding; C:mitochondrial inner membrane; C:integral component of membrane	EC:1	Oxidoreductases
Of_RNA_HQ_transcript_19876.p1	Alpha-tocopherol transfer protein-like	332	10	0	85.8
Of_RNA_HQ_transcript_19994.p1	Eukaryotic-type carbonic anhydrase	255	10	0	83.59	2	F:GO:0004089; F:GO:0008270	F:carbonate dehydratase activity; F:zinc ion binding	EC:4.2.1.1	Carbonic anhydrase
Of_RNA_HQ_transcript_20145.p1	Serpin B3	386	10	0	79.77	3	P:GO:0010951; F:GO:0004867; C:GO:0005615	P:negative regulation of endopeptidase activity; F:serine-type endopeptidase inhibitor activity; C:extracellular space
Of_RNA_HQ_transcript_20164.p1	Random slug protein 5	381	10	0	89.13
Of_RNA_HQ_transcript_20292.p1	Elongation factor 1-gamma	429	10	0	91.52	3	P:GO:0006414; F:GO:0003746; F:GO:0004364	P:translational elongation; F:translation elongation factor activity; F:glutathione transferase activity	EC:2.5.1.18	Glutathione transferase
Of_RNA_HQ_transcript_20320.p2	hypothetical protein CRM22_008414	108	4	3.70258e-47	97.45
Of_RNA_HQ_transcript_20375.p1	L-lactate dehydrogenase	188	10	2.34052e-108	92.57	4	P:GO:0019752; F:GO:0004459; C:GO:0005737; C:GO:0016021	P:carboxylic acid metabolic process; F:L-lactate dehydrogenase activity; C:cytoplasm; C:integral component of membrane	EC:1.1.1.27	L-lactate dehydrogenase
Of_RNA_HQ_transcript_20375.p2	L-lactate dehydrogenase	187	10	6.9035e-121	94.96	4	P:GO:0019752; F:GO:0004459; C:GO:0005737; C:GO:0016021	P:carboxylic acid metabolic process; F:L-lactate dehydrogenase activity; C:cytoplasm; C:integral component of membrane	EC:1.1.1.27	L-lactate dehydrogenase
Of_RNA_HQ_transcript_20579.p1	Small GTP-binding protein Rab1	199	10	1.9459e-147	90.59	2	F:GO:0003924; F:GO:0005525	F:GTPase activity; F:GTP binding	EC:3.6.1	Acting on acid anhydrides
Of_RNA_HQ_transcript_20604.p1	Endophilin-B1	266	10	1.56874e-135	78.74	1	C:GO:0005794	C:Golgi apparatus
Of_RNA_HQ_transcript_20742.p1	hypothetical protein CRM22_007177	206	10	1.5135e-150	72.17
Of_RNA_HQ_transcript_20752.p1	vesicle-associated membrane protein 7	219	10	8.86161e-145	85.65	2	P:GO:0016192; C:GO:0016021	P:vesicle-mediated transport; C:integral component of membrane
Of_RNA_HQ_transcript_20781.p1	SNARE domain protein	248	10	1.01481e-157	87.09	2	P:GO:0016192; C:GO:0016021	P:vesicle-mediated transport; C:integral component of membrane
Of_RNA_HQ_transcript_20815.p2	Golgi-associated plant pathogenesis protein 1	168	10	3.05081e-114	81.18	1	C:GO:0005576	C:extracellular region
Of_RNA_HQ_transcript_20894.p1	Glutathione S-transferase class-mu 28 kDa isozyme	219	10	1.46154e-138	88.59	2	F:GO:0004364; F:GO:0016853	F:glutathione transferase activity; F:isomerase activity	EC:2.5.1.18; EC:5	Glutathione transferase; Isomerases
Of_RNA_HQ_transcript_20911.p1	gelsolin repeat protein	368	10	0	93.9	1	F:GO:0051015	F:actin filament binding
Of_RNA_HQ_transcript_20975.p1	cathepsin B-like cysteine proteinase	347	10	0	84.52	3	P:GO:0006508; P:GO:0050790; F:GO:0004197	P:proteolysis; P:regulation of catalytic activity; F:cysteine-type endopeptidase activity	EC:3.4.22	Acting on peptide bonds (peptidases)
Of_RNA_HQ_transcript_20977.p1	hypothetical protein CRM22_005597	343	10	0	81.7
Of_RNA_HQ_transcript_21007.p1	Cystathionine gamma-lyase	416	10	0	89.54	6	P:GO:0019344; P:GO:0019346; F:GO:0004123; F:GO:0030170; F:GO:0044540; F:GO:0080146	P:cysteine biosynthetic process; P:transsulfuration; F:cystathionine gamma-lyase activity; F:pyridoxal phosphate binding; F:L-cystine L-cysteine-lyase (deaminating); F:L-cysteine desulfhydrase activity	EC:4.4.1.1	Cystathionine gamma-lyase
Of_RNA_HQ_transcript_21078.p1	Bisphosphate nucleotidase 1	347	10	0	87.39	3	P:GO:0046854; P:GO:0046855; F:GO:0046872	P:phosphatidylinositol phosphate biosynthetic process; P:inositol phosphate dephosphorylation; F:metal ion binding
Of_RNA_HQ_transcript_21125.p1	Charged multivesicular body protein 3	227	10	5.08435e-150	88.91	1	P:GO:0007034	P:vacuolar transport
Of_RNA_HQ_transcript_21350.p1	Obg-like ATPase 1	412	10	0	95.88	6	F:GO:0005524; F:GO:0005525; F:GO:0016887; F:GO:0043022; F:GO:0043023; C:GO:0005737	F:ATP binding; F:GTP binding; F:ATP hydrolysis activity; F:ribosome binding; F:ribosomal large subunit binding; C:cytoplasm	EC:3.6.1	Acting on acid anhydrides
Of_RNA_HQ_transcript_21380.p1	cysteine protease	333	10	0	90.82	2	P:GO:0006508; F:GO:0008234	P:proteolysis; F:cysteine-type peptidase activity	EC:3.4	Acting on peptide bonds (peptidases)
Of_RNA_HQ_transcript_21490.p1	Lysosome-associated membrane glycoprotein	294	10	2.75169e-146	86.1	2	C:GO:0010008; C:GO:0016021	C:endosome membrane; C:integral component of membrane
Of_RNA_HQ_transcript_21577.p1	ATP synthase subunit gamma, mitochondrial	304	10	0	95.58	4	P:GO:0015986; P:GO:1902600; F:GO:0046933; C:GO:0045261	P:proton motive force-driven ATP synthesis; P:proton transmembrane transport; F:proton-transporting ATP synthase activity, rotational mechanism; C:proton-transporting ATP synthase complex, catalytic core F(1)	EC:7.1.2.2; EC:6	H(+)-transporting two-sector ATPase; Ligases
Of_RNA_HQ_transcript_21760.p1	cAMP-dependent protein kinase regulator	381	10	0	87.62	6	P:GO:0001932; P:GO:0050790; F:GO:0008603; F:GO:0016301; F:GO:0030552; C:GO:0005952	P:regulation of protein phosphorylation; P:regulation of catalytic activity; F:cAMP-dependent protein kinase regulator activity; F:kinase activity; F:cAMP binding; C:cAMP-dependent protein kinase complex	EC:2.7	Transferring phosphorus-containing groups
Of_RNA_HQ_transcript_21889.p1	Alpha-tocopherol transfer protein	338	10	0	93.41
Of_RNA_HQ_transcript_21979.p1	acyl-protein thioesterase	241	10	3.55114e-168	90.18	1	F:GO:0016787	F:hydrolase activity	EC:3	Hydrolases
Of_RNA_HQ_transcript_22006.p1	Pyruvate dehydrogenase E1 component subunit beta, mitochondrial	364	10	0	90.94	2	P:GO:0006086; F:GO:0004739	P:acetyl-CoA biosynthetic process from pyruvate; F:pyruvate dehydrogenase (acetyl-transferring) activity	EC:1.2.4.1	Pyruvate dehydrogenase (acetyl-transferring)
Of_RNA_HQ_transcript_22077.p1	hypothetical protein CRM22_003000	277	10	0	93.55	1	C:GO:0016020	C:membrane
Of_RNA_HQ_transcript_22101.p1	Alpha-soluble NSF attachment protein	286	10	0	94.75	3	P:GO:0006886; P:GO:0016192; C:GO:0016020	P:intracellular protein transport; P:vesicle-mediated transport; C:membrane
Of_RNA_HQ_transcript_22148.p1	Oxalate:formate antiporter	396	10	0	74.68	3	P:GO:0055085; F:GO:0022857; C:GO:0016021	P:transmembrane transport; F:transmembrane transporter activity; C:integral component of membrane	EC:7	Translocases
Of_RNA_HQ_transcript_22267.p1	3-hydroxyacyl-CoA dehydrogenase	318	10	0	85.44	4	P:GO:0006631; F:GO:0016616; F:GO:0070403; C:GO:0016020	P:fatty acid metabolic process; F:oxidoreductase activity, acting on the CH-OH group of donors, NAD or NADP as acceptor; F:NAD+ binding; C:membrane	EC:1.1.1	Acting on the CH-OH group of donors
Of_RNA_HQ_transcript_22301.p1	histone H2AX	166	10	3.97602e-80	99.24	22	P:GO:0000077; P:GO:0000724; P:GO:0006334; P:GO:0007283; P:GO:0021987; P:GO:0045739; P:GO:0071480; P:GO:0090398; F:GO:0003684; F:GO:0019899; F:GO:0030527; F:GO:0042393; F:GO:0046982; C:GO:0000781; C:GO:0000786; C:GO:0000794; C:GO:0001673; C:GO:0001741; C:GO:0005657; C:GO:0005813; C:GO:0016607; C:GO:0035861	P:DNA damage checkpoint signaling; P:double-strand break repair via homologous recombination; P:nucleosome assembly; P:spermatogenesis; P:cerebral cortex development; P:positive regulation of DNA repair; P:cellular response to gamma radiation; P:cellular senescence; F:damaged DNA binding; F:enzyme binding; F:structural constituent of chromatin; F:histone binding; F:protein heterodimerization acti…
Of_RNA_HQ_transcript_22379.p1	14-3-3 protein epsilon	263	10	0	92.7	1	F:GO:0004497	F:monooxygenase activity	EC:1	Oxidoreductases
Of_RNA_HQ_transcript_22430.p1	Golgi phosphoprotein 3	292	10	0	92.39	3	F:GO:0070273; C:GO:0005794; C:GO:0016020	F:phosphatidylinositol-4-phosphate binding; C:Golgi apparatus; C:membrane
Of_RNA_HQ_transcript_22445.p1	Vacuolar protein sorting-associated protein vta1	264	10	5.50796e-171	83.47	3	P:GO:0015031; P:GO:0032511; C:GO:0010008	P:protein transport; P:late endosome to vacuole transport via multivesicular body sorting pathway; C:endosome membrane
Of_RNA_HQ_transcript_22549.p1	Retinol dehydrogenase 12	348	10	0	84.77
Of_RNA_HQ_transcript_22715.p1	serpin B	382	10	0	83.28	3	P:GO:0010951; F:GO:0004867; C:GO:0005615	P:negative regulation of endopeptidase activity; F:serine-type endopeptidase inhibitor activity; C:extracellular space
Of_RNA_HQ_transcript_22859.p1	electron transfer flavoprotein subunit alpha, mitochondrial-like	344	10	0	87.71	5	P:GO:0022900; F:GO:0009055; F:GO:0050660; C:GO:0005759; C:GO:0016021	P:electron transport chain; F:electron transfer activity; F:flavin adenine dinucleotide binding; C:mitochondrial matrix; C:integral component of membrane	EC:1	Oxidoreductases
Of_RNA_HQ_transcript_22984.p1	acyl-coenzyme A thioesterase 8	221	10	3.35099e-160	93.91	6	P:GO:0006508; P:GO:0006637; F:GO:0003676; F:GO:0004190; F:GO:0008270; F:GO:0047617	P:proteolysis; P:acyl-CoA metabolic process; F:nucleic acid binding; F:aspartic-type endopeptidase activity; F:zinc ion binding; F:acyl-CoA hydrolase activity	EC:3.4.23; EC:3.1.2.20	Acting on peptide bonds (peptidases); Acyl-CoA hydrolase
Of_RNA_HQ_transcript_23672.p1	glutathione S-transferase protein	221	10	1.583e-151	91.72	2	F:GO:0004364; F:GO:0016853	F:glutathione transferase activity; F:isomerase activity	EC:2.5.1.18; EC:5	Glutathione transferase; Isomerases
Of_RNA_HQ_transcript_23801.p2	UPF0366 protein C11orf67 homolog	135	10	6.42812e-94	92.15
Of_RNA_HQ_transcript_23836.p1	Stomatin-like protein 2, mitochondrial	379	10	0	92.2	1	C:GO:0016020	C:membrane
Of_RNA_HQ_transcript_23914.p1	26S proteasome non-ATPase regulatory subunit 6	376	10	0	91.05	3	P:GO:0050790; F:GO:0030234; C:GO:0000502	P:regulation of catalytic activity; F:enzyme regulator activity; C:proteasome complex
Of_RNA_HQ_transcript_23933.p1	hypothetical protein T265_08367	322	10	0	80.28
Of_RNA_HQ_transcript_23966.p1	Rab-protein 8	234	10	5.66798e-171	93.67	2	F:GO:0003924; F:GO:0005525	F:GTPase activity; F:GTP binding	EC:3.6.1	Acting on acid anhydrides
Of_RNA_HQ_transcript_24099.p1	Neuron-specific calcium-binding protein hippocalcin	191	10	3.82016e-139	93.75	1	F:GO:0005509	F:calcium ion binding
Of_RNA_HQ_transcript_24111.p1	Ras- protein Rab-11B	225	10	3.48531e-168	94.76	2	F:GO:0003924; F:GO:0005525	F:GTPase activity; F:GTP binding	EC:3.6.1	Acting on acid anhydrides
Of_RNA_HQ_transcript_24395.p1	charged multivesicular body protein 4	218	10	2.40535e-144	86.76	1	P:GO:0007034	P:vacuolar transport
Of_RNA_HQ_transcript_24426.p1	proactivator polypeptide	300	10	0	63.21	5	P:GO:0006629; P:GO:0006665; C:GO:0005576; C:GO:0005737; C:GO:0005764	P:lipid metabolic process; P:sphingolipid metabolic process; C:extracellular region; C:cytoplasm; C:lysosome
Of_RNA_HQ_transcript_24477.p1	Annexin A6	370	10	0	88.75	3	F:GO:0005509; F:GO:0005544; C:GO:0016021	F:calcium ion binding; F:calcium-dependent phospholipid binding; C:integral component of membrane
Of_RNA_HQ_transcript_24536.p1	annexin A7	352	10	0	92.65	2	F:GO:0005509; F:GO:0005544	F:calcium ion binding; F:calcium-dependent phospholipid binding
Of_RNA_HQ_transcript_24602.p1	Cytoplasmic actin	387	10	0	99.73
Of_RNA_HQ_transcript_24781.p1	glutathione S-transferase	232	10	1.51074e-143	89.27	3	F:GO:0004364; F:GO:0042802; F:GO:0046872	F:glutathione transferase activity; F:identical protein binding; F:metal ion binding	EC:2.5.1.18	Glutathione transferase
Of_RNA_HQ_transcript_24860.p1	NAD+ nucleosidase	304	10	0	84.61	4	F:GO:0016740; F:GO:0050135; F:GO:0061809; C:GO:0016021	F:transferase activity; F:NAD(P)+ nucleosidase activity; F:NAD+ nucleotidase, cyclic ADP-ribose generating; C:integral component of membrane	EC:2; EC:3.2.2.6	Transferases; ADP-ribosyl cyclase/cyclic ADP-ribose hydrolase
Of_RNA_HQ_transcript_24917.p1	coproporphyrinogen III oxidase	342	10	0	95.41	3	P:GO:0006782; F:GO:0004109; C:GO:0016021	P:protoporphyrinogen IX biosynthetic process; F:coproporphyrinogen oxidase activity; C:integral component of membrane	EC:1.3.3.3	Coproporphyrinogen oxidase
Of_RNA_HQ_transcript_24943.p1	Programmed cell death protein 6	187	10	3.82399e-114	83.04	1	F:GO:0005509	F:calcium ion binding
Of_RNA_HQ_transcript_25004.p1	glyceraldehyde-3-phosphate dehydrogenase	333	10	0	99.58
Of_RNA_HQ_transcript_25015.p1	Glutathione S-transferase omega-1	250	10	0	86.14	1	F:GO:0004364	F:glutathione transferase activity	EC:2.5.1.18	Glutathione transferase
Of_RNA_HQ_transcript_25016.p1	sodium/potassium-transporting ATPase subunit beta	300	10	0	86.37	3	P:GO:0006813; P:GO:0006814; C:GO:0005890	P:potassium ion transport; P:sodium ion transport; C:sodium:potassium-exchanging ATPase complex
Of_RNA_HQ_transcript_25039.p1	synaptosomal-associated protein 23	246	10	2.6725e-174	80.18	2	C:GO:0043005; C:GO:0045202	C:neuron projection; C:synapse
Of_RNA_HQ_transcript_25156.p1	Rho GTPase protein rac1	216	10	2.56974e-131	83.48	3	P:GO:0007264; F:GO:0003924; F:GO:0005525	P:small GTPase mediated signal transduction; F:GTPase activity; F:GTP binding	EC:3.6.1	Acting on acid anhydrides
Of_RNA_HQ_transcript_25220.p1	serpin B	368	10	0	81.55	3	P:GO:0010951; F:GO:0004867; C:GO:0005615	P:negative regulation of endopeptidase activity; F:serine-type endopeptidase inhibitor activity; C:extracellular space
Of_RNA_HQ_transcript_25455.p1	Serine/threonine-protein phosphatase	290	10	0	95.49	2	F:GO:0017018; F:GO:0046872	F:myosin phosphatase activity; F:metal ion binding	EC:3.1.3.16	Protein-serine/threonine phosphatase
Of_RNA_HQ_transcript_25478.p1	ataxia telangiectasia mutated family protein	292	10	3.87064e-92	97.47	4	P:GO:0015671; F:GO:0005344; F:GO:0019825; F:GO:0020037	P:oxygen transport; F:oxygen carrier activity; F:oxygen binding; F:heme binding
Of_RNA_HQ_transcript_25647.p1	Chloride intracellular channel exc-4	305	10	0	83.92	1	F:GO:0004364	F:glutathione transferase activity	EC:2.5.1.18	Glutathione transferase
Of_RNA_HQ_transcript_26039.p1	Dehydrogenase/reductase SDR member 12, variant 2	325	10	0	90.22
Of_RNA_HQ_transcript_26046.p1	Glyceraldehyde-3-phosphate dehydrogenase	337	10	0	92.2	5	P:GO:0006006; P:GO:0006096; F:GO:0004365; F:GO:0050661; F:GO:0051287	P:glucose metabolic process; P:glycolytic process; F:glyceraldehyde-3-phosphate dehydrogenase (NAD+) (phosphorylating) activity; F:NADP binding; F:NAD binding	EC:1.2.1.59; EC:1.2.1.12	Glyceraldehyde-3-phosphate dehydrogenase (NAD(P)(+)) (phosphorylating); Glyceraldehyde-3-phosphate dehydrogenase (phosphorylating)
Of_RNA_HQ_transcript_26111.p1	peptidyl-prolyl cis-trans isomerase, FKBP-type	349	10	0	87.36	1	F:GO:0003755	F:peptidyl-prolyl cis-trans isomerase activity	EC:5.2.1.8	Peptidylprolyl isomerase
Of_RNA_HQ_transcript_26268.p1	hypothetical protein CRM22_002554	331	10	0	89.26	4	P:GO:0005975; P:GO:0006098; F:GO:0004801; C:GO:0005737	P:carbohydrate metabolic process; P:pentose-phosphate shunt; F:transaldolase activity; C:cytoplasm	EC:2.2.1.2	Transaldolase
Of_RNA_HQ_transcript_26345.p1	Glyceraldehyde-3-phosphate dehydrogenase testis-specific	349	10	0	96.08	5	P:GO:0006006; P:GO:0006096; F:GO:0004365; F:GO:0050661; F:GO:0051287	P:glucose metabolic process; P:glycolytic process; F:glyceraldehyde-3-phosphate dehydrogenase (NAD+) (phosphorylating) activity; F:NADP binding; F:NAD binding	EC:1.2.1.59; EC:1.2.1.12	Glyceraldehyde-3-phosphate dehydrogenase (NAD(P)(+)) (phosphorylating); Glyceraldehyde-3-phosphate dehydrogenase (phosphorylating)
Of_RNA_HQ_transcript_26601.p1	Vacuolar protein sorting-associated protein ist1	293	10	5.8157e-159	90.14	1	P:GO:0015031	P:protein transport
Of_RNA_HQ_transcript_26729.p1	DnaJ subfamily B member 4	344	10	0	88.31	2	P:GO:0006457; F:GO:0051082	P:protein folding; F:unfolded protein binding
Of_RNA_HQ_transcript_26867.p1	Proliferation-associated protein 2G4	388	10	0	92.78	3	P:GO:0006508; F:GO:0003677; F:GO:0008237	P:proteolysis; F:DNA binding; F:metallopeptidase activity	EC:3.4	Acting on peptide bonds (peptidases)
Of_RNA_HQ_transcript_26998.p1	gelsolin repeat protein	356	10	0	90.02	1	F:GO:0051015	F:actin filament binding
Of_RNA_HQ_transcript_27642.p1	hypothetical protein CSKR_114134	235	10	3.16847e-165	85.38	3	P:GO:0007017; F:GO:0005509; C:GO:0030286	P:microtubule-based process; F:calcium ion binding; C:dynein complex
Of_RNA_HQ_transcript_27705.p1	Coagulation factor V	404	7	1.61771e-109	67	3	P:GO:0007339; F:GO:0004386; C:GO:0005576	P:binding of sperm to zona pellucida; F:helicase activity; C:extracellular region
Of_RNA_HQ_transcript_27730.p1	cytochrome-b5 reductase	295	10	0	92.89	2	F:GO:0004128; C:GO:0016021	F:cytochrome-b5 reductase activity, acting on NAD(P)H; C:integral component of membrane	EC:1.6.2.2	Cytochrome-b5 reductase
Of_RNA_HQ_transcript_27912.p1	14-3-3 class protein	247	10	0	94.72
Of_RNA_HQ_transcript_28153.p1	adenosine kinase	355	10	0	84.69	6	P:GO:0006166; P:GO:0016310; P:GO:0044209; F:GO:0004001; F:GO:0005524; C:GO:0005634	P:purine ribonucleoside salvage; P:phosphorylation; P:AMP salvage; F:adenosine kinase activity; F:ATP binding; C:nucleus	EC:2.7.1.20	Adenosine kinase
Of_RNA_HQ_transcript_28242.p1	lysosome-associated membrane glycoprotein	197	10	2.26647e-128	79.22	2	C:GO:0010008; C:GO:0016021	C:endosome membrane; C:integral component of membrane
Of_RNA_HQ_transcript_28319.p1	Stress-induced-phosphoprotein 1	332	10	0	93.85	3	P:GO:0006457; F:GO:0030544; F:GO:0051879	P:protein folding; F:Hsp70 protein binding; F:Hsp90 protein binding
Of_RNA_HQ_transcript_28633.p1	Rab GTPase	215	10	2.32532e-159	90.76	2	F:GO:0003924; F:GO:0005525	F:GTPase activity; F:GTP binding	EC:3.6.1	Acting on acid anhydrides
Of_RNA_HQ_transcript_28664.p1	Eukaryotic translation initiation factor 4E	208	10	1.09906e-148	91.27	3	P:GO:0006413; F:GO:0003723; F:GO:0003743	P:translational initiation; F:RNA binding; F:translation initiation factor activity
Of_RNA_HQ_transcript_28719.p1	ABC transporter related protein precursor	246	3	1.07866e-157	90.5
Of_RNA_HQ_transcript_28812.p1	cysteine protease	388	10	0	91.93	2	P:GO:0006508; F:GO:0008234	P:proteolysis; F:cysteine-type peptidase activity	EC:3.4	Acting on peptide bonds (peptidases)
Of_RNA_HQ_transcript_29008.p1	Ng-dimethylarginine dimethylaminohydrolase	282	10	0	91.05	1	F:GO:0016403	F:dimethylargininase activity	EC:3.5.3.18	Dimethylargininase
Of_RNA_HQ_transcript_29010.p1	voltage-dependent anion-selective channel protein 2	313	10	0	93.46	8	P:GO:0015698; P:GO:0098656; P:GO:1902017; F:GO:0000166; F:GO:0008308; F:GO:0015288; C:GO:0005741; C:GO:0046930	P:inorganic anion transport; P:anion transmembrane transport; P:regulation of cilium assembly; F:nucleotide binding; F:voltage-gated anion channel activity; F:porin activity; C:mitochondrial outer membrane; C:pore complex	EC:7	Translocases
Of_RNA_HQ_transcript_29014.p1	Cathepsin B-like cysteine proteinase	343	10	0	85.34	2	P:GO:0006508; F:GO:0008234	P:proteolysis; F:cysteine-type peptidase activity	EC:3.4	Acting on peptide bonds (peptidases)
Of_RNA_HQ_transcript_29065.p1	Ras-related protein Rab-18	215	10	4.58274e-160	93.78	2	F:GO:0003924; F:GO:0005525	F:GTPase activity; F:GTP binding	EC:3.6.1	Acting on acid anhydrides
Of_RNA_HQ_transcript_29668.p1	GTP:AMP Phosphotransferase	241	10	2.91863e-165	90.54	11	P:GO:0006172; P:GO:0016310; P:GO:0046033; P:GO:0046039; P:GO:0046041; P:GO:0046940; F:GO:0004017; F:GO:0005524; F:GO:0005525; F:GO:0046899; C:GO:0005759	P:ADP biosynthetic process; P:phosphorylation; P:AMP metabolic process; P:GTP metabolic process; P:ITP metabolic process; P:nucleoside monophosphate phosphorylation; F:adenylate kinase activity; F:ATP binding; F:GTP binding; F:nucleoside triphosphate adenylate kinase activity; C:mitochondrial matrix	EC:2.7.4.4; EC:2.7.4.3; EC:2.7.4.10	Nucleoside-phosphate kinase; Adenylate kinase; Nucleoside-triphosphate--adenylate kinase
Of_RNA_HQ_transcript_29716.p1	START domain-containing protein 10	281	10	0	88.47	1	F:GO:0008289	F:lipid binding
Of_RNA_HQ_transcript_29760.p1	KH domain containing RNA binding signal	314	10	0	95.39	1	F:GO:0003723	F:RNA binding
Of_RNA_HQ_transcript_29949.p1	Type 2 phosphatidylinositol 4,5-bisphosphate 4-phosphatase	265	10	1.37615e-127	77.1	5	P:GO:0046856; F:GO:0034597; C:GO:0005765; C:GO:0016021; C:GO:0031902	P:phosphatidylinositol dephosphorylation; F:phosphatidylinositol-4,5-bisphosphate 4-phosphatase activity; C:lysosomal membrane; C:integral component of membrane; C:late endosome membrane	EC:3.1.3.66	Phosphatidylinositol-3,4-bisphosphate 4-phosphatase
Of_RNA_HQ_transcript_30116.p1	porphobilinogen synthase	333	10	0	92.7	3	P:GO:0006782; F:GO:0004655; F:GO:0046872	P:protoporphyrinogen IX biosynthetic process; F:porphobilinogen synthase activity; F:metal ion binding	EC:4.2.1.24	Porphobilinogen synthase
Of_RNA_HQ_transcript_30165.p1	prohibitin 1	277	10	0	96.92	2	C:GO:0005743; C:GO:0016021	C:mitochondrial inner membrane; C:integral component of membrane
Of_RNA_HQ_transcript_30244.p1	metallo-beta-lactamase domain-containing protein 1	249	10	2.75374e-174	87.39
Of_RNA_HQ_transcript_30316.p1	adenylate kinase	198	10	2.70155e-142	95.12	7	P:GO:0006207; P:GO:0006221; P:GO:0016310; P:GO:0046940; F:GO:0004127; F:GO:0005524; F:GO:0009041	P:'de novo' pyrimidine nucleobase biosynthetic process; P:pyrimidine nucleotide biosynthetic process; P:phosphorylation; P:nucleoside monophosphate phosphorylation; F:cytidylate kinase activity; F:ATP binding; F:uridylate kinase activity	EC:2.7.4.4; EC:2.7.4.22; EC:2.7.4.14	Nucleoside-phosphate kinase; UMP kinase; UMP/CMP kinase
Of_RNA_HQ_transcript_30357.p1	Protein memo1	306	10	0	86.26
Of_RNA_HQ_transcript_30407.p1	hypothetical protein CRM22_002777	215	10	2.82594e-81	86.83
Of_RNA_HQ_transcript_30529.p1	Charged multivesicular body protein 2A	246	10	1.39647e-146	88.39	3	P:GO:0007034; P:GO:0015074; F:GO:0003676	P:vacuolar transport; P:DNA integration; F:nucleic acid binding
Of_RNA_HQ_transcript_30542.p1	Rho GDP-dissociation inhibitor	181	10	2.93898e-132	87.42	3	P:GO:0050790; F:GO:0005094; C:GO:0005737	P:regulation of catalytic activity; F:Rho GDP-dissociation inhibitor activity; C:cytoplasm
Of_RNA_HQ_transcript_30564.p1	Ras protein Rab 10	204	10	3.74418e-133	90.86	2	F:GO:0003924; F:GO:0005525	F:GTPase activity; F:GTP binding	EC:3.6.1	Acting on acid anhydrides
Of_RNA_HQ_transcript_30577.p1	Tegument antigen	186	10	1.46252e-128	80.99	3	P:GO:0007017; F:GO:0005509; C:GO:0030286	P:microtubule-based process; F:calcium ion binding; C:dynein complex
Of_RNA_HQ_transcript_30603.p1	Major ADP/ATP carrier of the mitochondrial inner membrane	311	10	0	96.77	7	P:GO:0015074; P:GO:0140021; P:GO:1990544; F:GO:0003676; F:GO:0005471; C:GO:0005743; C:GO:0016021	P:DNA integration; P:mitochondrial ADP transmembrane transport; P:mitochondrial ATP transmembrane transport; F:nucleic acid binding; F:ATP:ADP antiporter activity; C:mitochondrial inner membrane; C:integral component of membrane	EC:7	Translocases
Of_RNA_HQ_transcript_30726.p1	Tegument antigen	188	10	6.6869e-139	89.86	3	P:GO:0007017; F:GO:0005509; C:GO:0030286	P:microtubule-based process; F:calcium ion binding; C:dynein complex
Of_RNA_HQ_transcript_30882.p1	cysteine protease	314	10	0	90.75	2	P:GO:0006508; F:GO:0008234	P:proteolysis; F:cysteine-type peptidase activity	EC:3.4	Acting on peptide bonds (peptidases)
Of_RNA_HQ_transcript_31004.p1	mitochondrial trans-2-enoyl-CoA reductase	358	10	0	84.61	1	F:GO:0016491	F:oxidoreductase activity	EC:1	Oxidoreductases
Of_RNA_HQ_transcript_31119.p1	Voltage-dependent anion-selective channel protein 1	293	10	0	97.68	6	P:GO:0015698; P:GO:0098656; F:GO:0008308; F:GO:0015288; C:GO:0005741; C:GO:0046930	P:inorganic anion transport; P:anion transmembrane transport; F:voltage-gated anion channel activity; F:porin activity; C:mitochondrial outer membrane; C:pore complex	EC:7	Translocases
Of_RNA_HQ_transcript_31451.p1	Thioredoxin domain-containing protein 17	134	10	1.36589e-95	78.93	1	F:GO:0047134	F:protein-disulfide reductase (NAD(P)) activity	EC:1.8.1.8	Protein-disulfide reductase
Of_RNA_HQ_transcript_31568.p1	Carboxymethylenebutenolidase, variant 2	288	10	0	92.64	1	F:GO:0016787	F:hydrolase activity	EC:3	Hydrolases
Of_RNA_HQ_transcript_31694.p1	inorganic pyrophosphatase	309	10	0	94.35	4	P:GO:0006796; F:GO:0000287; F:GO:0004427; C:GO:0005737	P:phosphate-containing compound metabolic process; F:magnesium ion binding; F:inorganic diphosphatase activity; C:cytoplasm	EC:3.6.1.1	Inorganic diphosphatase
Of_RNA_HQ_transcript_31709.p1	glutathione S-transferase	347	10	4.02894e-134	75.14	2	F:GO:0004364; F:GO:0046872	F:glutathione transferase activity; F:metal ion binding	EC:2.5.1.18	Glutathione transferase
Of_RNA_HQ_transcript_31808.p1	hypothetical protein CSKR_104542	138	10	6.44442e-78	69.41	1	C:GO:0016021	C:integral component of membrane
Of_RNA_HQ_transcript_31883.p1	hypothetical protein CRM22_002821	322	10	2.18078e-146	76.16
Of_RNA_HQ_transcript_31957.p1	Branched-chain-amino-acid aminotransferase	284	10	0	79.12	3	P:GO:0008652; P:GO:0009082; F:GO:0004084	P:cellular amino acid biosynthetic process; P:branched-chain amino acid biosynthetic process; F:branched-chain-amino-acid transaminase activity	EC:2.6.1.42	Branched-chain-amino-acid transaminase
Of_RNA_HQ_transcript_32345.p1	malate dehydrogenase, NAD-dependent	329	10	0	94.49	3	P:GO:0006099; P:GO:0006108; F:GO:0030060	P:tricarboxylic acid cycle; P:malate metabolic process; F:L-malate dehydrogenase activity	EC:1.1.1.37	Malate dehydrogenase
Of_RNA_HQ_transcript_32387.p1	phosphoglycerate mutase	262	10	0	96.96	3	P:GO:0006096; F:GO:0004082; F:GO:0004619	P:glycolytic process; F:bisphosphoglycerate mutase activity; F:phosphoglycerate mutase activity	EC:5.4.2.1; EC:5.4.2.4	Intramolecular transferases; Bisphosphoglycerate mutase
Of_RNA_HQ_transcript_32479.p1	Ras protein O-Krev	198	10	2.80563e-121	95.47	4	P:GO:0032486; F:GO:0003924; F:GO:0005525; C:GO:0016020	P:Rap protein signal transduction; F:GTPase activity; F:GTP binding; C:membrane	EC:3.6.1	Acting on acid anhydrides
Of_RNA_HQ_transcript_32527.p1	Eukaryotic translation initiation factor 2 alpha subunit	340	10	0	94.98	3	P:GO:0006413; F:GO:0003723; F:GO:0003743	P:translational initiation; F:RNA binding; F:translation initiation factor activity
Of_RNA_HQ_transcript_32577.p1	Prohibitin-2 isoform 1	304	10	0	95.63	2	C:GO:0005743; C:GO:0016021	C:mitochondrial inner membrane; C:integral component of membrane
Of_RNA_HQ_transcript_32903.p1	malate dehydrogenase	351	10	0	92.28	3	P:GO:0006099; P:GO:0006108; F:GO:0030060	P:tricarboxylic acid cycle; P:malate metabolic process; F:L-malate dehydrogenase activity	EC:1.1.1.37	Malate dehydrogenase
Of_RNA_HQ_transcript_32909.p1	ubiquitin B, isoform CRA_e	156	10	1.29189e-82	84.48	4	P:GO:0008152; F:GO:0003729; C:GO:0005634; C:GO:0005737	P:metabolic process; F:mRNA binding; C:nucleus; C:cytoplasm
Of_RNA_HQ_transcript_33046.p1	FecR domain-containing protein	339	6	2.62592e-31	50.94	5	P:GO:0007229; F:GO:0003676; F:GO:0003723; C:GO:0016020; C:GO:0016021	P:integrin-mediated signaling pathway; F:nucleic acid binding; F:RNA binding; C:membrane; C:integral component of membrane
Of_RNA_HQ_transcript_33165.p1	Serpin B3	368	10	0	80.74	3	P:GO:0010951; F:GO:0004867; C:GO:0005615	P:negative regulation of endopeptidase activity; F:serine-type endopeptidase inhibitor activity; C:extracellular space
Of_RNA_HQ_transcript_33518.p1	cysteine protease	340	10	5.87129e-171	91.81	2	P:GO:0006508; F:GO:0008234	P:proteolysis; F:cysteine-type peptidase activity	EC:3.4	Acting on peptide bonds (peptidases)
Of_RNA_HQ_transcript_33581.p1	Ras-like GTP-binding protein rho	181	10	3.34405e-130	91.26	3	P:GO:0007264; F:GO:0003924; F:GO:0005525	P:small GTPase mediated signal transduction; F:GTPase activity; F:GTP binding	EC:3.6.1	Acting on acid anhydrides
Of_RNA_HQ_transcript_33590.p1	Ras-related protein Rab-2	219	10	1.07834e-160	91.69	2	F:GO:0003924; F:GO:0005525	F:GTPase activity; F:GTP binding	EC:3.6.1	Acting on acid anhydrides
Of_RNA_HQ_transcript_33593.p1	Zinc metalloproteinase nas-39	193	10	3.41394e-74	74.64	10	P:GO:0006508; P:GO:0030154; F:GO:0004222; F:GO:0005509; F:GO:0008233; F:GO:0008237; F:GO:0008270; F:GO:0016787; F:GO:0046872; C:GO:0005576	P:proteolysis; P:cell differentiation; F:metalloendopeptidase activity; F:calcium ion binding; F:peptidase activity; F:metallopeptidase activity; F:zinc ion binding; F:hydrolase activity; F:metal ion binding; C:extracellular region
Of_RNA_HQ_transcript_33841.p1	cysteine proteinase 3	261	10	0	92.66	2	P:GO:0006508; F:GO:0008234	P:proteolysis; F:cysteine-type peptidase activity	EC:3.4	Acting on peptide bonds (peptidases)
Of_RNA_HQ_transcript_33938.p1	Proteasome subunit beta type	282	10	0	91.59	5	P:GO:0010498; F:GO:0004298; C:GO:0005634; C:GO:0005737; C:GO:0005839	P:proteasomal protein catabolic process; F:threonine-type endopeptidase activity; C:nucleus; C:cytoplasm; C:proteasome core complex	EC:3.4.25	Acting on peptide bonds (peptidases)
Of_RNA_HQ_transcript_34015.p1	cysteine protease	304	10	0	92.23	2	P:GO:0006508; F:GO:0008234	P:proteolysis; F:cysteine-type peptidase activity	EC:3.4	Acting on peptide bonds (peptidases)
Of_RNA_HQ_transcript_34311.p1	hypothetical protein CRM22_001717	301	10	0	80.26	2	F:GO:0008270; F:GO:0046872	F:zinc ion binding; F:metal ion binding
Of_RNA_HQ_transcript_34414.p1	glutathione S-transferase omega-1	298	10	3.35037e-163	80.35	1	F:GO:0004364	F:glutathione transferase activity	EC:2.5.1.18	Glutathione transferase
Of_RNA_HQ_transcript_34434.p1	tetraspanin-CD63 receptor	285	10	2.95056e-107	71.21	1	C:GO:0016021	C:integral component of membrane
Of_RNA_HQ_transcript_34707.p1	oxidoreductase, short chain dehydrogenase/reductase family protein	279	10	5.9095e-179	91.21	2	F:GO:0003677; F:GO:0016616	F:DNA binding; F:oxidoreductase activity, acting on the CH-OH group of donors, NAD or NADP as acceptor	EC:1.1.1	Acting on the CH-OH group of donors
Of_RNA_HQ_transcript_34804.p1	Glyoxalase domain-containing protein 4	294	10	0	92.69
Of_RNA_HQ_transcript_34839.p1	hypothetical protein CRM22_002367	260	10	1.01361e-157	98.22
Of_RNA_HQ_transcript_35002.p1	Ag17	104	1	3.00485e-20	66.28
Of_RNA_HQ_transcript_35046.p1	hypothetical protein CRM22_009514	273	10	0	90.66
Of_RNA_HQ_transcript_35105.p1	Ca2+-binding actin-bundling protein (actinin), alpha chain (EF-Hand protein super)	183	10	4.77456e-125	96.6	1	F:GO:0005509	F:calcium ion binding
Of_RNA_HQ_transcript_35650.p1	GTP-binding protein Rho1, variant 2	215	10	3.09902e-158	96.29	4	P:GO:0007264; F:GO:0003924; F:GO:0005525; C:GO:0016021	P:small GTPase mediated signal transduction; F:GTPase activity; F:GTP binding; C:integral component of membrane	EC:3.6.1	Acting on acid anhydrides
Of_RNA_HQ_transcript_35706.p1	Tegument antigen	184	10	5.88747e-132	86.95	3	P:GO:0007017; F:GO:0005509; C:GO:0030286	P:microtubule-based process; F:calcium ion binding; C:dynein complex
Of_RNA_HQ_transcript_35801.p1	Trafficking protein particle complex subunit 3, variant 2	178	10	3.48866e-126	92.63	4	P:GO:0048193; C:GO:0005783; C:GO:0005794; C:GO:0030008	P:Golgi vesicle transport; C:endoplasmic reticulum; C:Golgi apparatus; C:TRAPP complex
Of_RNA_HQ_transcript_35968.p1	UPF0506 protein	109	10	3.15249e-55	77.12	1	C:GO:0005576	C:extracellular region
Of_RNA_HQ_transcript_35995.p1	charged multivesicular body protein 5	232	10	5.88609e-122	91.55	1	P:GO:0007034	P:vacuolar transport
Of_RNA_HQ_transcript_36090.p1	hypothetical protein CSKR_108051	143	10	3.86526e-89	81.64	1	F:GO:0003779	F:actin binding
Of_RNA_HQ_transcript_36116.p1	cysteine protease	331	10	0	84.54	2	P:GO:0006508; F:GO:0008234	P:proteolysis; F:cysteine-type peptidase activity	EC:3.4	Acting on peptide bonds (peptidases)
Of_RNA_HQ_transcript_36180.p1	NAD-dependent protein deacetylase sirtuin-2	312	10	0	88.81	4	F:GO:0008270; F:GO:0016740; F:GO:0017136; F:GO:0070403	F:zinc ion binding; F:transferase activity; F:NAD-dependent histone deacetylase activity; F:NAD+ binding	EC:3.5.1.98; EC:2	Histone deacetylase; Transferases
Of_RNA_HQ_transcript_36261.p1	Phospholipid scramblase 3	162	10	2.69175e-114	87.9	2	P:GO:0017121; F:GO:0017128	P:plasma membrane phospholipid scrambling; F:phospholipid scramblase activity	EC:7	Translocases
Of_RNA_HQ_transcript_36381.p1	Ester hydrolase C11orf54	293	10	0	85.74	3	F:GO:0016787; F:GO:0046872; C:GO:0005634	F:hydrolase activity; F:metal ion binding; C:nucleus	EC:3	Hydrolases
Of_RNA_HQ_transcript_36406.p1	Protein-L-isoaspartate(D-aspartate) O-methyltransferase	306	10	0	98.67	2	P:GO:0006479; F:GO:0004719	P:protein methylation; F:protein-L-isoaspartate (D-aspartate) O-methyltransferase activity	EC:2.1.1.77	Protein-L-isoaspartate(D-aspartate) O-methyltransferase
Of_RNA_HQ_transcript_36751.p1	oxidoreductase, aldo/keto reductase family protein	312	10	0	85.74	1	F:GO:0016491	F:oxidoreductase activity	EC:1	Oxidoreductases
Of_RNA_HQ_transcript_36832.p1	Coiled-coil domain-containing protein 124	225	10	2.23056e-87	90.7
Of_RNA_HQ_transcript_36941.p1	cytochrome c oxidase subunit IV	200	10	1.30969e-138	84.59	3	P:GO:0006123; C:GO:0005751; C:GO:0016021	P:mitochondrial electron transport, cytochrome c to oxygen; C:mitochondrial respiratory chain complex IV; C:integral component of membrane
Of_RNA_HQ_transcript_37295.p1	ubiquitin-conjugating enzyme E2 L3	155	10	1.62558e-101	91.76	3	F:GO:0005524; F:GO:0016740; F:GO:0016874	F:ATP binding; F:transferase activity; F:ligase activity	EC:2; EC:6	Transferases; Ligases
Of_RNA_HQ_transcript_37611.p1	Lipopolysaccharide-induced tumor necrosis factor-alpha factor	217	10	4.54575e-108	87.03	3	F:GO:0046872; C:GO:0005765; C:GO:0016021	F:metal ion binding; C:lysosomal membrane; C:integral component of membrane
Of_RNA_HQ_transcript_37720.p1	6-phosphogluconolactonase/Glucosamine-6-phosphat e isomerase/deaminase	243	10	4.36754e-177	84.71	3	P:GO:0005975; P:GO:0006098; F:GO:0017057	P:carbohydrate metabolic process; P:pentose-phosphate shunt; F:6-phosphogluconolactonase activity	EC:3.1.1.31; EC:3.1.1.1	6-phosphogluconolactonase; Carboxylesterase
Of_RNA_HQ_transcript_37808.p1	hydroxyacylglutathione hydrolase	262	10	0	94.26	3	P:GO:0019243; F:GO:0004416; F:GO:0046872	P:methylglyoxal catabolic process to D-lactate via S-lactoyl-glutathione; F:hydroxyacylglutathione hydrolase activity; F:metal ion binding	EC:3.1.2.6	Hydroxyacylglutathione hydrolase
Of_RNA_HQ_transcript_38183.p1	hypothetical protein CRM22_006388, partial	244	10	1.94931e-156	83.38
Of_RNA_HQ_transcript_38195.p1	cd63 antigen	223	10	1.71448e-139	85.35	1	C:GO:0016021	C:integral component of membrane
Of_RNA_HQ_transcript_38228.p1	hypothetical protein CRM22_006932	299	1	4.60913e-60	99.01
Of_RNA_HQ_transcript_38245.p1	Ras-related protein Ral-A	228	10	1.01109e-142	92.12	4	P:GO:0007165; F:GO:0003924; F:GO:0005525; C:GO:0016020	P:signal transduction; F:GTPase activity; F:GTP binding; C:membrane	EC:3.6.1	Acting on acid anhydrides
Of_RNA_HQ_transcript_38470.p1	PDZ/DHR/GLGF domain protein	298	10	1.13265e-178	82.05
Of_RNA_HQ_transcript_38994.p1	hypothetical protein CRM22_004634	244	10	2.04654e-178	71.69
Of_RNA_HQ_transcript_39101.p1	aquaporin 1	297	10	0	91.55	4	P:GO:0055085; F:GO:0015267; C:GO:0005886; C:GO:0016021	P:transmembrane transport; F:channel activity; C:plasma membrane; C:integral component of membrane	EC:7	Translocases
Of_RNA_HQ_transcript_39240.p1	ADP-ribosylation factor	181	10	4.48794e-131	95.62	5	P:GO:0015031; P:GO:0016192; F:GO:0003924; F:GO:0005525; C:GO:0005794	P:protein transport; P:vesicle-mediated transport; F:GTPase activity; F:GTP binding; C:Golgi apparatus	EC:3.6.1	Acting on acid anhydrides
Of_RNA_HQ_transcript_39300.p1	hypothetical protein CRM22_010441	142	5	5.30211e-40	65.35	1	C:GO:0016021	C:integral component of membrane
Of_RNA_HQ_transcript_39373.p1	mitochondrial ATP synthase B subunit	300	10	0	90.07	4	P:GO:0015986; P:GO:1902600; F:GO:0015078; C:GO:0000276	P:proton motive force-driven ATP synthesis; P:proton transmembrane transport; F:proton transmembrane transporter activity; C:mitochondrial proton-transporting ATP synthase complex, coupling factor F(o)	EC:7	Translocases
Of_RNA_HQ_transcript_39976.p1	charged multivesicular body protein 1	207	10	1.41854e-139	87.83	5	P:GO:0007034; P:GO:0007076; P:GO:0016192; C:GO:0000815; C:GO:0016363	P:vacuolar transport; P:mitotic chromosome condensation; P:vesicle-mediated transport; C:ESCRT III complex; C:nuclear matrix
Of_RNA_HQ_transcript_39995.p1	myosin regulatory light chain invertebrate	175	10	7.89131e-112	92.98	1	F:GO:0005509	F:calcium ion binding
Of_RNA_HQ_transcript_40168.p1	Tubulin polymerization-promoting protein	169	10	1.16157e-119	92.91
Of_RNA_HQ_transcript_40789.p1	Proteasome subunit beta type	244	10	0	90.77	5	P:GO:0051603; F:GO:0004298; C:GO:0005634; C:GO:0005737; C:GO:0005839	P:proteolysis involved in cellular protein catabolic process; F:threonine-type endopeptidase activity; C:nucleus; C:cytoplasm; C:proteasome core complex	EC:3.4.25	Acting on peptide bonds (peptidases)
Of_RNA_HQ_transcript_41004.p1	ataxia telangiectasia mutated family protein	146	10	1.6501e-100	91.34	4	P:GO:0015671; F:GO:0005344; F:GO:0019825; F:GO:0020037	P:oxygen transport; F:oxygen carrier activity; F:oxygen binding; F:heme binding
Of_RNA_HQ_transcript_41142.p1	ACrystal Structure of Triosephosphate isomerase from Opisthorchis viverrini	274	10	0	95.19	3	P:GO:0006094; P:GO:0006096; F:GO:0004807	P:gluconeogenesis; P:glycolytic process; F:triose-phosphate isomerase activity	EC:5.3.1.1	Triose-phosphate isomerase
Of_RNA_HQ_transcript_41161.p1	cysteine protease	232	10	3.29003e-131	90.6	2	P:GO:0006508; F:GO:0008234	P:proteolysis; F:cysteine-type peptidase activity	EC:3.4	Acting on peptide bonds (peptidases)
Of_RNA_HQ_transcript_41442.p1	Actin depolymerizing factor	161	10	3.45148e-84	80.88	3	P:GO:0030042; F:GO:0003779; C:GO:0015629	P:actin filament depolymerization; F:actin binding; C:actin cytoskeleton
Of_RNA_HQ_transcript_41821.p1	poly(U)-specific endoribonuclease	314	10	0	68.8	4	P:GO:0090502; F:GO:0003723; F:GO:0004521; F:GO:0046872	P:RNA phosphodiester bond hydrolysis, endonucleolytic; F:RNA binding; F:endoribonuclease activity; F:metal ion binding	EC:3.1	Acting on ester bonds
Of_RNA_HQ_transcript_41962.p1	Dihydropteridine reductase	235	10	1.78519e-171	85.42	1	F:GO:0016491	F:oxidoreductase activity	EC:1	Oxidoreductases
Of_RNA_HQ_transcript_42319.p1	Heme-binding protein 2	182	10	3.74809e-133	94.11	1	C:GO:0110165	C:cellular anatomical entity
Of_RNA_HQ_transcript_42325.p1	Fructose-bisphosphate aldolase	273	10	5.05163e-176	88.8	2	P:GO:0006096; F:GO:0004332	P:glycolytic process; F:fructose-bisphosphate aldolase activity	EC:4.1.2.13	Fructose-bisphosphate aldolase
Of_RNA_HQ_transcript_42385.p1	endopeptidase subunit C8	257	10	0	95.41	4	P:GO:0006511; C:GO:0005634; C:GO:0005737; C:GO:0019773	P:ubiquitin-dependent protein catabolic process; C:nucleus; C:cytoplasm; C:proteasome core complex, alpha-subunit complex
Of_RNA_HQ_transcript_42460.p1	Maleylacetoacetate isomerase MaiA	257	10	8.5296e-166	92.18	5	P:GO:0006559; P:GO:0006572; F:GO:0004364; F:GO:0016034; C:GO:0005737	P:L-phenylalanine catabolic process; P:tyrosine catabolic process; F:glutathione transferase activity; F:maleylacetoacetate isomerase activity; C:cytoplasm	EC:2.5.1.18; EC:5.2.1.2	Glutathione transferase; Maleylacetoacetate isomerase
Of_RNA_HQ_transcript_42539.p1	Glutathione S-transferase Mu 3	219	10	1.45537e-158	75.42	2	F:GO:0004364; F:GO:0042802	F:glutathione transferase activity; F:identical protein binding	EC:2.5.1.18	Glutathione transferase
Of_RNA_HQ_transcript_42613.p1	Calcyphosin-like protein	208	10	1.17562e-153	91.63	1	F:GO:0005509	F:calcium ion binding
Of_RNA_HQ_transcript_42622.p1	putative tegumental protein	175	10	7.1396e-113	79.01	1	F:GO:0005509	F:calcium ion binding
Of_RNA_HQ_transcript_42639.p1	V-type H+-transporting ATPase subunit E	252	10	1.93082e-157	87.81	3	P:GO:1902600; F:GO:0046961; C:GO:0033178	P:proton transmembrane transport; F:proton-transporting ATPase activity, rotational mechanism; C:proton-transporting two-sector ATPase complex, catalytic domain	EC:7.1.3.1	H(+)-exporting diphosphatase
Of_RNA_HQ_transcript_43298.p1	Tegument antigen	181	10	5.17618e-131	78.97	3	P:GO:0007017; F:GO:0005509; C:GO:0030286	P:microtubule-based process; F:calcium ion binding; C:dynein complex
Of_RNA_HQ_transcript_43467.p1	hypothetical protein CSKR_109328	331	4	1.62895e-114	93.21	1	P:GO:0030277	P:maintenance of gastrointestinal epithelium
Of_RNA_HQ_transcript_43567.p1	Electron transfer flavoprotein subunit beta	271	10	0	92.49	3	P:GO:0022900; F:GO:0009055; C:GO:0005759	P:electron transport chain; F:electron transfer activity; C:mitochondrial matrix	EC:1	Oxidoreductases
Of_RNA_HQ_transcript_43671.p1	Ras- protein Rab6	205	10	4.04695e-149	84.28	2	F:GO:0003924; F:GO:0005525	F:GTPase activity; F:GTP binding	EC:3.6.1	Acting on acid anhydrides
Of_RNA_HQ_transcript_43676.p1	cysteine protease	311	10	0	86.14	2	P:GO:0006508; F:GO:0008234	P:proteolysis; F:cysteine-type peptidase activity	EC:3.4	Acting on peptide bonds (peptidases)
Of_RNA_HQ_transcript_43695.p1	Proteasome subunit alpha 1	305	10	0	87.37	4	P:GO:0006511; C:GO:0005634; C:GO:0005737; C:GO:0019773	P:ubiquitin-dependent protein catabolic process; C:nucleus; C:cytoplasm; C:proteasome core complex, alpha-subunit complex
Of_RNA_HQ_transcript_43724.p1	GTP-binding protein SAR1b	199	10	3.38211e-145	97.59	6	P:GO:0006886; P:GO:0016192; F:GO:0003924; F:GO:0005525; C:GO:0005783; C:GO:0005794	P:intracellular protein transport; P:vesicle-mediated transport; F:GTPase activity; F:GTP binding; C:endoplasmic reticulum; C:Golgi apparatus	EC:3.6.1	Acting on acid anhydrides
Of_RNA_HQ_transcript_43907.p1	NADH dehydrogenase (ubiquinone) 1 beta subcomplex subunit 6	203	10	2.3592e-144	82.86	2	P:GO:0006120; C:GO:0005747	P:mitochondrial electron transport, NADH to ubiquinone; C:mitochondrial respiratory chain complex I
Of_RNA_HQ_transcript_44141.p5	high mobility group nucleosome-binding domain-containing protein 5-like	266	10	8.11169e-70	61.14	1	C:GO:0005581	C:collagen trimer
Of_RNA_HQ_transcript_44354.p1	Prostamide/prostaglandin F synthase	212	10	3.88887e-126	94.65	2	F:GO:0003723; C:GO:1990904	F:RNA binding; C:ribonucleoprotein complex
Of_RNA_HQ_transcript_44458.p1	hypothetical protein CRM22_002755	244	10	1.35915e-180	64.81
Of_RNA_HQ_transcript_44904.p1	tetraspanin-CD63 receptor	234	10	6.37124e-88	84.92	1	C:GO:0016021	C:integral component of membrane
Of_RNA_HQ_transcript_45011.p1	Ca2+-binding actin-bundling protein (actinin), alpha chain (EF-Hand protein super)	181	10	6.98463e-120	90.39	1	F:GO:0005509	F:calcium ion binding
Of_RNA_HQ_transcript_45263.p1	CD63 antigen	228	10	5.06945e-130	86.02	1	C:GO:0016021	C:integral component of membrane
Of_RNA_HQ_transcript_45354.p1	cd63 antigen	251	10	1.23658e-163	75.44	1	C:GO:0016021	C:integral component of membrane
Of_RNA_HQ_transcript_45409.p1	NADH dehydrogenase (ubiquinone) Fe-S protein 3	300	10	3.9025e-176	94.78	2	P:GO:0022900; F:GO:0008137	P:electron transport chain; F:NADH dehydrogenase (ubiquinone) activity	EC:7.1.1.2; EC:1.6.5.11; EC:1.6.5.2	NADH:ubiquinone reductase (H(+)-translocating); NADH dehydrogenase (quinone); NAD(P)H dehydrogenase (quinone)
Of_RNA_HQ_transcript_45579.p1	23 kDa integral membrane protein	223	10	4.7937e-103	87.63	1	C:GO:0016021	C:integral component of membrane
Of_RNA_HQ_transcript_45720.p1	toll-interacting protein	235	10	1.99291e-173	88.93	4	P:GO:0006914; P:GO:0045087; F:GO:0043130; C:GO:0005737	P:autophagy; P:innate immune response; F:ubiquitin binding; C:cytoplasm
Of_RNA_HQ_transcript_45798.p1	putative Actin-related protein 2/3 complex subunit 3	181	10	6.58973e-131	91.51	5	P:GO:0030833; P:GO:0034314; F:GO:0003779; C:GO:0005737; C:GO:0005885	P:regulation of actin filament polymerization; P:Arp2/3 complex-mediated actin nucleation; F:actin binding; C:cytoplasm; C:Arp2/3 protein complex
Of_RNA_HQ_transcript_45805.p1	glutathione S-transferase	235	10	8.17459e-159	89.95	3	F:GO:0004364; F:GO:0042802; F:GO:0046872	F:glutathione transferase activity; F:identical protein binding; F:metal ion binding	EC:2.5.1.18	Glutathione transferase
Of_RNA_HQ_transcript_45956.p1	Peptidase inhibitor 16	219	10	5.31208e-164	66.44	1	C:GO:0005576	C:extracellular region
Of_RNA_HQ_transcript_46060.p2	PLAC8-like protein 1	160	10	2.79867e-87	82.03
Of_RNA_HQ_transcript_46424.p1	Ras-like GTP-binding protein rho	192	10	8.9543e-141	92.1	3	P:GO:0007264; F:GO:0003924; F:GO:0005525	P:small GTPase mediated signal transduction; F:GTPase activity; F:GTP binding	EC:3.6.1	Acting on acid anhydrides
Of_RNA_HQ_transcript_46441.p1	Peptidase inhibitor 16	238	10	5.64655e-106	70.7	1	C:GO:0005576	C:extracellular region
Of_RNA_HQ_transcript_46482.p1	3-oxoacyl-[acyl-carrier-protein] reductase	269	10	0	90.66	1	F:GO:0016491	F:oxidoreductase activity	EC:1	Oxidoreductases
Of_RNA_HQ_transcript_46563.p2	Proteasome endopeptidase complex	119	10	3.80227e-53	94.62	4	P:GO:0006511; C:GO:0005634; C:GO:0005737; C:GO:0019773	P:ubiquitin-dependent protein catabolic process; C:nucleus; C:cytoplasm; C:proteasome core complex, alpha-subunit complex
Of_RNA_HQ_transcript_47064.p1	hypothetical protein CRM22_003275	193	10	1.92006e-114	75.18
Of_RNA_HQ_transcript_47149.p1	EF hand	250	10	3.53656e-168	85.2	1	F:GO:0005509	F:calcium ion binding
Of_RNA_HQ_transcript_47181.p1	SNF7 family protein	202	10	1.46418e-115	86.08	6	P:GO:0006351; P:GO:0006508; P:GO:0007034; F:GO:0004190; C:GO:0005634; C:GO:0017053	P:transcription, DNA-templated; P:proteolysis; P:vacuolar transport; F:aspartic-type endopeptidase activity; C:nucleus; C:transcription repressor complex	EC:3.4.23	Acting on peptide bonds (peptidases)
Of_RNA_HQ_transcript_47318.p1	dynein light chain LC8-type	118	10	4.89894e-54	74.24	4	P:GO:0007017; C:GO:0005737; C:GO:0005874; C:GO:0030286	P:microtubule-based process; C:cytoplasm; C:microtubule; C:dynein complex
Of_RNA_HQ_transcript_47463.p1	Tegument antigen	201	10	5.43885e-149	85.99	3	P:GO:0007017; F:GO:0005509; C:GO:0030286	P:microtubule-based process; F:calcium ion binding; C:dynein complex
Of_RNA_HQ_transcript_47494.p1	leukocyte elastase inhibitor	153	10	4.60651e-89	79.27	5	P:GO:0010951; P:GO:2000266; F:GO:0004867; F:GO:0008201; C:GO:0005615	P:negative regulation of endopeptidase activity; P:regulation of blood coagulation, intrinsic pathway; F:serine-type endopeptidase inhibitor activity; F:heparin binding; C:extracellular space
Of_RNA_HQ_transcript_47654.p1	Phosphatidylinositol transfer protein beta isoform	283	10	0	95.26	2	P:GO:0015914; F:GO:0005548	P:phospholipid transport; F:phospholipid transporter activity	EC:7	Translocases
Of_RNA_HQ_transcript_47668.p1	hypothetical protein CRM22_005560	184	10	1.74701e-106	78.83	2	C:GO:0016020; C:GO:0016021	C:membrane; C:integral component of membrane
Of_RNA_HQ_transcript_47859.p1	3-hydroxyacyl-CoA dehydrogenase type-2	273	10	5.03762e-180	90.7	1	F:GO:0016491	F:oxidoreductase activity	EC:1	Oxidoreductases
Of_RNA_HQ_transcript_47904.p1	translation initiation factor IF-2-like	227	8	1.12836e-29	57.97
Of_RNA_HQ_transcript_48138.p1	manganese superoxide dismutase	230	10	1.05494e-169	91.58	3	P:GO:0019430; F:GO:0004784; F:GO:0046872	P:removal of superoxide radicals; F:superoxide dismutase activity; F:metal ion binding	EC:1.15.1.1	Superoxide dismutase
Of_RNA_HQ_transcript_48226.p1	14-3-3 protein beta/theta/zeta	260	10	0	91.48	1	F:GO:0004497	F:monooxygenase activity	EC:1	Oxidoreductases
Of_RNA_HQ_transcript_48408.p1	GTP-binding nuclear protein Ran	215	10	7.49437e-161	97.66	5	P:GO:0006913; P:GO:0015031; F:GO:0003924; F:GO:0005525; C:GO:0005634	P:nucleocytoplasmic transport; P:protein transport; F:GTPase activity; F:GTP binding; C:nucleus	EC:3.6.1	Acting on acid anhydrides
Of_RNA_HQ_transcript_48505.p1	hypothetical protein CRM22_004234	228	10	1.84496e-165	88.82
Of_RNA_HQ_transcript_48519.p1	Ras- protein Rab-18A	201	10	7.47698e-149	94.77	2	F:GO:0003924; F:GO:0005525	F:GTPase activity; F:GTP binding	EC:3.6.1	Acting on acid anhydrides
Of_RNA_HQ_transcript_48553.p1	14 kDa fatty acid-binding protein	144	10	2.4747e-98	84.44	1	F:GO:0008289	F:lipid binding
Of_RNA_HQ_transcript_48559.p1	elongation factor 1-beta	258	10	1.3192e-156	92.4	3	P:GO:0006414; F:GO:0003746; C:GO:0005853	P:translational elongation; F:translation elongation factor activity; C:eukaryotic translation elongation factor 1 complex
Of_RNA_HQ_transcript_48581.p1	ndufv2NADH dehydrogenase flavoprotein subunit 2	251	10	2.09034e-166	92.67	3	F:GO:0016491; F:GO:0046872; F:GO:0051537	F:oxidoreductase activity; F:metal ion binding; F:2 iron, 2 sulfur cluster binding	EC:1	Oxidoreductases
Of_RNA_HQ_transcript_49420.p1	---NA---	246
Of_RNA_HQ_transcript_49572.p1	calreticulin family protein	271	10	1.32669e-153	90.41	5	P:GO:0006457; F:GO:0005509; F:GO:0051082; C:GO:0005788; C:GO:0016021	P:protein folding; F:calcium ion binding; F:unfolded protein binding; C:endoplasmic reticulum lumen; C:integral component of membrane
Of_RNA_HQ_transcript_49601.p1	Adenine phosphoribosyltransferase	231	10	1.1868e-114	92.26	5	P:GO:0006166; P:GO:0006168; P:GO:0044209; F:GO:0003999; C:GO:0005737	P:purine ribonucleoside salvage; P:adenine salvage; P:AMP salvage; F:adenine phosphoribosyltransferase activity; C:cytoplasm	EC:2.4.2.7	Adenine phosphoribosyltransferase
Of_RNA_HQ_transcript_50565.p1	Glutathione S-transferase class-mu 28 kDa isozyme	220	10	1.05152e-140	80.45	2	F:GO:0004364; F:GO:0016853	F:glutathione transferase activity; F:isomerase activity	EC:2.5.1.18; EC:5	Glutathione transferase; Isomerases
Of_RNA_HQ_transcript_50793.p1	sorting nexin-15	134	10	2.85773e-94	85.49	1	F:GO:0035091	F:phosphatidylinositol binding
Of_RNA_HQ_transcript_51001.p1	Regulator of microtubule dynamics protein 1	228	10	1.40507e-161	74.9
Of_RNA_HQ_transcript_51102.p1	cytochrome c oxidase subunit Va	157	10	6.23213e-113	89.52	3	P:GO:0006123; F:GO:0046872; C:GO:0005751	P:mitochondrial electron transport, cytochrome c to oxygen; F:metal ion binding; C:mitochondrial respiratory chain complex IV
Of_RNA_HQ_transcript_51399.p1	glutathione S-transferase	263	10	1.60243e-147	76.65	2	F:GO:0004364; F:GO:0046872	F:glutathione transferase activity; F:metal ion binding	EC:2.5.1.18	Glutathione transferase
Of_RNA_HQ_transcript_51452.p1	Tegument antigen	205	10	7.00402e-144	86.06	3	P:GO:0007017; F:GO:0005509; C:GO:0030286	P:microtubule-based process; F:calcium ion binding; C:dynein complex
Of_RNA_HQ_transcript_51558.p1	14-3-3 protein epsilon	228	10	4.2764e-163	87.15
Of_RNA_HQ_transcript_51750.p1	Tegument antigen	202	10	2.01436e-136	82.03	3	P:GO:0007017; F:GO:0005509; C:GO:0030286	P:microtubule-based process; F:calcium ion binding; C:dynein complex
Of_RNA_HQ_transcript_52082.p1	17 kDa myoglobin	164	10	4.51435e-105	86.78	5	P:GO:0015671; F:GO:0005344; F:GO:0005506; F:GO:0019825; F:GO:0020037	P:oxygen transport; F:oxygen carrier activity; F:iron ion binding; F:oxygen binding; F:heme binding
Of_RNA_HQ_transcript_52193.p1	glutathione S-transferase	262	10	2.37073e-144	89.6	3	F:GO:0004364; F:GO:0042802; F:GO:0046872	F:glutathione transferase activity; F:identical protein binding; F:metal ion binding	EC:2.5.1.18	Glutathione transferase
Of_RNA_HQ_transcript_52228.p1	Tegument antigen	184	10	3.67388e-126	73.99	4	P:GO:0007017; F:GO:0005509; C:GO:0016021; C:GO:0030286	P:microtubule-based process; F:calcium ion binding; C:integral component of membrane; C:dynein complex
Of_RNA_HQ_transcript_52521.p1	16 kDa calcium-binding protein	144	10	5.18178e-100	84.64	1	F:GO:0005509	F:calcium ion binding
Of_RNA_HQ_transcript_52538.p4	---NA---	236
Of_RNA_HQ_transcript_53085.p1	Proteasome subunit beta type	205	10	2.65664e-151	89.75	4	P:GO:0043161; C:GO:0005634; C:GO:0005737; C:GO:0019774	P:proteasome-mediated ubiquitin-dependent protein catabolic process; C:nucleus; C:cytoplasm; C:proteasome core complex, beta-subunit complex
Of_RNA_HQ_transcript_53225.p1	Proteasome endopeptidase complex	194	10	2.33665e-135	98.43	4	P:GO:0043161; C:GO:0005634; C:GO:0005737; C:GO:0019773	P:proteasome-mediated ubiquitin-dependent protein catabolic process; C:nucleus; C:cytoplasm; C:proteasome core complex, alpha-subunit complex
Of_RNA_HQ_transcript_53482.p1	Proteasome endopeptidase complex	119	10	6.90438e-85	96.43	4	P:GO:0006511; C:GO:0005634; C:GO:0005737; C:GO:0019773	P:ubiquitin-dependent protein catabolic process; C:nucleus; C:cytoplasm; C:proteasome core complex, alpha-subunit complex
Of_RNA_HQ_transcript_53606.p1	hypothetical protein CRM22_005389	139	10	3.28518e-77	61.53
Of_RNA_HQ_transcript_53694.p1	Tegument antigen	195	10	2.2674e-137	79.15	3	P:GO:0007017; F:GO:0005509; C:GO:0030286	P:microtubule-based process; F:calcium ion binding; C:dynein complex
Of_RNA_HQ_transcript_53704.p1	Transcription factor BTF3 4	178	10	8.93697e-115	94.98
Of_RNA_HQ_transcript_53796.p1	Cofilin/tropomyosin-type actin-binding protein	161	10	6.59212e-101	91.38	3	P:GO:0030042; F:GO:0003779; C:GO:0015629	P:actin filament depolymerization; F:actin binding; C:actin cytoskeleton
Of_RNA_HQ_transcript_54173.p1	SOUL heme-binding protein	185	10	1.92228e-137	86.8	1	C:GO:0110165	C:cellular anatomical entity
Of_RNA_HQ_transcript_54698.p1	Proteasome endopeptidase complex	138	10	7.04774e-96	95.77	4	P:GO:0043161; C:GO:0005634; C:GO:0005737; C:GO:0019773	P:proteasome-mediated ubiquitin-dependent protein catabolic process; C:nucleus; C:cytoplasm; C:proteasome core complex, alpha-subunit complex
Of_RNA_HQ_transcript_54741.p1	Ag17	173	3	3.55157e-24	70.99
Of_RNA_HQ_transcript_55014.p1	histone H2B-like	129	10	2.77969e-57	100	5	F:GO:0003677; F:GO:0030527; F:GO:0046982; C:GO:0000786; C:GO:0005634	F:DNA binding; F:structural constituent of chromatin; F:protein heterodimerization activity; C:nucleosome; C:nucleus
Of_RNA_HQ_transcript_55214.p1	4-methyl-5(b-hydroxyethyl)-thiazole monophosphate biosynthesis	183	10	9.72608e-128	88.25
Of_RNA_HQ_transcript_55992.p1	Na(+)/H(+) exchange regulatory cofactor-like protein nrfl-1	178	10	2.14527e-101	79.65
Of_RNA_HQ_transcript_56076.p1	Fatty acid-binding protein type V	187	10	1.451e-135	89.28	2	P:GO:0050727; F:GO:0005504	P:regulation of inflammatory response; F:fatty acid binding
Of_RNA_HQ_transcript_56453.p1	U-PAR/Ly-6 domain protein	125	10	5.47707e-73	75.33
Of_RNA_HQ_transcript_56701.p1	hypothetical protein CRM22_005388	101	10	1.12125e-57	61.75
Of_RNA_HQ_transcript_57106.p1	---NA---	196
Of_RNA_HQ_transcript_57137.p1	Vacuolar protein-sorting-associated protein 25	196	10	1.20134e-135	93.6	3	P:GO:0015031; P:GO:0071985; C:GO:0000814	P:protein transport; P:multivesicular body sorting pathway; C:ESCRT II complex
Of_RNA_HQ_transcript_57149.p1	CD59 molecule complement regulatory protein	173	10	7.16491e-83	71.03
Of_RNA_HQ_transcript_57224.p1	Glutathione S-transferase class-mu 28 kDa isozyme	212	10	1.53962e-156	92.01	2	F:GO:0004364; F:GO:0016853	F:glutathione transferase activity; F:isomerase activity	EC:2.5.1.18; EC:5	Glutathione transferase; Isomerases
Of_RNA_HQ_transcript_57241.p1	ATP synthase subunit O, mitochondrial	208	10	9.39008e-151	91.31	4	P:GO:0015986; P:GO:1902600; F:GO:0046933; C:GO:0005743	P:proton motive force-driven ATP synthesis; P:proton transmembrane transport; F:proton-transporting ATP synthase activity, rotational mechanism; C:mitochondrial inner membrane	EC:7.1.2.2; EC:6	H(+)-transporting two-sector ATPase; Ligases
Of_RNA_HQ_transcript_57422.p1	acidic repeat-containing protein-like	211	10	6.78358e-36	67.71	3	P:GO:0016311; F:GO:0008138; F:GO:0016791	P:dephosphorylation; F:protein tyrosine/serine/threonine phosphatase activity; F:phosphatase activity
Of_RNA_HQ_transcript_57426.p1	Soma ferritin	185	10	7.98938e-119	94.78	4	P:GO:0006826; P:GO:0006879; F:GO:0004322; F:GO:0008199	P:iron ion transport; P:cellular iron ion homeostasis; F:ferroxidase activity; F:ferric iron binding	EC:1.16.3.1	Ferroxidase
Of_RNA_HQ_transcript_57498.p1	Cytochrome c oxidase subunit 5B	249	10	3.43058e-144	81.07	2	P:GO:0006123; C:GO:0005751	P:mitochondrial electron transport, cytochrome c to oxygen; C:mitochondrial respiratory chain complex IV
Of_RNA_HQ_transcript_57675.p1	Stress response protein nhaX	175	10	3.54525e-116	90.41
Of_RNA_HQ_transcript_58006.p1	EF hand	171	10	1.44822e-123	97.69	2	F:GO:0005509; C:GO:0016021	F:calcium ion binding; C:integral component of membrane
Of_RNA_HQ_transcript_58195.p1	cellular nucleic acid-binding protein	212	10	4.50235e-38	68.18	2	F:GO:0003676; F:GO:0008270	F:nucleic acid binding; F:zinc ion binding
Of_RNA_HQ_transcript_58537.p1	Nuclear transport factor 2	135	10	5.3934e-90	93.61	4	P:GO:0006606; P:GO:0051028; C:GO:0005634; C:GO:0005737	P:protein import into nucleus; P:mRNA transport; C:nucleus; C:cytoplasm
Of_RNA_HQ_transcript_58818.p1	cysteine protease	235	10	1.98341e-105	93.76	2	P:GO:0006508; F:GO:0008234	P:proteolysis; F:cysteine-type peptidase activity	EC:3.4	Acting on peptide bonds (peptidases)
Of_RNA_HQ_transcript_58938.p1	Malignant T-cell-amplified sequence 1	182	10	7.33653e-132	94.55	2	F:GO:0003723; C:GO:0005737	F:RNA binding; C:cytoplasm
Of_RNA_HQ_transcript_59325.p1	cyclophilin B	230	10	2.32422e-112	84.02	4	P:GO:0000413; P:GO:0006457; F:GO:0003755; C:GO:0016021	P:protein peptidyl-prolyl isomerization; P:protein folding; F:peptidyl-prolyl cis-trans isomerase activity; C:integral component of membrane	EC:5.2.1.8	Peptidylprolyl isomerase
Of_RNA_HQ_transcript_59714.p1	p25-alpha domain containing protein	173	10	2.36084e-112	83.79
Of_RNA_HQ_transcript_60211.p1	Proteasome prosome macropain subunit beta	227	10	7.48449e-157	92.25	3	P:GO:0010498; C:GO:0005634; C:GO:0005839	P:proteasomal protein catabolic process; C:nucleus; C:proteasome core complex
Of_RNA_HQ_transcript_60549.p1	Elongation factor 1-beta	237	10	2.80557e-133	89.97	3	P:GO:0006414; F:GO:0003746; F:GO:0004364	P:translational elongation; F:translation elongation factor activity; F:glutathione transferase activity	EC:2.5.1.18	Glutathione transferase
Of_RNA_HQ_transcript_60751.p1	Eukaryotic translation initiation factor 5A	208	10	2.13595e-94	94.83	7	P:GO:0006413; P:GO:0045901; P:GO:0045905; F:GO:0003723; F:GO:0003743; F:GO:0003746; F:GO:0043022	P:translational initiation; P:positive regulation of translational elongation; P:positive regulation of translational termination; F:RNA binding; F:translation initiation factor activity; F:translation elongation factor activity; F:ribosome binding
Of_RNA_HQ_transcript_60839.p1	AX-ray diffraction analysis of the CsStefin-1	124	10	1.24104e-76	86.93	3	P:GO:0010951; F:GO:0004869; C:GO:0005737	P:negative regulation of endopeptidase activity; F:cysteine-type endopeptidase inhibitor activity; C:cytoplasm
Of_RNA_HQ_transcript_60865.p1	universal stress protein Sll1654	156	10	4.37326e-110	85.33
Of_RNA_HQ_transcript_61056.p1	glycine cleavage system H protein	179	10	1.51775e-103	82.72	3	P:GO:0019464; C:GO:0005739; C:GO:0005960	P:glycine decarboxylation via glycine cleavage system; C:mitochondrion; C:glycine cleavage complex
Of_RNA_HQ_transcript_61163.p1	hypothetical protein CRM22_004231	159	10	3.11594e-113	86.18
Of_RNA_HQ_transcript_61313.p1	Dynein light chain Tctex-type	123	10	8.94115e-86	82.55
Of_RNA_HQ_transcript_61403.p1	Ubiquitin conjugating enzyme variant	153	10	4.5567e-110	89.26	1	F:GO:0016874	F:ligase activity	EC:6	Ligases
Of_RNA_HQ_transcript_61531.p2	dynein light chain 1, cytoplasmic	136	10	1.18215e-85	90.99	4	P:GO:0007017; C:GO:0005737; C:GO:0005874; C:GO:0030286	P:microtubule-based process; C:cytoplasm; C:microtubule; C:dynein complex
Of_RNA_HQ_transcript_61601.p1	ubiquitin carboxyl-terminal hydrolase L3	227	10	3.82719e-162	86.46	2	P:GO:0006511; F:GO:0004843	P:ubiquitin-dependent protein catabolic process; F:cysteine-type deubiquitinase activity	EC:3.4.19.12	Ubiquitinyl hydrolase 1
Of_RNA_HQ_transcript_61610.p1	Proteasome subunit beta type	212	10	3.75773e-147	90.68	4	P:GO:0010498; C:GO:0005634; C:GO:0005737; C:GO:0005839	P:proteasomal protein catabolic process; C:nucleus; C:cytoplasm; C:proteasome core complex
Of_RNA_HQ_transcript_61620.p1	Tegument antigen	188	10	3.45985e-124	88.08	2	P:GO:0007017; C:GO:0030286	P:microtubule-based process; C:dynein complex
Of_RNA_HQ_transcript_61792.p1	---NA---	201
Of_RNA_HQ_transcript_61928.p1	Nascent polypeptide-associated complex subunit alpha	201	10	1.86429e-101	90.97	2	P:GO:0015031; C:GO:0005854	P:protein transport; C:nascent polypeptide-associated complex
Of_RNA_HQ_transcript_62126.p1	cystatin domain protein	100	10	2.67121e-64	89.6	3	P:GO:0010951; F:GO:0004869; C:GO:0005737	P:negative regulation of endopeptidase activity; F:cysteine-type endopeptidase inhibitor activity; C:cytoplasm
Of_RNA_HQ_transcript_62799.p1	mitochondrial fission 1 protein	163	10	8.48437e-89	84.72	3	P:GO:0000266; C:GO:0005739; C:GO:0016021	P:mitochondrial fission; C:mitochondrion; C:integral component of membrane
Of_RNA_HQ_transcript_62828.p1	universal stress family protein	194	10	5.698e-142	89.64
Of_RNA_HQ_transcript_63144.p1	cytidine deaminase	143	10	1.22901e-85	86.17	4	P:GO:0009972; F:GO:0004126; F:GO:0008270; F:GO:0047844	P:cytidine deamination; F:cytidine deaminase activity; F:zinc ion binding; F:deoxycytidine deaminase activity	EC:3.5.4.14; EC:3.5.4.5	Acting on carbon-nitrogen bonds, other than peptide bonds; Cytidine deaminase
Of_RNA_HQ_transcript_63158.p1	isochorismatase domain-containing protein 2 mitochondrial	213	10	1.127e-148	91.65
Of_RNA_HQ_transcript_63235.p1	DM9 domain-containing protein	154	10	1.09021e-106	84.57
Of_RNA_HQ_transcript_63383.p1	glutathione S-transferase	202	10	5.8346e-93	87.59	3	F:GO:0004364; F:GO:0046872; C:GO:0016021	F:glutathione transferase activity; F:metal ion binding; C:integral component of membrane	EC:2.5.1.18	Glutathione transferase
Of_RNA_HQ_transcript_64282.p1	succinate dehydrogenase (ubiquinone) membrane anchor subunit	153	10	7.27881e-99	88.86	4	P:GO:0006099; F:GO:0046872; C:GO:0005743; C:GO:0016021	P:tricarboxylic acid cycle; F:metal ion binding; C:mitochondrial inner membrane; C:integral component of membrane
Of_RNA_HQ_transcript_64367.p1	Tegument antigen	179	10	1.72848e-109	85.26	2	P:GO:0007017; C:GO:0030286	P:microtubule-based process; C:dynein complex
Of_RNA_HQ_transcript_64385.p1	hypothetical protein CRM22_002101	134	10	1.98306e-89	76.04	1	C:GO:0016021	C:integral component of membrane
Of_RNA_HQ_transcript_64713.p1	ubiquinol-cytochrome c reductase subunit 7	130	10	2.95728e-92	92.65	6	P:GO:0006096; P:GO:0006122; F:GO:0000287; F:GO:0004634; C:GO:0000015; C:GO:0005750	P:glycolytic process; P:mitochondrial electron transport, ubiquinol to cytochrome c; F:magnesium ion binding; F:phosphopyruvate hydratase activity; C:phosphopyruvate hydratase complex; C:mitochondrial respiratory chain complex III	EC:4.2.1.11	Phosphopyruvate hydratase
Of_RNA_HQ_transcript_65522.p1	hypothetical protein CRM22_004089	176	10	8.3355e-111	84.25
Of_RNA_HQ_transcript_66272.p1	Ag17	149	3	6.77896e-27	81.59
Of_RNA_HQ_transcript_66741.p1	pulmonary surfactant-associated protein B isoform X2	109	9	8.17649e-61	77.67	1	P:GO:0006629	P:lipid metabolic process
Of_RNA_HQ_transcript_66759.p1	trinucleotide repeat-containing gene 6C protein-like	198	10	5.27036e-16	52.45
Of_RNA_HQ_transcript_66863.p1	PHGPx isoform 1	160	10	4.12767e-78	86.23	3	P:GO:0006979; P:GO:0098869; F:GO:0004602	P:response to oxidative stress; P:cellular oxidant detoxification; F:glutathione peroxidase activity	EC:1.11.1.9	Glutathione peroxidase
Of_RNA_HQ_transcript_66918.p1	dynein light chain roadblock-type	130	10	1.24902e-59	97.93	5	P:GO:0007018; F:GO:0045505; C:GO:0005737; C:GO:0005868; C:GO:0005874	P:microtubule-based movement; F:dynein intermediate chain binding; C:cytoplasm; C:cytoplasmic dynein complex; C:microtubule
Of_RNA_HQ_transcript_67016.p1	Thioredoxin peroxidase	191	10	1.36038e-136	87.93	3	P:GO:0098869; F:GO:0004601; F:GO:0051920	P:cellular oxidant detoxification; F:peroxidase activity; F:peroxiredoxin activity	EC:1.11.1.24	Thioredoxin-dependent peroxiredoxin
Of_RNA_HQ_transcript_67219.p1	Peptidyl-prolyl cis-trans isomerase	165	10	1.4826e-105	95.51	3	P:GO:0000413; P:GO:0006457; F:GO:0003755	P:protein peptidyl-prolyl isomerization; P:protein folding; F:peptidyl-prolyl cis-trans isomerase activity	EC:5.2.1.8	Peptidylprolyl isomerase
Of_RNA_HQ_transcript_67972.p1	hypothetical protein CRM22_000073	166	10	3.66482e-116	65.7
Of_RNA_HQ_transcript_68175.p1	Cu/Zn superoxide dismutase	152	9	4.11069e-103	92.91	3	P:GO:0019430; F:GO:0004784; F:GO:0046872	P:removal of superoxide radicals; F:superoxide dismutase activity; F:metal ion binding	EC:1.15.1.1	Superoxide dismutase
Of_RNA_HQ_transcript_68434.p1	Glia maturation factor beta	179	10	3.85385e-92	79.73	3	P:GO:0034316; F:GO:0003779; F:GO:0071933	P:negative regulation of Arp2/3 complex-mediated actin nucleation; F:actin binding; F:Arp2/3 complex binding
Of_RNA_HQ_transcript_69188.p1	copper/zinc superoxide dismutase	195	9	2.69852e-127	81.95	3	P:GO:0019430; F:GO:0004784; F:GO:0046872	P:removal of superoxide radicals; F:superoxide dismutase activity; F:metal ion binding	EC:1.15.1.1	Superoxide dismutase
Of_RNA_HQ_transcript_69634.p1	venom allergen-like protein 28	196	10	1.03268e-130	83.18	2	C:GO:0005576; C:GO:0016021	C:extracellular region; C:integral component of membrane
Of_RNA_HQ_transcript_69659.p1	ferritin heavy chain	179	10	1.071e-107	88.67	4	P:GO:0006826; P:GO:0006879; F:GO:0004322; F:GO:0008199	P:iron ion transport; P:cellular iron ion homeostasis; F:ferroxidase activity; F:ferric iron binding	EC:1.16.3.1	Ferroxidase
Of_RNA_HQ_transcript_69835.p1	ATP synthase subunit d mitochondrial	176	10	6.85046e-129	90.88	4	P:GO:0015986; P:GO:1902600; F:GO:0015078; C:GO:0000276	P:proton motive force-driven ATP synthesis; P:proton transmembrane transport; F:proton transmembrane transporter activity; C:mitochondrial proton-transporting ATP synthase complex, coupling factor F(o)	EC:7	Translocases
Of_RNA_HQ_transcript_69900.p1	hypothetical protein CRM22_004135	113	2	6.26385e-77	98.23
Of_RNA_HQ_transcript_70199.p1	Glutathione S-transferase class-mu 28 kDa isozyme	185	9	5.16043e-108	75.97	2	F:GO:0004364; F:GO:0016853	F:glutathione transferase activity; F:isomerase activity	EC:2.5.1.18; EC:5	Glutathione transferase; Isomerases
Of_RNA_HQ_transcript_70206.p1	translationally controlled tumor protein	215	10	5.05321e-102	79.93	1	C:GO:0016021	C:integral component of membrane
Of_RNA_HQ_transcript_70469.p1	Dynein light chain LC6, flagellar outer arm	116	10	9.40589e-80	87.19	5	P:GO:0007017; C:GO:0005737; C:GO:0005874; C:GO:0030286; C:GO:0031514	P:microtubule-based process; C:cytoplasm; C:microtubule; C:dynein complex; C:motile cilium
Of_RNA_HQ_transcript_70731.p1	hypothetical protein CRM22_009354	166	10	1.61878e-110	82.33	3	P:GO:0006508; F:GO:0008233; C:GO:0110165	P:proteolysis; F:peptidase activity; C:cellular anatomical entity	EC:3.4	Acting on peptide bonds (peptidases)
Of_RNA_HQ_transcript_70783.p1	hypothetical protein CRM22_009071	164	10	3.16215e-100	67.25	2	C:GO:0016020; C:GO:0016021	C:membrane; C:integral component of membrane
Of_RNA_HQ_transcript_70819.p1	hypothetical protein CRM22_004634	115	9	4.22088e-74	79.19
Of_RNA_HQ_transcript_71222.p1	Nucleoside diphosphate kinase B	164	10	1.42719e-109	90.93	6	P:GO:0006165; P:GO:0006183; P:GO:0006228; P:GO:0006241; F:GO:0004550; F:GO:0005524	P:nucleoside diphosphate phosphorylation; P:GTP biosynthetic process; P:UTP biosynthetic process; P:CTP biosynthetic process; F:nucleoside diphosphate kinase activity; F:ATP binding	EC:2.7.4.6	Nucleoside-diphosphate kinase
Of_RNA_HQ_transcript_71399.p1	16 kDa calcium-binding protein	155	10	3.12766e-98	86.39	1	F:GO:0005509	F:calcium ion binding
Of_RNA_HQ_transcript_71715.p1	dynein light chain LC8-type	101	10	3.44721e-42	87.21	4	P:GO:0007017; C:GO:0005737; C:GO:0005874; C:GO:0030286	P:microtubule-based process; C:cytoplasm; C:microtubule; C:dynein complex
Of_RNA_HQ_transcript_73247.p1	hypothetical protein CRM22_010038, partial	161	10	3.4467e-38	57.6
Of_RNA_HQ_transcript_73279.p1	Neuronal nitric oxide synthase protein inhibitor	99	10	5.7917e-58	90.24	4	P:GO:0007017; C:GO:0005737; C:GO:0005874; C:GO:0030286	P:microtubule-based process; C:cytoplasm; C:microtubule; C:dynein complex
Of_RNA_HQ_transcript_73281.p1	thioredoxin	122	10	9.17184e-64	86.28	1	F:GO:0015035	F:protein-disulfide reductase activity	EC:1.8	Acting on a sulfur group of donors
Of_RNA_HQ_transcript_73482.p1	hypothetical protein CSKR_202250	138	10	1.11416e-64	55.55
Of_RNA_HQ_transcript_73536.p1	SJCHGC06502 protein	129	10	2.97157e-89	78.41
Of_RNA_HQ_transcript_73541.p1	Cytochrome c	116	10	1.14026e-74	95.82	7	P:GO:0022900; F:GO:0009055; F:GO:0020037; F:GO:0046872; C:GO:0005758; C:GO:0016021; C:GO:0070469	P:electron transport chain; F:electron transfer activity; F:heme binding; F:metal ion binding; C:mitochondrial intermembrane space; C:integral component of membrane; C:respirasome	EC:1	Oxidoreductases
Of_RNA_HQ_transcript_73673.p1	---NA---	120
Of_RNA_HQ_transcript_73915.p1	DM9 domain-containing protein	167	10	2.77031e-111	89.64
Of_RNA_HQ_transcript_73919.p1	histone H2A.V	138	10	4.77354e-75	99.3	5	F:GO:0003677; F:GO:0030527; F:GO:0046982; C:GO:0000786; C:GO:0005634	F:DNA binding; F:structural constituent of chromatin; F:protein heterodimerization activity; C:nucleosome; C:nucleus
Of_RNA_HQ_transcript_73986.p1	12 kDa FK506-binding protein	108	10	1.52762e-71	88.5	4	P:GO:0000413; P:GO:0061077; F:GO:0003755; C:GO:0005737	P:protein peptidyl-prolyl isomerization; P:chaperone-mediated protein folding; F:peptidyl-prolyl cis-trans isomerase activity; C:cytoplasm	EC:5.2.1.8	Peptidylprolyl isomerase
Of_RNA_HQ_transcript_74033.p1	Fatty acid-binding protein type 3	143	10	1.13878e-89	91.8	1	F:GO:0008289	F:lipid binding
Of_RNA_HQ_transcript_74528.p1	Ag17	157	1	3.30153e-19	62.24
Of_RNA_HQ_transcript_74867.p1	EF hand	158	10	2.50046e-40	88	1	F:GO:0005509	F:calcium ion binding
Of_RNA_HQ_transcript_74992.p1	hypothetical protein CRM22_009071	145	10	1.52789e-61	64.01	2	C:GO:0016020; C:GO:0016021	C:membrane; C:integral component of membrane
Of_RNA_HQ_transcript_75049.p1	CD59-like protein	123	10	3.00223e-11	50.91	2	C:GO:0016020; C:GO:0016021	C:membrane; C:integral component of membrane
Of_RNA_HQ_transcript_75323.p1	hypothetical protein CSKR_201665	149	7	2.27888e-42	59.25	5	P:GO:0006629; P:GO:0006665; C:GO:0005576; C:GO:0005737; C:GO:0005764	P:lipid metabolic process; P:sphingolipid metabolic process; C:extracellular region; C:cytoplasm; C:lysosome
Of_RNA_HQ_transcript_75445.p1	prosaposin isoform X2	99	9	8.25995e-17	57.11	1	P:GO:0006629	P:lipid metabolic process
Of_RNA_HQ_transcript_75569.p1	Placenta-specificprotein 8 protein	128	10	9.73607e-74	82.23
Of_RNA_HQ_transcript_76091.p1	GTPase KRas	173	10	2.19268e-108	97.8	4	P:GO:0007165; F:GO:0003924; F:GO:0005525; C:GO:0016020	P:signal transduction; F:GTPase activity; F:GTP binding; C:membrane	EC:3.6.1	Acting on acid anhydrides
Of_RNA_HQ_transcript_76187.p1	16 kDa calcium-binding protein	154	10	1.47324e-100	91.05	1	F:GO:0005509	F:calcium ion binding
Of_RNA_HQ_transcript_76550.p1	Ag17	137	5	6.84463e-33	80.06
Of_RNA_HQ_transcript_76593.p1	EF hand	158	10	3.95039e-109	81.24	1	F:GO:0005509	F:calcium ion binding
Of_RNA_HQ_transcript_76648.p1	cupin domain protein	137	10	9.56245e-74	90.41
Of_RNA_HQ_transcript_76772.p1	putative Cys-rich domain protein	122	10	1.61622e-86	84.82
Of_RNA_HQ_transcript_77113.p1	Histone H2A	134	10	3.71762e-60	97.01	5	F:GO:0003677; F:GO:0030527; F:GO:0046982; C:GO:0000786; C:GO:0005634	F:DNA binding; F:structural constituent of chromatin; F:protein heterodimerization activity; C:nucleosome; C:nucleus
Of_RNA_HQ_transcript_77400.p1	---NA---	118
Of_RNA_HQ_transcript_77797.p1	histone H3, putative	145	10	1.21765e-92	98.73	5	F:GO:0003677; F:GO:0030527; F:GO:0046982; C:GO:0000786; C:GO:0005634	F:DNA binding; F:structural constituent of chromatin; F:protein heterodimerization activity; C:nucleosome; C:nucleus
Of_RNA_HQ_transcript_78071.p1	Dynein light chain cytoplasmic	105	10	1.65962e-65	84.57	4	P:GO:0007017; C:GO:0005737; C:GO:0005874; C:GO:0030286	P:microtubule-based process; C:cytoplasm; C:microtubule; C:dynein complex
Of_RNA_HQ_transcript_78618.p1	2-iminobutanoate/2-iminopropanoate deaminase	123	10	3.25763e-79	84.81
Of_RNA_HQ_transcript_78702.p1	hypothetical protein CRM22_003863	120	10	3.96368e-67	73.12	2	C:GO:0016020; C:GO:0016021	C:membrane; C:integral component of membrane
Of_RNA_HQ_transcript_79002.p1	---NA---	100
Of_RNA_HQ_transcript_79140.p1	prosaposin isoform X2	104	10	9.96233e-17	54.06
Of_RNA_HQ_transcript_79161.p1	Dynein light chain	105	10	4.42157e-34	64.77	4	P:GO:0007017; C:GO:0005737; C:GO:0005874; C:GO:0030286	P:microtubule-based process; C:cytoplasm; C:microtubule; C:dynein complex
Of_RNA_HQ_transcript_79358.p1	hypothetical protein CRM22_003863	120	10	2.29241e-63	72.97	2	C:GO:0016020; C:GO:0016021	C:membrane; C:integral component of membrane
Of_RNA_HQ_transcript_79622.p2	histone H2A	137	10	2.00835e-66	98.81	5	F:GO:0003677; F:GO:0030527; F:GO:0046982; C:GO:0000786; C:GO:0005634	F:DNA binding; F:structural constituent of chromatin; F:protein heterodimerization activity; C:nucleosome; C:nucleus
Of_RNA_HQ_transcript_80049.p1	hypothetical protein CRM22_007984	125	10	4.92439e-88	60.6	2	C:GO:0016020; C:GO:0016021	C:membrane; C:integral component of membrane
Of_RNA_HQ_transcript_80114.p1	MF6p protein	125	10	2.43309e-36	80.12
Of_RNA_HQ_transcript_80220.p1	fatty acid-binding protein type V	105	10	2.04097e-61	74.02	2	P:GO:0050727; F:GO:0005504	P:regulation of inflammatory response; F:fatty acid binding
Of_RNA_HQ_transcript_80259.p1	Cytochrome c oxidase subunit 6B	124	10	4.77678e-49	81.01	2	C:GO:0005739; C:GO:0045277	C:mitochondrion; C:respiratory chain complex IV
Of_RNA_HQ_transcript_80324.p1	hypothetical protein CSKR_201665	131	1	1.46145e-09	51.28
Of_RNA_HQ_transcript_80792.p1	hypothetical protein CRM22_009629	114	8	4.73279e-62	91.2
Of_RNA_HQ_transcript_83090.p1	Dynein light chain 1, cytoplasmic	111	10	1.59326e-59	95.41	26	P:GO:0000132; P:GO:0006914; P:GO:0007290; P:GO:0007291; P:GO:0007476; P:GO:0008407; P:GO:0034454; P:GO:0035071; P:GO:0048477; P:GO:0051017; P:GO:1904801; F:GO:0042803; F:GO:0044877; F:GO:0045505; F:GO:0051959; F:GO:0097110; F:GO:0097718; C:GO:0005737; C:GO:0005813; C:GO:0005814; C:GO:0005868; C:GO:0005874; C:GO:0014069; C:GO:0031475; C:GO:0097731; C:GO:0098978	P:establishment of mitotic spindle orientation; P:autophagy; P:spermatid nucleus elongation; P:sperm individualization; P:imaginal disc-derived wing morphogenesis; P:chaeta morphogenesis; P:microtubule anchoring at centrosome; P:salivary gland cell autophagic cell death; P:oogenesis; P:actin filament bundle assembly; P:positive regulation of neuron remodeling; F:protein homodimerization activity;…
CRM22_000136.p1	putative cys1 protein	1485	10	0	70.78	2	P:GO:0010951; F:GO:0004869	P:negative regulation of endopeptidase activity; F:cysteine-type endopeptidase inhibitor activity
CRM22_000137.p1	hypothetical protein CRM22_000137	1372	10	0	68.8	2	P:GO:0010951; F:GO:0004869	P:negative regulation of endopeptidase activity; F:cysteine-type endopeptidase inhibitor activity
CRM22_000142.2.p1	hypothetical protein CRM22_000142	1423	10	0	79.36
CRM22_000290.p1	cytoskeleton-associated protein 5	2050	10	0	88.46	8	P:GO:0007051; P:GO:0030951; P:GO:0046785; F:GO:0051010; F:GO:0061863; C:GO:0005737; C:GO:0043232; C:GO:0099080	P:spindle organization; P:establishment or maintenance of microtubule cytoskeleton polarity; P:microtubule polymerization; F:microtubule plus-end binding; F:microtubule plus end polymerase; C:cytoplasm; C:intracellular non-membrane-bounded organelle; C:supramolecular complex	EC:2	Transferases
CRM22_000383.3.p1	Glutamyl aminopeptidase	1027	10	0	85.73	5	P:GO:0006508; F:GO:0004177; F:GO:0008237; F:GO:0008270; C:GO:0016021	P:proteolysis; F:aminopeptidase activity; F:metallopeptidase activity; F:zinc ion binding; C:integral component of membrane	EC:3.4.11	Acting on peptide bonds (peptidases)
CRM22_000591.1.p1	Coiled-coil and C2 domain-containing protein 1B, variant 2	1021	10	0	88.89	2	P:GO:0000122; F:GO:0001227	P:negative regulation of transcription by RNA polymerase II; F:DNA-binding transcription repressor activity, RNA polymerase II-specific
CRM22_000656.p1	ES1 protein like protein mitochondrial	221	10	5.44544e-153	86.05
CRM22_000667.1.p1	---NA---	1298
CRM22_000741.1.p1	solute carrier family 12 member 9	983	10	0	78.63	3	P:GO:1902476; F:GO:0015377; C:GO:0016021	P:chloride transmembrane transport; F:cation:chloride symporter activity; C:integral component of membrane	EC:7	Translocases
CRM22_000766.p1	hypothetical protein CRM22_000766, partial	549	10	0	87.96
CRM22_000806.2.p1	Phospholipid-transporting ATPase	1278	10	0	82.54	7	P:GO:0015914; P:GO:0034204; F:GO:0000287; F:GO:0005524; F:GO:0016887; F:GO:0140326; C:GO:0016021	P:phospholipid transport; P:lipid translocation; F:magnesium ion binding; F:ATP binding; F:ATP hydrolysis activity; F:ATPase-coupled intramembrane lipid transporter activity; C:integral component of membrane	EC:3.6.1; EC:7.6.2.1	Acting on acid anhydrides; P-type phospholipid transporter
CRM22_000947.p1	Myosin-2 essential light chain	188	10	1.04037e-134	93.66	1	F:GO:0005509	F:calcium ion binding
CRM22_000992.p1	delta-like protein B	1850	10	0	72.84	2	P:GO:0010951; F:GO:0004866	P:negative regulation of endopeptidase activity; F:endopeptidase inhibitor activity
CRM22_001056.2.p1	UPF0047 protein C4A8.02c	137	10	4.29484e-98	87.01
CRM22_001113.4.p1	ATP binding cassette subfamily B MDR TAP	1243	10	0	86.79	4	P:GO:0055085; F:GO:0005524; F:GO:0140359; C:GO:0016021	P:transmembrane transport; F:ATP binding; F:ABC-type transporter activity; C:integral component of membrane	EC:7	Translocases
CRM22_001126.p1	retinal dehydrogenase 1	228	10	6.34693e-156	96.1	1	F:GO:0016620	F:oxidoreductase activity, acting on the aldehyde or oxo group of donors, NAD or NADP as acceptor	EC:1.2.1	Acting on the aldehyde or oxo group of donors
CRM22_001179.2.p1	Exocyst complex component 4	1181	10	0	86.87	5	P:GO:0006612; P:GO:0006893; P:GO:0006904; P:GO:0090522; C:GO:0000145	P:protein targeting to membrane; P:Golgi to plasma membrane transport; P:vesicle docking involved in exocytosis; P:vesicle tethering involved in exocytosis; C:exocyst
CRM22_001194.3.p1	hypothetical protein CRM22_001194	1399	10	0	90.38
CRM22_001198.2.p1	ATP-dependent RNA helicase ddx1	621	10	0	94.26	5	P:GO:0090305; F:GO:0003676; F:GO:0003724; F:GO:0004527; F:GO:0005524	P:nucleic acid phosphodiester bond hydrolysis; F:nucleic acid binding; F:RNA helicase activity; F:exonuclease activity; F:ATP binding	EC:3.1; EC:3.6.4.13	Acting on ester bonds; RNA helicase
CRM22_001261.p1	Ubiquitinyl hydrolase 1	908	10	0	83.16	4	P:GO:0006511; P:GO:0016579; F:GO:0004843; F:GO:0008270	P:ubiquitin-dependent protein catabolic process; P:protein deubiquitination; F:cysteine-type deubiquitinase activity; F:zinc ion binding	EC:3.4.19.12	Ubiquitinyl hydrolase 1
CRM22_001377.1.p1	clathrin heavy chain	1685	10	0	97.84	7	P:GO:0006886; P:GO:0016192; F:GO:0005198; F:GO:0032051; C:GO:0030130; C:GO:0030132; C:GO:0071439	P:intracellular protein transport; P:vesicle-mediated transport; F:structural molecule activity; F:clathrin light chain binding; C:clathrin coat of trans-Golgi network vesicle; C:clathrin coat of coated pit; C:clathrin complex
CRM22_001425.1.p1	Xaa-Pro dipeptidase	554	10	0	90.7	2	F:GO:0030145; F:GO:0070006	F:manganese ion binding; F:metalloaminopeptidase activity	EC:3.4.11	Acting on peptide bonds (peptidases)
CRM22_001563.3.p1	glutamate--cysteine ligase catalytic subunit	704	10	0	91.77	3	P:GO:0006750; F:GO:0004357; F:GO:0005524	P:glutathione biosynthetic process; F:glutamate-cysteine ligase activity; F:ATP binding	EC:6.3.2.2	Glutamate--cysteine ligase
CRM22_001617.p1	Endoplasmin, variant 2	2891	10	0	90.52	6	P:GO:0006457; F:GO:0005509; F:GO:0005524; F:GO:0016887; F:GO:0051082; F:GO:0140662	P:protein folding; F:calcium ion binding; F:ATP binding; F:ATP hydrolysis activity; F:unfolded protein binding; F:ATP-dependent protein folding chaperone	EC:3.6.1	Acting on acid anhydrides
CRM22_001634.1.p1	Regulator of microtubule dynamics protein 1	269	10	0	91.59
CRM22_001654.1.p1	breakpoint cluster region, variant 2	1027	10	0	96.16	4	P:GO:0007165; P:GO:0043547; F:GO:0005085; F:GO:0005096	P:signal transduction; P:positive regulation of GTPase activity; F:guanyl-nucleotide exchange factor activity; F:GTPase activator activity
CRM22_001679.p1	retrovirus-related Pol polyprotein from type-1 retrotransposable element R2	1447	10	0	76.55
CRM22_001799.3.p1	Phospholipase ddhd1	769	10	0	88.06	2	F:GO:0046872; C:GO:0005840	F:metal ion binding; C:ribosome
CRM22_001801.3.p1	hypothetical protein CRM22_001801	569	10	0	94.6
CRM22_001819.2.p1	Sorting nexin-33	546	10	0	82.07	2	F:GO:0035091; C:GO:0031410	F:phosphatidylinositol binding; C:cytoplasmic vesicle
CRM22_002510.1.p1	Phosphatidylinositol-5-phosphate 4-kinase type-2 alpha	518	10	0	85.31	4	P:GO:0016310; P:GO:0046854; F:GO:0005524; F:GO:0016307	P:phosphorylation; P:phosphatidylinositol phosphate biosynthetic process; F:ATP binding; F:phosphatidylinositol phosphate kinase activity	EC:2.7.1	Transferring phosphorus-containing groups
CRM22_002672.p1	hypothetical protein CRM22_002672	177	10	1.34527e-128	80.15	4	P:GO:0055085; F:GO:0046983; C:GO:0005886; C:GO:0016021	P:transmembrane transport; F:protein dimerization activity; C:plasma membrane; C:integral component of membrane
CRM22_002777.1.p1	hypothetical protein CRM22_002777	1406	10	0	80.54
CRM22_002792.p1	alpha-2-macroglobulin-like protein 1	2030	10	0	77.83	3	P:GO:0010951; F:GO:0004867; C:GO:0005615	P:negative regulation of endopeptidase activity; F:serine-type endopeptidase inhibitor activity; C:extracellular space
CRM22_002880.11.p1	hypothetical protein CRM22_002880	2064	10	0	96.41	4	P:GO:0007165; P:GO:0051179; C:GO:0005856; C:GO:0016020	P:signal transduction; P:localization; C:cytoskeleton; C:membrane
CRM22_002996.1.p1	THO complex subunit 2	1600	10	0	90.98	3	P:GO:0006397; P:GO:0006406; C:GO:0000347	P:mRNA processing; P:mRNA export from nucleus; C:THO complex
CRM22_003108.1.p1	phosphate carrier protein mitochondrial	345	10	0	97.49	4	P:GO:1990547; F:GO:0005315; C:GO:0005743; C:GO:0016021	P:mitochondrial phosphate ion transmembrane transport; F:inorganic phosphate transmembrane transporter activity; C:mitochondrial inner membrane; C:integral component of membrane	EC:7	Translocases
CRM22_003159.1.p1	Dual specificity mitogen-activated protein kinase kinase 1	546	10	0	87.2	3	P:GO:0006468; F:GO:0004674; F:GO:0005524	P:protein phosphorylation; F:protein serine/threonine kinase activity; F:ATP binding	EC:2.7.1	Transferring phosphorus-containing groups
CRM22_003222.p1	GPI-anchored surface glycoprotein	1591	10	0	77.96
CRM22_003257.1.p1	Otoferlin, variant 2	2104	10	0	88.8	2	F:GO:0046872; C:GO:0016021	F:metal ion binding; C:integral component of membrane
CRM22_003260.4.p1	putative phospholipid-transporting ATPase IF	1339	10	0	93.1	7	P:GO:0015914; P:GO:0034204; F:GO:0000287; F:GO:0005524; F:GO:0016887; F:GO:0140326; C:GO:0016021	P:phospholipid transport; P:lipid translocation; F:magnesium ion binding; F:ATP binding; F:ATP hydrolysis activity; F:ATPase-coupled intramembrane lipid transporter activity; C:integral component of membrane	EC:3.6.1; EC:7.6.2.1	Acting on acid anhydrides; P-type phospholipid transporter
CRM22_003262.2.p1	Oligopeptidase A	841	10	0	86.61	3	P:GO:0006508; F:GO:0004222; F:GO:0046872	P:proteolysis; F:metalloendopeptidase activity; F:metal ion binding	EC:3.4.24	Acting on peptide bonds (peptidases)
CRM22_003327.1.p1	dihydropyrimidine dehydrogenase (NADP+)	1059	10	0	90.44	8	P:GO:0006210; P:GO:0006212; P:GO:0019483; F:GO:0000166; F:GO:0017113; F:GO:0046872; F:GO:0051539; C:GO:0005737	P:thymine catabolic process; P:uracil catabolic process; P:beta-alanine biosynthetic process; F:nucleotide binding; F:dihydropyrimidine dehydrogenase (NADP+) activity; F:metal ion binding; F:4 iron, 4 sulfur cluster binding; C:cytoplasm	EC:1.3.1.2	Dihydropyrimidine dehydrogenase (NADP(+))
CRM22_003509.3.p1	dynein heavy chain 1 cytosolic	4758	10	0	95.6	7	P:GO:0007018; F:GO:0005524; F:GO:0008569; F:GO:0016887; C:GO:0005737; C:GO:0005874; C:GO:0030286	P:microtubule-based movement; F:ATP binding; F:minus-end-directed microtubule motor activity; F:ATP hydrolysis activity; C:cytoplasm; C:microtubule; C:dynein complex	EC:3.6.1	Acting on acid anhydrides
CRM22_003510.1.p1	Syntaxin-binding protein 1	731	10	0	85.42	1	P:GO:0016192	P:vesicle-mediated transport
CRM22_003601.1.p1	Succinate dehydrogenase [ubiquinone] iron-sulfur subunit, mitochondrial	303	10	0	94.29	9	P:GO:0006099; P:GO:0022900; F:GO:0008177; F:GO:0009055; F:GO:0046872; F:GO:0051537; F:GO:0051538; F:GO:0051539; C:GO:0005743	P:tricarboxylic acid cycle; P:electron transport chain; F:succinate dehydrogenase (ubiquinone) activity; F:electron transfer activity; F:metal ion binding; F:2 iron, 2 sulfur cluster binding; F:3 iron, 4 sulfur cluster binding; F:4 iron, 4 sulfur cluster binding; C:mitochondrial inner membrane	EC:1.3.5.1	Succinate dehydrogenase (quinone)
CRM22_003634.1.p1	Formin-binding protein 1-like	634	10	0	83.02
CRM22_003813.p1	Sn1-specific diacylglycerol lipase alpha	858	10	0	81.33	2	P:GO:0006629; C:GO:0016021	P:lipid metabolic process; C:integral component of membrane
CRM22_003855.1.p1	von Willebrand factor A domain-containing protein 5A	818	10	0	83.99	1	C:GO:0016021	C:integral component of membrane
CRM22_003879.p1	Spectrin alpha chain non-erythrocytic	2421	10	0	95.06	6	P:GO:0051693; F:GO:0003779; F:GO:0005509; F:GO:0005516; C:GO:0005737; C:GO:0005856	P:actin filament capping; F:actin binding; F:calcium ion binding; F:calmodulin binding; C:cytoplasm; C:cytoskeleton
CRM22_003912.2.p1	dipeptidyl-peptidase III	796	10	0	90.31	6	P:GO:0006508; F:GO:0004177; F:GO:0008235; F:GO:0008239; F:GO:0046872; C:GO:0005737	P:proteolysis; F:aminopeptidase activity; F:metalloexopeptidase activity; F:dipeptidyl-peptidase activity; F:metal ion binding; C:cytoplasm	EC:3.4.11; EC:3.4.14.1; EC:3.4.14.5; EC:3.4.14.4; EC:3.4.14.2	Acting on peptide bonds (peptidases); Dipeptidyl-peptidase I; Dipeptidyl-peptidase IV; Dipeptidyl-peptidase III; Dipeptidyl-peptidase II
CRM22_003959.6.p1	Sodium/calcium exchanger 1	863	10	0	88.47	8	P:GO:0006816; P:GO:0007154; P:GO:0035725; F:GO:0005432; F:GO:0005516; F:GO:0046872; C:GO:0005886; C:GO:0016021	P:calcium ion transport; P:cell communication; P:sodium ion transmembrane transport; F:calcium:sodium antiporter activity; F:calmodulin binding; F:metal ion binding; C:plasma membrane; C:integral component of membrane	EC:7	Translocases
CRM22_004082.p1	phospholipase D	1204	10	0	80.67	7	P:GO:0006654; P:GO:0016042; P:GO:0048017; F:GO:0004630; F:GO:0035091; F:GO:0070290; C:GO:0110165	P:phosphatidic acid biosynthetic process; P:lipid catabolic process; P:inositol lipid-mediated signaling; F:phospholipase D activity; F:phosphatidylinositol binding; F:N-acylphosphatidylethanolamine-specific phospholipase D activity; C:cellular anatomical entity	EC:3.1.4.4; EC:3.1.1	Phospholipase D; Acting on ester bonds
CRM22_004094.1.p1	V-type proton ATPase catalytic subunit A isoform 2	629	10	0	97.44	6	P:GO:0015986; P:GO:1902600; F:GO:0005524; F:GO:0046933; F:GO:0046961; C:GO:0033180	P:proton motive force-driven ATP synthesis; P:proton transmembrane transport; F:ATP binding; F:proton-transporting ATP synthase activity, rotational mechanism; F:proton-transporting ATPase activity, rotational mechanism; C:proton-transporting V-type ATPase, V1 domain	EC:7.1.3.1; EC:7.1.2.2; EC:6	H(+)-exporting diphosphatase; H(+)-transporting two-sector ATPase; Ligases
CRM22_004132.2.p1	Multidrug resistance-associated protein 1	1937	10	0	81.72	6	P:GO:0015711; P:GO:0055085; F:GO:0005524; F:GO:0008514; F:GO:0140359; C:GO:0005887	P:organic anion transport; P:transmembrane transport; F:ATP binding; F:organic anion transmembrane transporter activity; F:ABC-type transporter activity; C:integral component of plasma membrane	EC:7	Translocases
CRM22_004151.p1	Lethal(2) giant larvae protein 1	1451	10	0	81.32	1	P:GO:0006887	P:exocytosis
CRM22_004257.2.p1	kinase domain protein	1275	10	0	96.11	4	P:GO:0006468; P:GO:0007165; F:GO:0004698; F:GO:0005524	P:protein phosphorylation; P:signal transduction; F:calcium-dependent protein kinase C activity; F:ATP binding	EC:2.7.11.13	Protein kinase C
CRM22_004341.3.p1	synaptotagmin-like protein 4	901	10	0	87.87	2	F:GO:0046872; C:GO:0016020	F:metal ion binding; C:membrane
CRM22_004406.1.p1	Golgi-associated plant pathoproteinsis- protein 1	222	10	1.02967e-165	90.93
CRM22_004804.p1	hypothetical protein CRM22_004804	903	10	0	78.04	4	P:GO:0055085; F:GO:0046983; C:GO:0005886; C:GO:0016021	P:transmembrane transport; F:protein dimerization activity; C:plasma membrane; C:integral component of membrane
CRM22_004895.p1	protein flightless-1	1376	10	0	86.76	5	P:GO:0030036; P:GO:0050790; P:GO:0051014; F:GO:0005085; F:GO:0051015	P:actin cytoskeleton organization; P:regulation of catalytic activity; P:actin filament severing; F:guanyl-nucleotide exchange factor activity; F:actin filament binding
CRM22_004959.2.p1	Plasma membrane calcium-transporting ATPase 3	1161	10	0	94.2	6	P:GO:0070588; F:GO:0005388; F:GO:0005524; F:GO:0016887; C:GO:0005886; C:GO:0016021	P:calcium ion transmembrane transport; F:P-type calcium transporter activity; F:ATP binding; F:ATP hydrolysis activity; C:plasma membrane; C:integral component of membrane	EC:3.6.1; EC:7.2.2.10	Acting on acid anhydrides; P-type Ca(2+) transporter
CRM22_005033.p1	Charged multivesicular body protein 1	235	10	7.62887e-172	91.39	1	P:GO:0007034	P:vacuolar transport
CRM22_005298.p1	5-oxoprolinase ATP-hydrolyzing	1281	10	0	84.39	1	F:GO:0016787	F:hydrolase activity	EC:3	Hydrolases
CRM22_005370.2.p1	actin related protein 2/3 complex subunit 4	227	10	4.93116e-168	98.14	5	P:GO:0030833; P:GO:0034314; F:GO:0003779; C:GO:0005737; C:GO:0005885	P:regulation of actin filament polymerization; P:Arp2/3 complex-mediated actin nucleation; F:actin binding; C:cytoplasm; C:Arp2/3 protein complex
CRM22_005376.p1	hypothetical protein CRM22_005376	1804	10	0	74.09
CRM22_005450.1.p1	putative thioredoxin	257	10	0	87.43	1	F:GO:0015035	F:protein-disulfide reductase activity	EC:1.8	Acting on a sulfur group of donors
CRM22_005467.1.p1	upf0577 protein KIAA1324-like	1054	10	0	82.79	2	C:GO:0005886; C:GO:0016021	C:plasma membrane; C:integral component of membrane
CRM22_005470.5.p1	Integrin alpha-7	1311	10	0	92.69	3	P:GO:0007155; P:GO:0007229; C:GO:0008305	P:cell adhesion; P:integrin-mediated signaling pathway; C:integrin complex
CRM22_005549.p1	Puromycin-sensitive aminopeptidase	905	10	0	86.3	4	P:GO:0006508; F:GO:0004177; F:GO:0008237; F:GO:0008270	P:proteolysis; F:aminopeptidase activity; F:metallopeptidase activity; F:zinc ion binding	EC:3.4.11	Acting on peptide bonds (peptidases)
CRM22_005664.2.p1	oxidoreductase, short chain dehydrogenase/reductase family protein	266	10	0	90.28	2	F:GO:0003677; F:GO:0016616	F:DNA binding; F:oxidoreductase activity, acting on the CH-OH group of donors, NAD or NADP as acceptor	EC:1.1.1	Acting on the CH-OH group of donors
CRM22_005684.4.p1	Vacuolar protein sorting-associated protein 13A	3603	10	0	93.58	1	P:GO:0006869	P:lipid transport
CRM22_005708.2.p1	Glutathione S-transferase class-mu 28 kDa isozyme	248	10	1.05905e-172	70.8	2	F:GO:0004364; F:GO:0016853	F:glutathione transferase activity; F:isomerase activity	EC:2.5.1.18; EC:5	Glutathione transferase; Isomerases
CRM22_005745.3.p1	FERM central domain protein	2780	10	0	93.35	8	P:GO:0007010; P:GO:0007155; F:GO:0005200; F:GO:0051015; C:GO:0001726; C:GO:0005737; C:GO:0005856; C:GO:0005925	P:cytoskeleton organization; P:cell adhesion; F:structural constituent of cytoskeleton; F:actin filament binding; C:ruffle; C:cytoplasm; C:cytoskeleton; C:focal adhesion
CRM22_005941.p1	Cullin-associated NEDD8-dissociated protein 1	1320	10	0	85.52	3	P:GO:0010265; F:GO:0003682; C:GO:0016021	P:SCF complex assembly; F:chromatin binding; C:integral component of membrane
CRM22_005981.2.p1	protein dopey-1 homolog	2848	10	0	82.98	3	P:GO:0006895; P:GO:0015031; C:GO:0005829	P:Golgi to endosome transport; P:protein transport; C:cytosol
CRM22_006033.1.p1	KN motif and ankyrin repeat domain-containing protein 3	1025	10	0	78.77
CRM22_006167.2.p1	eukaryotic translation initiation factor 2	266	10	2.1831e-166	89.89	2	P:GO:0006413; F:GO:0003743	P:translational initiation; F:translation initiation factor activity
CRM22_006176.1.p1	myosin heavy chain	1997	10	0	95.25	5	F:GO:0003774; F:GO:0005524; F:GO:0051015; C:GO:0016459; C:GO:0030016	F:cytoskeletal motor activity; F:ATP binding; F:actin filament binding; C:myosin complex; C:myofibril
CRM22_006262.1.p1	aspartyl aminopeptidase	1356	10	0	91.07	5	P:GO:0006508; F:GO:0003677; F:GO:0004177; F:GO:0008237; F:GO:0008270	P:proteolysis; F:DNA binding; F:aminopeptidase activity; F:metallopeptidase activity; F:zinc ion binding	EC:3.4.11	Acting on peptide bonds (peptidases)
CRM22_006312.2.p1	hypothetical protein CRM22_006312	1017	10	0	97.09	1	C:GO:0016021	C:integral component of membrane
CRM22_006403.1.p1	hypothetical protein CRM22_006403	1224	10	0	96.29	1	F:GO:0030246	F:carbohydrate binding
CRM22_006631.2.p1	hypothetical protein CRM22_006631	5379	10	0	87.41	3	P:GO:0006468; F:GO:0004672; F:GO:0005524	P:protein phosphorylation; F:protein kinase activity; F:ATP binding	EC:2.7.1	Transferring phosphorus-containing groups
CRM22_006671.1.p1	multidrug resistance protein 2	1246	10	0	85.94	4	P:GO:0055085; F:GO:0005524; F:GO:0140359; C:GO:0016021	P:transmembrane transport; F:ATP binding; F:ABC-type transporter activity; C:integral component of membrane	EC:7	Translocases
CRM22_006789.p1	ZU5 domain protein	4450	10	0	89.18	4	P:GO:0007165; P:GO:0051179; C:GO:0005856; C:GO:0016020	P:signal transduction; P:localization; C:cytoskeleton; C:membrane
CRM22_006815.p1	Major egg antigen	415	10	0	88.32
CRM22_006879.3.p1	MAGUK p55 subfamily member 5	892	10	0	93.22	3	P:GO:0070830; P:GO:0090162; C:GO:0016020	P:bicellular tight junction assembly; P:establishment of epithelial cell polarity; C:membrane
CRM22_006918.p1	anaphase-promoting complex subunit 4	323	10	0	90.98	5	P:GO:0006865; P:GO:0034220; F:GO:0015075; C:GO:0016021; C:GO:0031966	P:amino acid transport; P:ion transmembrane transport; F:ion transmembrane transporter activity; C:integral component of membrane; C:mitochondrial membrane	EC:7	Translocases
CRM22_007109.1.p1	Spectrin beta chain	2336	10	0	97.24	5	P:GO:0051693; F:GO:0003779; F:GO:0005200; F:GO:0005543; C:GO:0008091	P:actin filament capping; F:actin binding; F:structural constituent of cytoskeleton; F:phospholipid binding; C:spectrin
CRM22_007186.p1	Protein f37c4.5	1176	10	0	82.91
CRM22_007267.p1	T-cell immunomodulatory protein	635	10	0	85.02	1	C:GO:0016021	C:integral component of membrane
CRM22_007279.3.p1	Echinoderm microtubule associated protein like 1	1003	10	0	91.66
CRM22_007650.1.p1	UDP-glucose:glycoprotein glucosyltransferase	1742	10	0	89.47	4	P:GO:0006486; P:GO:0097359; F:GO:0003980; C:GO:0005788	P:protein glycosylation; P:UDP-glucosylation; F:UDP-glucose:glycoprotein glucosyltransferase activity; C:endoplasmic reticulum lumen	EC:2.4.1	Glycosyltransferases
CRM22_008052.p1	Neurexin-3, variant 2	2736	10	0	90.68	1	C:GO:0016021	C:integral component of membrane
CRM22_008098.3.p1	hypothetical protein CRM22_008098	2358	10	0	91.14	3	P:GO:0030036; F:GO:0051015; C:GO:0043232	P:actin cytoskeleton organization; F:actin filament binding; C:intracellular non-membrane-bounded organelle
CRM22_008237.p1	phosphoglucomutase family protein	490	10	0	90.28	6	P:GO:0005975; P:GO:0090502; F:GO:0000287; F:GO:0003676; F:GO:0004523; F:GO:0004614	P:carbohydrate metabolic process; P:RNA phosphodiester bond hydrolysis, endonucleolytic; F:magnesium ion binding; F:nucleic acid binding; F:RNA-DNA hybrid ribonuclease activity; F:phosphoglucomutase activity	EC:3.1.30; EC:5.4.2.2; EC:3.1.26.4	Acting on ester bonds; Phosphoglucomutase (alpha-D-glucose-1,6-bisphosphate-dependent); Ribonuclease H
CRM22_008251.2.p1	peroxiredoxin 3	279	10	0	92.74	3	P:GO:0098869; F:GO:0004601; F:GO:0051920	P:cellular oxidant detoxification; F:peroxidase activity; F:peroxiredoxin activity	EC:1.11.1.24	Thioredoxin-dependent peroxiredoxin
CRM22_008510.2.p1	Rho GTPase-activating protein 44	1516	10	0	94.05	1	P:GO:0007165	P:signal transduction
CRM22_008560.4.p1	ATP-dependent translocase ABCB1	1249	10	0	93.03	4	P:GO:0055085; F:GO:0005524; F:GO:0140359; C:GO:0016021	P:transmembrane transport; F:ATP binding; F:ABC-type transporter activity; C:integral component of membrane	EC:7	Translocases
CRM22_008583.p1	molecular chaperone HtpG	188	10	2.75181e-136	90.26	5	P:GO:0006457; F:GO:0005524; F:GO:0016887; F:GO:0051082; F:GO:0140662	P:protein folding; F:ATP binding; F:ATP hydrolysis activity; F:unfolded protein binding; F:ATP-dependent protein folding chaperone	EC:3.6.1	Acting on acid anhydrides
CRM22_008590.p1	hypothetical protein CRM22_008590	1739	10	0	87.01	1	P:GO:0030277	P:maintenance of gastrointestinal epithelium
CRM22_008680.3.p1	DOMON domain-containing protein frrs1L	579	10	0	96.17	1	C:GO:0016021	C:integral component of membrane
CRM22_008695.p1	Receptor expression-enhancing protein 5	226	10	3.73583e-156	89.23	1	C:GO:0016021	C:integral component of membrane
CRM22_008836.p1	prefoldin subunit 3	194	10	4.32147e-127	95.4	2	P:GO:0006457; C:GO:0016272	P:protein folding; C:prefoldin complex
CRM22_008852.p1	Translation Initiation Factor 5B	867	10	0	92.7	4	P:GO:0006413; F:GO:0003743; F:GO:0003924; F:GO:0005525	P:translational initiation; F:translation initiation factor activity; F:GTPase activity; F:GTP binding	EC:3.6.1	Acting on acid anhydrides
CRM22_008921.p1	dynamin GTPase	691	10	0	95.83	13	P:GO:0000266; P:GO:0016559; P:GO:0048511; F:GO:0003924; F:GO:0005525; F:GO:0008289; C:GO:0005741; C:GO:0005777; C:GO:0005794; C:GO:0005829; C:GO:0005905; C:GO:0030672; C:GO:0070161	P:mitochondrial fission; P:peroxisome fission; P:rhythmic process; F:GTPase activity; F:GTP binding; F:lipid binding; C:mitochondrial outer membrane; C:peroxisome; C:Golgi apparatus; C:cytosol; C:clathrin-coated pit; C:synaptic vesicle membrane; C:anchoring junction	EC:3.6.1	Acting on acid anhydrides
CRM22_009033.2.p1	Dysferlin limb girdle muscular dystrophy 2B (autosomal recessive)	1976	10	0	90.77	4	F:GO:0046872; C:GO:0005886; C:GO:0016021; C:GO:0030659	F:metal ion binding; C:plasma membrane; C:integral component of membrane; C:cytoplasmic vesicle membrane
CRM22_009034.5.p1	hypothetical protein CRM22_009034	2072	10	0	96.83	4	F:GO:0046872; C:GO:0005886; C:GO:0016021; C:GO:0030659	F:metal ion binding; C:plasma membrane; C:integral component of membrane; C:cytoplasmic vesicle membrane
CRM22_009270.3.p1	hypothetical protein CRM22_009270	1194	10	0	89.84
CRM22_009307.3.p1	glucose-6-phosphate 1-dehydrogenase	563	10	0	89	4	P:GO:0006006; P:GO:0006098; F:GO:0004345; F:GO:0050661	P:glucose metabolic process; P:pentose-phosphate shunt; F:glucose-6-phosphate dehydrogenase activity; F:NADP binding	EC:1.1.1.49	Glucose-6-phosphate dehydrogenase (NADP(+))
CRM22_009567.2.p1	Map microtubule affinity-regulating kinase	1180	10	0	91.73	3	P:GO:0006468; F:GO:0004674; F:GO:0005524	P:protein phosphorylation; F:protein serine/threonine kinase activity; F:ATP binding	EC:2.7.1	Transferring phosphorus-containing groups
CRM22_009578.p1	immunoglobulin domain protein	1399	10	0	90.62	5	P:GO:0006979; P:GO:0098869; F:GO:0004601; F:GO:0020037; C:GO:0005576	P:response to oxidative stress; P:cellular oxidant detoxification; F:peroxidase activity; F:heme binding; C:extracellular region	EC:1.11.1	Acting on a peroxide as acceptor
CRM22_009630.3.p1	Telomerase protein component 1	3090	10	0	89.09	1	F:GO:0003723	F:RNA binding
CRM22_009644.3.p1	Rab protein 7	298	10	0	97.67	2	F:GO:0003924; F:GO:0005525	F:GTPase activity; F:GTP binding	EC:3.6.1	Acting on acid anhydrides
CRM22_009676.8.p1	Cell cycle control protein 50A, variant 2	395	10	0	97.62	2	P:GO:0033036; C:GO:0016021	P:macromolecule localization; C:integral component of membrane
CRM22_009724.1.p1	Synaptobrevin like protein YKT6	278	10	0	95.87	2	C:GO:0000139; C:GO:0030659	C:Golgi membrane; C:cytoplasmic vesicle membrane
CRM22_009755.p1	Glycogen debranching enzyme	1646	10	0	90.13	4	P:GO:0005980; F:GO:0004134; F:GO:0004135; C:GO:0005737	P:glycogen catabolic process; F:4-alpha-glucanotransferase activity; F:amylo-alpha-1,6-glucosidase activity; C:cytoplasm	EC:2.4.1.25; EC:3.2.1.20; EC:3.2.1.33	4-alpha-glucanotransferase; Alpha-glucosidase; Amylo-alpha-1,6-glucosidase
CRM22_009785.1.p1	hypothetical protein CRM22_009785	3915	10	0	73.51
CRM22_009946.2.p1	Thioredoxin domain-containing protein 17	135	10	4.88718e-96	83.49	1	F:GO:0047134	F:protein-disulfide reductase (NAD(P)) activity	EC:1.8.1.8	Protein-disulfide reductase
CRM22_009965.p1	Centrosomal protein	622	10	0	83.71
CRM22_010134.2.p1	histidyl-tRNA synthetase	545	10	0	93.01	3	F:GO:0004821; F:GO:0005524; C:GO:0005737	F:histidine-tRNA ligase activity; F:ATP binding; C:cytoplasm	EC:6.1.1.21	Histidine--tRNA ligase
CRM22_010300.1.p1	Proteasome endopeptidase complex	259	10	0	96.99	4	P:GO:0006511; C:GO:0005634; C:GO:0005737; C:GO:0019773	P:ubiquitin-dependent protein catabolic process; C:nucleus; C:cytoplasm; C:proteasome core complex, alpha-subunit complex
CRM22_010460.p1	basement membrane-specific heparan sulfate proteoglycan core protein	6818	10	0	81.7
CRM22_010638.p1	Protein diaphanous 2	1175	10	0	87.75	3	P:GO:0030041; F:GO:0003779; F:GO:0031267	P:actin filament polymerization; F:actin binding; F:small GTPase binding
CRM22_010644.1.p1	endothelin-converting enzyme	802	10	0	89.28	4	P:GO:0006508; F:GO:0004222; F:GO:0046872; C:GO:0016021	P:proteolysis; F:metalloendopeptidase activity; F:metal ion binding; C:integral component of membrane	EC:3.4.24	Acting on peptide bonds (peptidases)
CRM22_010682.2.p1	microtubule-associated protein 1S	2214	10	0	87.1	3	P:GO:0000226; F:GO:0008017; C:GO:0005874	P:microtubule cytoskeleton organization; F:microtubule binding; C:microtubule
CRM22_010806.p1	Niemann-Pick C1 protein	1347	10	0	84.1	3	P:GO:0006869; F:GO:0005319; C:GO:0016021	P:lipid transport; F:lipid transporter activity; C:integral component of membrane	EC:7	Translocases
CRM22_010941.2.p1	Actin- protein 2/3 complex subunit 5	164	10	1.48256e-117	95.83	4	P:GO:0030833; P:GO:0034314; C:GO:0005737; C:GO:0005885	P:regulation of actin filament polymerization; P:Arp2/3 complex-mediated actin nucleation; C:cytoplasm; C:Arp2/3 protein complex
CRM22_010976.p1	Acid sphingomyelinase-like phosphodiesterase 3a	744	10	0	81.79	1	C:GO:0016021	C:integral component of membrane
CRM22_011079.p1	hypothetical protein CRM22_011079	591	10	0	73.21	1	C:GO:0016021	C:integral component of membrane
CRM22_011133.p1	adenylate/nucleoside-diphosphate kinase	2039	10	0	78.12	4	P:GO:0006139; P:GO:0016310; F:GO:0005524; F:GO:0019205	P:nucleobase-containing compound metabolic process; P:phosphorylation; F:ATP binding; F:nucleobase-containing compound kinase activity	EC:2.7	Transferring phosphorus-containing groups
CRM22_011236.1.p1	Dynactin subunit 1	1341	10	0	86.16	2	C:GO:0005737; C:GO:0030286	C:cytoplasm; C:dynein complex
CRM22_011351.2.p1	hypothetical protein CRM22_011351	1008	10	0	78.73
CRM22_011420.p1	Glutathione hydrolase 7	692	10	0	78.22	3	P:GO:0006751; F:GO:0036374; C:GO:0016021	P:glutathione catabolic process; F:glutathione hydrolase activity; C:integral component of membrane	EC:3.4.19.13	Glutathione gamma-glutamate hydrolase
