# Supplementary material for: Secreted and surface proteome and transcriptome of Opisthorchis felineus
Source: Front Parasitol. 2023 Oct 10;2:1195457. doi: 10.3389/fpara.2023.1195457 (PMC11732047; doi:10.3389/fpara.2023.1195457)
Supplement: Supplementary file 6 [file Table_3.xlsx]

## Sheet: Sheet1
Supplementary Table S3 TEG GO. Blast2GO generated report from the TEG proteome.
SeqName	Description	Length	#Hits	e-Value	sim mean	#GO	GO IDs	GO Names	Enzyme Codes	Enzyme Names
Of_RNA_HQ_transcript_54.p1	Pyruvate carboxylase, mitochondrial	1193	10	0	90.67	6	P:GO:0006090; P:GO:0006094; F:GO:0004736; F:GO:0005524; F:GO:0046872; C:GO:0005737	P:pyruvate metabolic process; P:gluconeogenesis; F:pyruvate carboxylase activity; F:ATP binding; F:metal ion binding; C:cytoplasm	EC:6.4.1.1	Pyruvate carboxylase
Of_RNA_HQ_transcript_68.p1	Ubiquitin activating enzyme	1067	10	0	90.23	3	P:GO:0016567; F:GO:0005524; F:GO:0008641	P:protein ubiquitination; F:ATP binding; F:ubiquitin-like modifier activating enzyme activity	EC:6.2	Forming carbon-sulfur bonds
Of_RNA_HQ_transcript_104.p1	Myosin tail	369	10	0	98.73	2	C:GO:0016459; C:GO:0030016	C:myosin complex; C:myofibril
Of_RNA_HQ_transcript_104.p2	myosin tail	292	10	1.07279e-171	98.44	2	C:GO:0016459; C:GO:0030016	C:myosin complex; C:myofibril
Of_RNA_HQ_transcript_104.p3	myosin tail	138	10	4.16743e-92	98.7	2	C:GO:0016459; C:GO:0030016	C:myosin complex; C:myofibril
Of_RNA_HQ_transcript_131.p1	kyphoscoliosis peptidase	959	10	0	87.12	1	F:GO:0016874	F:ligase activity
Of_RNA_HQ_transcript_175.p1	hypothetical protein CRM22_008529	1004	10	0	97.03
Of_RNA_HQ_transcript_192.p1	Alpha-actinin, sarcomeric	915	10	0	95.23	2	F:GO:0003779; F:GO:0005509	F:actin binding; F:calcium ion binding
Of_RNA_HQ_transcript_198.p1	hypothetical protein CRM22_000674	881	10	0	92.58	1	C:GO:0016021	C:integral component of membrane
Of_RNA_HQ_transcript_203.p1	oxoglutarate dehydrogenase (succinyl-transferring), E1 component	996	10	0	95.81	3	P:GO:0006099; F:GO:0004591; F:GO:0030976	P:tricarboxylic acid cycle; F:oxoglutarate dehydrogenase (succinyl-transferring) activity; F:thiamine pyrophosphate binding	EC:1.2.4.2	Oxoglutarate dehydrogenase (succinyl-transferring)
Of_RNA_HQ_transcript_242.p1	DnaK family protein	596	10	0	89.11	3	P:GO:0006457; F:GO:0005524; F:GO:0140662	P:protein folding; F:ATP binding; F:ATP-dependent protein folding chaperone
Of_RNA_HQ_transcript_297.p1	Glycine dehydrogenase (decarboxylating), mitochondrial	1027	10	0	85.01	3	P:GO:0006546; F:GO:0004375; C:GO:0005739	P:glycine catabolic process; F:glycine dehydrogenase (decarboxylating) activity; C:mitochondrion	EC:1.4.4.2	Glycine dehydrogenase (aminomethyl-transferring)
Of_RNA_HQ_transcript_396.p1	Alpha-1 4 glucan phosphorylase	851	10	0	96.19	5	P:GO:0005977; F:GO:0008184; F:GO:0030170; F:GO:0102250; F:GO:0102499	P:glycogen metabolic process; F:glycogen phosphorylase activity; F:pyridoxal phosphate binding; F:linear malto-oligosaccharide phosphorylase activity; F:SHG alpha-glucan phosphorylase activity	EC:2.4.1.1	Glycogen phosphorylase
Of_RNA_HQ_transcript_398.p1	Lysosomal alpha-glucosidase	904	10	0	86.01	4	P:GO:0005975; F:GO:0030246; F:GO:0090599; C:GO:0016020	P:carbohydrate metabolic process; F:carbohydrate binding; F:alpha-glucosidase activity; C:membrane	EC:3.2.1.20	Alpha-glucosidase
Of_RNA_HQ_transcript_482.p1	hypothetical protein CRM22_006181	788	10	0	91.27
Of_RNA_HQ_transcript_493.p1	Four and a half LIM domains protein 2	562	10	0	96.12	2	F:GO:0008270; C:GO:0016021	F:zinc ion binding; C:integral component of membrane
Of_RNA_HQ_transcript_495.p1	NADH dehydrogenase Fe-S protein subunit 1 ndufs1	769	10	0	93.01	4	P:GO:0042773; F:GO:0008137; F:GO:0051539; C:GO:0016020	P:ATP synthesis coupled electron transport; F:NADH dehydrogenase (ubiquinone) activity; F:4 iron, 4 sulfur cluster binding; C:membrane	EC:7.1.1.2; EC:1.6.5.11; EC:1.6.5.2	NADH:ubiquinone reductase (H(+)-translocating); NADH dehydrogenase (quinone); NAD(P)H dehydrogenase (quinone)
Of_RNA_HQ_transcript_514.p1	alpha-aminoadipic semialdehyde synthase	957	10	0	88.61	3	P:GO:0033512; F:GO:0047130; F:GO:0047131	P:L-lysine catabolic process to acetyl-CoA via saccharopine; F:saccharopine dehydrogenase (NADP+, L-lysine-forming) activity; F:saccharopine dehydrogenase (NAD+, L-glutamate-forming) activity	EC:1.5.1.8; EC:1.5.1.9	Saccharopine dehydrogenase (NADP(+), L-lysine-forming); Saccharopine dehydrogenase (NAD(+), L-glutamate-forming)
Of_RNA_HQ_transcript_552.p1	putative extracellular matrix glycoprotein laminin subunit beta	895	10	0	88.81	3	C:GO:0005634; C:GO:0005737; C:GO:1990904	C:nucleus; C:cytoplasm; C:ribonucleoprotein complex
Of_RNA_HQ_transcript_558.p1	glycogen(starch) synthase	733	10	0	96.55	2	P:GO:0005978; F:GO:0004373	P:glycogen biosynthetic process; F:glycogen (starch) synthase activity	EC:2.4.1.11	Glycogen(starch) synthase
Of_RNA_HQ_transcript_577.p1	programmed cell death 6-interacting protein	819	10	0	93.33	1	P:GO:0071985	P:multivesicular body sorting pathway
Of_RNA_HQ_transcript_693.p1	Transitional endoplasmic reticulum ATPase	824	10	0	97.65	3	P:GO:0051301; F:GO:0005524; F:GO:0016887	P:cell division; F:ATP binding; F:ATP hydrolysis activity	EC:3.6.1	Acting on acid anhydrides
Of_RNA_HQ_transcript_719.p1	hypothetical protein CSKR_106009	841	10	0	72.47	1	C:GO:0016021	C:integral component of membrane
Of_RNA_HQ_transcript_776.p1	hypothetical protein CRM22_007626	759	10	0	98.39	3	P:GO:0006508; F:GO:0004198; F:GO:0005509	P:proteolysis; F:calcium-dependent cysteine-type endopeptidase activity; F:calcium ion binding	EC:3.4.22	Acting on peptide bonds (peptidases)
Of_RNA_HQ_transcript_828.p1	hypothetical protein CRM22_007626	747	10	0	98.54	3	P:GO:0006508; F:GO:0004198; F:GO:0005509	P:proteolysis; F:calcium-dependent cysteine-type endopeptidase activity; F:calcium ion binding	EC:3.4.22	Acting on peptide bonds (peptidases)
Of_RNA_HQ_transcript_830.p1	TRPM8 channel-associated factor 2	886	10	0	81.56
Of_RNA_HQ_transcript_840.p1	MICOS complex subunit Mic60	770	10	0	88.11	2	C:GO:0005743; C:GO:0016021	C:mitochondrial inner membrane; C:integral component of membrane
Of_RNA_HQ_transcript_967.p1	Elongation factor 2	850	10	0	97.71	4	P:GO:0006414; F:GO:0003746; F:GO:0003924; F:GO:0005525	P:translational elongation; F:translation elongation factor activity; F:GTPase activity; F:GTP binding	EC:3.6.1	Acting on acid anhydrides
Of_RNA_HQ_transcript_986.p1	Calpain, variant 2	800	10	0	95.09	3	P:GO:0006508; F:GO:0004198; F:GO:0005509	P:proteolysis; F:calcium-dependent cysteine-type endopeptidase activity; F:calcium ion binding	EC:3.4.22	Acting on peptide bonds (peptidases)
Of_RNA_HQ_transcript_990.p1	thioredoxin glutathione reductase	631	10	0	97.49	7	P:GO:0045454; P:GO:0098869; F:GO:0004791; F:GO:0019153; F:GO:0050660; F:GO:0097573; C:GO:0016021	P:cell redox homeostasis; P:cellular oxidant detoxification; F:thioredoxin-disulfide reductase activity; F:protein-disulfide reductase (glutathione) activity; F:flavin adenine dinucleotide binding; F:glutathione oxidoreductase activity; C:integral component of membrane	EC:1.8.4.2; EC:1.8.1.9; EC:1.8.1.8	Protein-disulfide reductase (glutathione); Thioredoxin-disulfide reductase; Protein-disulfide reductase
Of_RNA_HQ_transcript_1040.p1	WD domain, G-beta repeat protein	531	10	0	94.01
Of_RNA_HQ_transcript_1051.p1	hypothetical protein CRM22_002367	723	10	0	98.06
Of_RNA_HQ_transcript_1084.p1	propionyl-CoA carboxylase alpha chain	762	10	0	95	5	P:GO:0016042; F:GO:0004658; F:GO:0005524; F:GO:0046872; C:GO:0005759	P:lipid catabolic process; F:propionyl-CoA carboxylase activity; F:ATP binding; F:metal ion binding; C:mitochondrial matrix	EC:6.4.1.3	Propionyl-CoA carboxylase
Of_RNA_HQ_transcript_1157.p1	aconitate hydratase	770	10	0	96.73	6	P:GO:0006099; F:GO:0003994; F:GO:0046872; F:GO:0047780; F:GO:0051539; C:GO:0005739	P:tricarboxylic acid cycle; F:aconitate hydratase activity; F:metal ion binding; F:citrate dehydratase activity; F:4 iron, 4 sulfur cluster binding; C:mitochondrion	EC:4.2.1.3	Aconitate hydratase
Of_RNA_HQ_transcript_1235.p1	proline dehydrogenase	610	10	0	93.93	2	P:GO:0006562; F:GO:0004657	P:proline catabolic process; F:proline dehydrogenase activity	EC:1.5.99.8	Acting on the CH-NH group of donors
Of_RNA_HQ_transcript_1288.p1	Methylmalonyl Coenzyme A mutase	768	10	0	95.93	3	F:GO:0004494; F:GO:0031419; F:GO:0046872	F:methylmalonyl-CoA mutase activity; F:cobalamin binding; F:metal ion binding	EC:5.4.99.2	Methylmalonyl-CoA mutase
Of_RNA_HQ_transcript_1290.p1	hypothetical protein CRM22_008681	431	10	0	77.53	1	C:GO:0016021	C:integral component of membrane
Of_RNA_HQ_transcript_1336.p1	cAMP-dependent protein kinase type II-alpha regulatory subunit	380	10	0	94.68	6	P:GO:0001932; P:GO:0050790; F:GO:0008603; F:GO:0016301; F:GO:0030552; C:GO:0005952	P:regulation of protein phosphorylation; P:regulation of catalytic activity; F:cAMP-dependent protein kinase regulator activity; F:kinase activity; F:cAMP binding; C:cAMP-dependent protein kinase complex	EC:2.7	Transferring phosphorus-containing groups
Of_RNA_HQ_transcript_1518.p1	Carnitine O-acetyltransferase	666	10	0	94.76	1	F:GO:0016746	F:acyltransferase activity	EC:2.3	Acyltransferases
Of_RNA_HQ_transcript_1563.p1	taurocyamine kinase	723	10	0	90.53	4	P:GO:0016310; P:GO:0046314; F:GO:0004111; F:GO:0005524	P:phosphorylation; P:phosphocreatine biosynthetic process; F:creatine kinase activity; F:ATP binding	EC:2.7.3.2	Creatine kinase
Of_RNA_HQ_transcript_1616.p1	Lymphocyte cytosolic protein 1	582	10	0	91.75	2	P:GO:0051017; F:GO:0051015	P:actin filament bundle assembly; F:actin filament binding
Of_RNA_HQ_transcript_1645.p1	Glucose-6-phosphate isomerase	559	10	0	95.3	5	P:GO:0006094; P:GO:0006096; F:GO:0004347; F:GO:0097367; C:GO:0016021	P:gluconeogenesis; P:glycolytic process; F:glucose-6-phosphate isomerase activity; F:carbohydrate derivative binding; C:integral component of membrane	EC:5.3.1.9	Glucose-6-phosphate isomerase
Of_RNA_HQ_transcript_1801.p1	Urocanate hydratase	707	10	0	93.58	3	P:GO:0019556; P:GO:0019557; F:GO:0016153	P:histidine catabolic process to glutamate and formamide; P:histidine catabolic process to glutamate and formate; F:urocanate hydratase activity	EC:4.2.1.49	Urocanate hydratase
Of_RNA_HQ_transcript_1914.p1	1,4-alpha-glucan branching enzyme	701	10	0	97.66	5	P:GO:0005978; F:GO:0003844; F:GO:0004553; F:GO:0043169; F:GO:0102752	P:glycogen biosynthetic process; F:1,4-alpha-glucan branching enzyme activity; F:hydrolase activity, hydrolyzing O-glycosyl compounds; F:cation binding; F:1,4-alpha-glucan branching enzyme activity (using a glucosylated glycogenin as primer for glycogen synthesis)	EC:2.4.1.18; EC:3.2.1	1,4-alpha-glucan branching enzyme; Glycosylases
Of_RNA_HQ_transcript_2087.p1	histidine ammonia-lyase	668	10	0	86.84	4	P:GO:0019556; P:GO:0019557; F:GO:0004397; C:GO:0005737	P:histidine catabolic process to glutamate and formamide; P:histidine catabolic process to glutamate and formate; F:histidine ammonia-lyase activity; C:cytoplasm	EC:4.3.1.3	Histidine ammonia-lyase
Of_RNA_HQ_transcript_2112.p1	Pyruvate kinase pkm	567	10	0	91.86	6	P:GO:0006096; F:GO:0000287; F:GO:0004743; F:GO:0005524; F:GO:0016301; F:GO:0030955	P:glycolytic process; F:magnesium ion binding; F:pyruvate kinase activity; F:ATP binding; F:kinase activity; F:potassium ion binding	EC:2.7.1.40	Pyruvate kinase
Of_RNA_HQ_transcript_2262.p1	Transketolase, pyridine binding domain protein	635	10	0	94.08	2	F:GO:0016740; F:GO:0046872	F:transferase activity; F:metal ion binding	EC:2	Transferases
Of_RNA_HQ_transcript_2376.p1	Vesicle-associated membrane protein-associated protein B	353	10	0	86.47	2	C:GO:0005789; C:GO:0016021	C:endoplasmic reticulum membrane; C:integral component of membrane
Of_RNA_HQ_transcript_2554.p1	nucleolin	721	10	0	66.94	1	F:GO:0003723	F:RNA binding
Of_RNA_HQ_transcript_2584.p1	hypothetical protein CRM22_011137	545	10	0	87.1	4	F:GO:0003779; C:GO:0005737; C:GO:0005856; C:GO:0005886	F:actin binding; C:cytoplasm; C:cytoskeleton; C:plasma membrane
Of_RNA_HQ_transcript_2641.p1	Succinate dehydrogenase [ubiquinone] flavoprotein subunit B mitochondrial	651	10	0	95.71	5	P:GO:0006099; P:GO:0022900; F:GO:0008177; F:GO:0050660; C:GO:0005743	P:tricarboxylic acid cycle; P:electron transport chain; F:succinate dehydrogenase (ubiquinone) activity; F:flavin adenine dinucleotide binding; C:mitochondrial inner membrane	EC:1.3.5.1	Succinate dehydrogenase (quinone)
Of_RNA_HQ_transcript_2678.p1	Lysine--tRNA ligase	661	10	0	91.76	5	P:GO:0006430; F:GO:0003676; F:GO:0004824; F:GO:0005524; C:GO:0005737	P:lysyl-tRNA aminoacylation; F:nucleic acid binding; F:lysine-tRNA ligase activity; F:ATP binding; C:cytoplasm	EC:6.1.1.6	Lysine--tRNA ligase
Of_RNA_HQ_transcript_2702.p1	Very long-chain specific acyl-CoA dehydrogenase	625	10	0	86.67	2	F:GO:0003995; F:GO:0050660	F:acyl-CoA dehydrogenase activity; F:flavin adenine dinucleotide binding	EC:1.3.99.3	Acting on the CH-CH group of donors
Of_RNA_HQ_transcript_2772.p1	acyl-CoA oxidase	651	10	0	91.31	4	P:GO:0006631; F:GO:0003997; F:GO:0071949; C:GO:0005777	P:fatty acid metabolic process; F:acyl-CoA oxidase activity; F:FAD binding; C:peroxisome	EC:1.3.3.6	Acyl-CoA oxidase
Of_RNA_HQ_transcript_2810.p1	Heat shock cognate 71 kDa protein	671	10	0	98.57	3	P:GO:0006457; F:GO:0005524; F:GO:0140662	P:protein folding; F:ATP binding; F:ATP-dependent protein folding chaperone
Of_RNA_HQ_transcript_2921.p2	Actin-interacting protein 1	215	10	5.81532e-156	96.86
Of_RNA_HQ_transcript_3107.p1	phosphoenolpyruvate carboxykinase (GTP)	618	10	0	95.35	6	P:GO:0006094; P:GO:0016310; F:GO:0004613; F:GO:0005525; F:GO:0016301; F:GO:0046872	P:gluconeogenesis; P:phosphorylation; F:phosphoenolpyruvate carboxykinase (GTP) activity; F:GTP binding; F:kinase activity; F:metal ion binding	EC:2.7; EC:4.1.1.32	Transferring phosphorus-containing groups; Phosphoenolpyruvate carboxykinase (GTP)
Of_RNA_HQ_transcript_3196.p1	heat shock protein 83	691	10	0	84.47	21	P:GO:0002218; P:GO:0002230; P:GO:0006457; P:GO:0009408; P:GO:0009409; P:GO:0032728; P:GO:0042981; P:GO:0046677; P:GO:0098586; P:GO:1901642; F:GO:0005337; F:GO:0005524; F:GO:0016887; F:GO:0051082; F:GO:0051219; F:GO:0140662; C:GO:0005634; C:GO:0005739; C:GO:0005886; C:GO:0016021; C:GO:0042470	P:activation of innate immune response; P:positive regulation of defense response to virus by host; P:protein folding; P:response to heat; P:response to cold; P:positive regulation of interferon-beta production; P:regulation of apoptotic process; P:response to antibiotic; P:cellular response to virus; P:nucleoside transmembrane transport; F:nucleoside transmembrane transporter activity; F:ATP bin…	EC:3.6.1; EC:7	Acting on acid anhydrides; Translocases
Of_RNA_HQ_transcript_3360.p1	Heat shock cognate 71 kDa protein	647	10	0	98.43	3	P:GO:0006457; F:GO:0005524; F:GO:0140662	P:protein folding; F:ATP binding; F:ATP-dependent protein folding chaperone
Of_RNA_HQ_transcript_3366.p1	Thimet oligopeptidase	671	10	0	88.08	3	P:GO:0006508; F:GO:0004222; F:GO:0046872	P:proteolysis; F:metalloendopeptidase activity; F:metal ion binding	EC:3.4.24	Acting on peptide bonds (peptidases)
Of_RNA_HQ_transcript_3375.p1	Stress-70 protein, mitochondrial	662	10	0	96.79	4	P:GO:0006457; F:GO:0005524; F:GO:0051082; F:GO:0140662	P:protein folding; F:ATP binding; F:unfolded protein binding; F:ATP-dependent protein folding chaperone
Of_RNA_HQ_transcript_3587.p1	Endoplasmic reticulum chaperone BiP	503	10	0	93.97	4	P:GO:0006457; F:GO:0005524; F:GO:0140662; C:GO:0005788	P:protein folding; F:ATP binding; F:ATP-dependent protein folding chaperone; C:endoplasmic reticulum lumen
Of_RNA_HQ_transcript_3665.p1	dihydropyrimidinase-like 2	607	10	0	92.56	2	F:GO:0016810; C:GO:0005737	F:hydrolase activity, acting on carbon-nitrogen (but not peptide) bonds; C:cytoplasm	EC:3.5	Acting on carbon-nitrogen bonds, other than peptide bonds
Of_RNA_HQ_transcript_3772.p1	Four and a half LIM domains protein 3	118	10	1.05346e-83	97.26	2	P:GO:0007517; F:GO:0046872	P:muscle organ development; F:metal ion binding
Of_RNA_HQ_transcript_3793.p1	glutamate dehydrogenase	539	10	0	94.34	3	P:GO:0006520; F:GO:0000166; F:GO:0004353	P:cellular amino acid metabolic process; F:nucleotide binding; F:glutamate dehydrogenase [NAD(P)+] activity	EC:1.4.1.3	Glutamate dehydrogenase (NAD(P)(+))
Of_RNA_HQ_transcript_3970.p1	Myophilin	361	10	0	95.32	3	P:GO:0031032; F:GO:0003779; F:GO:0005516	P:actomyosin structure organization; F:actin binding; F:calmodulin binding
Of_RNA_HQ_transcript_3974.p1	2-oxoisovalerate dehydrogenase subunit alpha	431	10	0	91.78	2	P:GO:0009083; F:GO:0003863	P:branched-chain amino acid catabolic process; F:3-methyl-2-oxobutanoate dehydrogenase (2-methylpropanoyl-transferring) activity	EC:1.2.4.4	3-methyl-2-oxobutanoate dehydrogenase (2-methylpropanoyl-transferring)
Of_RNA_HQ_transcript_4084.p1	leucine aminopeptidase	565	10	0	92.48	4	P:GO:0006508; F:GO:0030145; F:GO:0070006; C:GO:0005737	P:proteolysis; F:manganese ion binding; F:metalloaminopeptidase activity; C:cytoplasm	EC:3.4.11	Acting on peptide bonds (peptidases)
Of_RNA_HQ_transcript_4091.p1	Retinal dehydrogenase 1	504	10	0	93.29	1	F:GO:0016620	F:oxidoreductase activity, acting on the aldehyde or oxo group of donors, NAD or NADP as acceptor	EC:1.2.1	Acting on the aldehyde or oxo group of donors
Of_RNA_HQ_transcript_4092.p1	glycerol kinase	502	10	0	92.07	4	P:GO:0016310; P:GO:0019563; F:GO:0004370; C:GO:0016021	P:phosphorylation; P:glycerol catabolic process; F:glycerol kinase activity; C:integral component of membrane	EC:2.7.1.30	Glycerol kinase
Of_RNA_HQ_transcript_4104.p1	citrate synthase	475	10	0	93.56	4	P:GO:0006099; P:GO:0006101; F:GO:0004108; C:GO:0005759	P:tricarboxylic acid cycle; P:citrate metabolic process; F:citrate (Si)-synthase activity; C:mitochondrial matrix	EC:2.3.3.16	Citrate synthase (unknown stereospecificity)
Of_RNA_HQ_transcript_4303.p1	dihydrolipoamide dehydrogenase	509	10	0	93.43	3	P:GO:0045454; F:GO:0004148; F:GO:0050660	P:cell redox homeostasis; F:dihydrolipoyl dehydrogenase activity; F:flavin adenine dinucleotide binding	EC:1.8.1.4	Dihydrolipoyl dehydrogenase
Of_RNA_HQ_transcript_4613.p1	tubulin beta chain	415	10	0	94.08	8	P:GO:0007010; P:GO:0007017; F:GO:0003924; F:GO:0005200; F:GO:0005525; C:GO:0005737; C:GO:0005874; C:GO:0030496	P:cytoskeleton organization; P:microtubule-based process; F:GTPase activity; F:structural constituent of cytoskeleton; F:GTP binding; C:cytoplasm; C:microtubule; C:midbody	EC:3.6.1	Acting on acid anhydrides
Of_RNA_HQ_transcript_4785.p1	threonine dehydratase	458	10	0	94.34	1	F:GO:0004794	F:L-threonine ammonia-lyase activity	EC:4.3.1.19	Threonine ammonia-lyase
Of_RNA_HQ_transcript_5148.p1	Fumarate hydratase class I, aerobic	567	10	0	94.68	4	P:GO:0006091; F:GO:0004333; F:GO:0046872; F:GO:0051539	P:generation of precursor metabolites and energy; F:fumarate hydratase activity; F:metal ion binding; F:4 iron, 4 sulfur cluster binding	EC:4.2.1.2	Fumarate hydratase
Of_RNA_HQ_transcript_5208.p1	acyl-CoA oxidase	511	10	0	92	4	P:GO:0006631; F:GO:0003997; F:GO:0071949; C:GO:0005777	P:fatty acid metabolic process; F:acyl-CoA oxidase activity; F:FAD binding; C:peroxisome	EC:1.3.3.6	Acyl-CoA oxidase
Of_RNA_HQ_transcript_5273.p1	Carnitine O-acetyltransferase mitochondrial	478	10	0	85.01	4	P:GO:0006083; P:GO:0019679; F:GO:0003986; F:GO:0016740	P:acetate metabolic process; P:propionate metabolic process, methylcitrate cycle; F:acetyl-CoA hydrolase activity; F:transferase activity	EC:2; EC:3.1.2.1	Transferases; Acetyl-CoA hydrolase
Of_RNA_HQ_transcript_5282.p1	chaperonin GroEL	583	10	0	97.05	3	P:GO:0042026; F:GO:0005524; F:GO:0140662	P:protein refolding; F:ATP binding; F:ATP-dependent protein folding chaperone
Of_RNA_HQ_transcript_5394.p1	putative phospholipase B-like 2	598	10	0	82.07	2	P:GO:0016042; F:GO:0004620	P:lipid catabolic process; F:phospholipase activity	EC:3.1.1	Acting on ester bonds
Of_RNA_HQ_transcript_5459.p1	1-pyrroline-5-carboxylate dehydrogenase	558	10	0	94.81	3	P:GO:0010133; F:GO:0003842; F:GO:0016620	P:proline catabolic process to glutamate; F:1-pyrroline-5-carboxylate dehydrogenase activity; F:oxidoreductase activity, acting on the aldehyde or oxo group of donors, NAD or NADP as acceptor	EC:1.2.1.88; EC:1.5.1	L-glutamate gamma-semialdehyde dehydrogenase; Acting on the CH-NH group of donors
Of_RNA_HQ_transcript_5667.p1	2-oxoglutarate dehydrogenase E2 component	441	10	0	90.01	4	P:GO:0006099; P:GO:0033512; F:GO:0004149; C:GO:0045252	P:tricarboxylic acid cycle; P:L-lysine catabolic process to acetyl-CoA via saccharopine; F:dihydrolipoyllysine-residue succinyltransferase activity; C:oxoglutarate dehydrogenase complex	EC:2.3.1.61	Dihydrolipoyllysine-residue succinyltransferase
Of_RNA_HQ_transcript_6086.p1	Mitochondrial-processing peptidase subunit beta	486	10	0	96.38	3	P:GO:0006508; F:GO:0004222; F:GO:0046872	P:proteolysis; F:metalloendopeptidase activity; F:metal ion binding	EC:3.4.24	Acting on peptide bonds (peptidases)
Of_RNA_HQ_transcript_6139.p1	protein disulfide-isomerase A1	503	10	0	85.29	3	F:GO:0003756; C:GO:0005788; C:GO:0016021	F:protein disulfide isomerase activity; C:endoplasmic reticulum lumen; C:integral component of membrane	EC:5.3.4.1	Protein disulfide-isomerase
Of_RNA_HQ_transcript_6175.p1	Rab GDP dissociation inhibitor alpha	450	10	0	92.51	6	P:GO:0007264; P:GO:0015031; P:GO:0050790; F:GO:0005093; F:GO:0005096; C:GO:0005737	P:small GTPase mediated signal transduction; P:protein transport; P:regulation of catalytic activity; F:Rab GDP-dissociation inhibitor activity; F:GTPase activator activity; C:cytoplasm
Of_RNA_HQ_transcript_6275.p1	Alanine aminotransferase	525	10	0	89.43	4	P:GO:0009058; P:GO:0042853; F:GO:0008483; F:GO:0030170	P:biosynthetic process; P:L-alanine catabolic process; F:transaminase activity; F:pyridoxal phosphate binding	EC:2.6.1	Transferring nitrogenous groups
Of_RNA_HQ_transcript_6409.p1	DnaK family protein	343	10	0	85.29	3	P:GO:0006457; F:GO:0005524; F:GO:0140662	P:protein folding; F:ATP binding; F:ATP-dependent protein folding chaperone
Of_RNA_HQ_transcript_6891.p1	ATP synthase subunit alpha	557	10	0	97.98	5	P:GO:0015986; P:GO:1902600; F:GO:0005524; F:GO:0046933; C:GO:0045261	P:proton motive force-driven ATP synthesis; P:proton transmembrane transport; F:ATP binding; F:proton-transporting ATP synthase activity, rotational mechanism; C:proton-transporting ATP synthase complex, catalytic core F(1)	EC:7.1.2.2; EC:6	H(+)-transporting two-sector ATPase; Ligases
Of_RNA_HQ_transcript_6910.p1	propionyl-CoA carboxylase beta chain	536	10	0	96.43	1	F:GO:0016874	F:ligase activity	EC:6	Ligases
Of_RNA_HQ_transcript_7061.p1	UTP--glucose-1-phosphate uridylyltransferase	522	10	0	86.95	3	P:GO:0005978; P:GO:0006011; F:GO:0003983	P:glycogen biosynthetic process; P:UDP-glucose metabolic process; F:UTP:glucose-1-phosphate uridylyltransferase activity	EC:2.7.7.64; EC:2.7.7.9	UTP-monosaccharide-1-phosphate uridylyltransferase; UTP--glucose-1-phosphate uridylyltransferase
Of_RNA_HQ_transcript_7079.p1	probable methylmalonate-semialdehyde dehydrogenase [acylating], mitochondrial	538	10	0	89.22	2	F:GO:0004491; F:GO:0018478	F:methylmalonate-semialdehyde dehydrogenase (acylating) activity; F:malonate-semialdehyde dehydrogenase (acetylating) activity	EC:1.2.1.27; EC:1.2.1.18	Methylmalonate-semialdehyde dehydrogenase (CoA acylating); Malonate-semialdehyde dehydrogenase (acetylating)
Of_RNA_HQ_transcript_7116.p1	Cytochrome b-c1 complex subunit Rieske, mitochondrial	280	10	0	89.99	8	P:GO:0022900; P:GO:1902600; F:GO:0008121; F:GO:0046872; F:GO:0051537; C:GO:0005743; C:GO:0016021; C:GO:0070469	P:electron transport chain; P:proton transmembrane transport; F:ubiquinol-cytochrome-c reductase activity; F:metal ion binding; F:2 iron, 2 sulfur cluster binding; C:mitochondrial inner membrane; C:integral component of membrane; C:respirasome	EC:1.10; EC:7.1.1.8	Acting on diphenols and related substances as donors; Quinol--cytochrome-c reductase
Of_RNA_HQ_transcript_7282.p1	Beta-hexosaminidase subunit alpha	515	10	0	82.98	3	P:GO:0005975; F:GO:0004563; F:GO:0102148	P:carbohydrate metabolic process; F:beta-N-acetylhexosaminidase activity; F:N-acetyl-beta-D-galactosaminidase activity	EC:3.2.1.52	Beta-N-acetylhexosaminidase
Of_RNA_HQ_transcript_7333.p1	Succinyl-CoA:3-ketoacid coenzyme A transferase 1, mitochondrial	512	10	0	97.92	3	P:GO:0046952; F:GO:0008260; C:GO:0005739	P:ketone body catabolic process; F:3-oxoacid CoA-transferase activity; C:mitochondrion	EC:2.8.3.5	3-oxoacid CoA-transferase
Of_RNA_HQ_transcript_7355.p1	ndufv1NADH dehydrogenase flavoprotein subunit 1	473	10	0	96.45	8	P:GO:0022900; F:GO:0008137; F:GO:0010181; F:GO:0046872; F:GO:0051287; F:GO:0051539; C:GO:0005743; C:GO:0045271	P:electron transport chain; F:NADH dehydrogenase (ubiquinone) activity; F:FMN binding; F:metal ion binding; F:NAD binding; F:4 iron, 4 sulfur cluster binding; C:mitochondrial inner membrane; C:respiratory chain complex I	EC:7.1.1.2; EC:1.6.5.11; EC:1.6.5.2	NADH:ubiquinone reductase (H(+)-translocating); NADH dehydrogenase (quinone); NAD(P)H dehydrogenase (quinone)
Of_RNA_HQ_transcript_7357.p1	leucyl aminopeptidase	527	10	0	92.51	4	P:GO:0006508; F:GO:0030145; F:GO:0070006; C:GO:0005737	P:proteolysis; F:manganese ion binding; F:metalloaminopeptidase activity; C:cytoplasm	EC:3.4.11	Acting on peptide bonds (peptidases)
Of_RNA_HQ_transcript_7426.p1	Guanosine nucleotide diphosphate dissociation inhibitor	471	10	0	90.38	6	P:GO:0007264; P:GO:0015031; P:GO:0050790; F:GO:0005093; F:GO:0005096; C:GO:0005737	P:small GTPase mediated signal transduction; P:protein transport; P:regulation of catalytic activity; F:Rab GDP-dissociation inhibitor activity; F:GTPase activator activity; C:cytoplasm
Of_RNA_HQ_transcript_7547.p2	Retinal dehydrogenase 1	147	10	1.95288e-99	96.73	1	F:GO:0016620	F:oxidoreductase activity, acting on the aldehyde or oxo group of donors, NAD or NADP as acceptor	EC:1.2.1	Acting on the aldehyde or oxo group of donors
Of_RNA_HQ_transcript_7700.p1	hypothetical protein CRM22_008515	441	10	0	73.08
Of_RNA_HQ_transcript_7707.p1	major egg antigen	469	10	0	89.27
Of_RNA_HQ_transcript_7819.p1	serine protease inhibitor A3N	449	10	0	90.16	3	P:GO:0010951; F:GO:0004867; C:GO:0005615	P:negative regulation of endopeptidase activity; F:serine-type endopeptidase inhibitor activity; C:extracellular space
Of_RNA_HQ_transcript_7842.p1	aldehyde dehydrogenase family protein	474	10	0	84.75	3	P:GO:0006081; F:GO:0016620; C:GO:0016021	P:cellular aldehyde metabolic process; F:oxidoreductase activity, acting on the aldehyde or oxo group of donors, NAD or NADP as acceptor; C:integral component of membrane	EC:1.2.1	Acting on the aldehyde or oxo group of donors
Of_RNA_HQ_transcript_7866.p1	Mitochondrial-processing peptidase subunit alpha	485	10	0	93.32	1	F:GO:0046872	F:metal ion binding
Of_RNA_HQ_transcript_7893.p1	Pyruvate dehydrogenase protein X component	498	10	0	89.1	3	P:GO:0006086; F:GO:0016746; C:GO:0045254	P:acetyl-CoA biosynthetic process from pyruvate; F:acyltransferase activity; C:pyruvate dehydrogenase complex	EC:2.3	Acyltransferases
Of_RNA_HQ_transcript_7986.p1	---NA---	494
Of_RNA_HQ_transcript_8000.p1	calcium-binding protein	452	10	0	80.36	1	F:GO:0005509	F:calcium ion binding
Of_RNA_HQ_transcript_8077.p1	Isocitrate dehydrogenase [NADP] mitochondrial	463	10	0	92.59	6	P:GO:0006097; P:GO:0006099; P:GO:0006102; F:GO:0000287; F:GO:0004450; F:GO:0051287	P:glyoxylate cycle; P:tricarboxylic acid cycle; P:isocitrate metabolic process; F:magnesium ion binding; F:isocitrate dehydrogenase (NADP+) activity; F:NAD binding	EC:1.1.1.42	Isocitrate dehydrogenase (NADP(+))
Of_RNA_HQ_transcript_8186.p1	Serine hydroxymethyltransferase	497	10	0	93.81	6	P:GO:0019264; P:GO:0032259; P:GO:0035999; F:GO:0004372; F:GO:0008168; F:GO:0030170	P:glycine biosynthetic process from serine; P:methylation; P:tetrahydrofolate interconversion; F:glycine hydroxymethyltransferase activity; F:methyltransferase activity; F:pyridoxal phosphate binding	EC:2.1.2.1; EC:2.1.1	Glycine hydroxymethyltransferase; Transferring one-carbon groups
Of_RNA_HQ_transcript_8319.p1	uridine phosphorylase	317	10	0	89.41	4	P:GO:0009116; P:GO:0009166; F:GO:0004850; C:GO:0005737	P:nucleoside metabolic process; P:nucleotide catabolic process; F:uridine phosphorylase activity; C:cytoplasm	EC:2.4.2.3	Uridine phosphorylase
Of_RNA_HQ_transcript_8416.p1	Haloacid dehalogenase-like hydrolase domain-containing 5	432	10	0	92.82	1	F:GO:0016787	F:hydrolase activity	EC:3	Hydrolases
Of_RNA_HQ_transcript_8463.p1	aldehyde dehydrogenase mitochondrial	525	10	0	92.8	1	F:GO:0016620	F:oxidoreductase activity, acting on the aldehyde or oxo group of donors, NAD or NADP as acceptor	EC:1.2.1	Acting on the aldehyde or oxo group of donors
Of_RNA_HQ_transcript_8507.p1	Dihydrolipoamide acetyltransferase component of pyruvate dehydrogenase complex	439	10	0	82.99	4	P:GO:0006086; F:GO:0004742; C:GO:0005759; C:GO:0045254	P:acetyl-CoA biosynthetic process from pyruvate; F:dihydrolipoyllysine-residue acetyltransferase activity; C:mitochondrial matrix; C:pyruvate dehydrogenase complex	EC:2.3.1.38; EC:2.3.1.12	[Acyl-carrier-protein] S-acetyltransferase; Dihydrolipoyllysine-residue acetyltransferase
Of_RNA_HQ_transcript_8558.p1	trifunctional enzyme subunit beta, mitochondrial-like	477	10	0	88.75	2	P:GO:0006526; F:GO:0016747	P:arginine biosynthetic process; F:acyltransferase activity, transferring groups other than amino-acyl groups	EC:2.3.1	Acyltransferases
Of_RNA_HQ_transcript_8715.p1	Innexin unc-9	457	10	0	95.14	4	P:GO:0006811; C:GO:0005886; C:GO:0005921; C:GO:0016021	P:ion transport; C:plasma membrane; C:gap junction; C:integral component of membrane
Of_RNA_HQ_transcript_8733.p1	F-type H+-transporting ATPase subunit beta	547	10	0	98.23	6	P:GO:0015986; P:GO:1902600; F:GO:0005524; F:GO:0046933; F:GO:0046961; C:GO:0045261	P:proton motive force-driven ATP synthesis; P:proton transmembrane transport; F:ATP binding; F:proton-transporting ATP synthase activity, rotational mechanism; F:proton-transporting ATPase activity, rotational mechanism; C:proton-transporting ATP synthase complex, catalytic core F(1)	EC:7.1.3.1; EC:7.1.2.2; EC:6	H(+)-exporting diphosphatase; H(+)-transporting two-sector ATPase; Ligases
Of_RNA_HQ_transcript_8791.p1	Fumarate hydratase class II	499	10	0	89.51	4	P:GO:0006099; P:GO:0006106; F:GO:0004333; C:GO:0045239	P:tricarboxylic acid cycle; P:fumarate metabolic process; F:fumarate hydratase activity; C:tricarboxylic acid cycle enzyme complex	EC:4.2.1.2	Fumarate hydratase
Of_RNA_HQ_transcript_8939.p1	Aspartate aminotransferase	422	10	0	85.37	4	P:GO:0006520; P:GO:0009058; F:GO:0004069; F:GO:0030170	P:cellular amino acid metabolic process; P:biosynthetic process; F:L-aspartate:2-oxoglutarate aminotransferase activity; F:pyridoxal phosphate binding	EC:2.6.1.1	Aspartate transaminase
Of_RNA_HQ_transcript_8963.p1	disulfide-isomerase ER-60	515	10	0	87.4	2	F:GO:0003756; C:GO:0005788	F:protein disulfide isomerase activity; C:endoplasmic reticulum lumen	EC:5.3.4.1	Protein disulfide-isomerase
Of_RNA_HQ_transcript_9015.p1	FecR domain-containing protein	302	5	2.96287e-07	50.85	3	P:GO:0007229; C:GO:0016020; C:GO:0016021	P:integrin-mediated signaling pathway; C:membrane; C:integral component of membrane
Of_RNA_HQ_transcript_9391.p1	UDP-glucose 4-epimerase	347	10	0	94.72	3	P:GO:0006012; F:GO:0003974; F:GO:0003978	P:galactose metabolic process; F:UDP-N-acetylglucosamine 4-epimerase activity; F:UDP-glucose 4-epimerase activity	EC:5.1.3.7; EC:5.1.3.2	UDP-N-acetylglucosamine 4-epimerase; UDP-glucose 4-epimerase
Of_RNA_HQ_transcript_9457.p1	ADP-ribosylation factor 4	181	10	1.65153e-129	96.11	5	P:GO:0015031; P:GO:0016192; F:GO:0003924; F:GO:0005525; C:GO:0005794	P:protein transport; P:vesicle-mediated transport; F:GTPase activity; F:GTP binding; C:Golgi apparatus	EC:3.6.1	Acting on acid anhydrides
Of_RNA_HQ_transcript_9496.p1	NAD-dependent succinate-semialdehyde dehydrogenase	514	10	0	87.76	1	F:GO:0016620	F:oxidoreductase activity, acting on the aldehyde or oxo group of donors, NAD or NADP as acceptor	EC:1.2.1	Acting on the aldehyde or oxo group of donors
Of_RNA_HQ_transcript_9576.p3	Retinal dehydrogenase 1	147	10	2.45364e-100	96.67	1	F:GO:0016620	F:oxidoreductase activity, acting on the aldehyde or oxo group of donors, NAD or NADP as acceptor	EC:1.2.1	Acting on the aldehyde or oxo group of donors
Of_RNA_HQ_transcript_9658.p1	phosphoglycerate kinase	434	10	0	97.39	3	P:GO:0006096; F:GO:0004618; F:GO:0005524	P:glycolytic process; F:phosphoglycerate kinase activity; F:ATP binding	EC:2.7.2.3	Phosphoglycerate kinase
Of_RNA_HQ_transcript_9682.p1	ornithine--oxo-acid transaminase	444	10	0	94.72	4	P:GO:0055129; F:GO:0004587; F:GO:0030170; F:GO:0050155	P:L-proline biosynthetic process; F:ornithine-oxo-acid transaminase activity; F:pyridoxal phosphate binding; F:ornithine(lysine) transaminase activity	EC:2.6.1.13	Ornithine aminotransferase
Of_RNA_HQ_transcript_9766.p1	Beta-hexosaminidase subunit alpha	414	10	0	85.94	3	P:GO:0005975; F:GO:0004563; F:GO:0102148	P:carbohydrate metabolic process; F:beta-N-acetylhexosaminidase activity; F:N-acetyl-beta-D-galactosaminidase activity	EC:3.2.1.52	Beta-N-acetylhexosaminidase
Of_RNA_HQ_transcript_9973.p1	Beta-ketoadipyl CoA thiolase	405	10	0	80.44	5	P:GO:0009089; P:GO:0009231; P:GO:0019538; P:GO:0044260; F:GO:0016747	P:lysine biosynthetic process via diaminopimelate; P:riboflavin biosynthetic process; P:protein metabolic process; P:cellular macromolecule metabolic process; F:acyltransferase activity, transferring groups other than amino-acyl groups	EC:2.3.1	Acyltransferases
Of_RNA_HQ_transcript_10178.p1	sarcoplasmic calcium-binding protein	382	10	0	89.81	1	F:GO:0005509	F:calcium ion binding
Of_RNA_HQ_transcript_10551.p1	CAP protein	472	10	0	96.82	2	P:GO:0007010; F:GO:0003779	P:cytoskeleton organization; F:actin binding
Of_RNA_HQ_transcript_10777.p1	Tubulin beta-4 chain	462	10	0	98.51	6	P:GO:0007010; P:GO:0007017; F:GO:0003924; F:GO:0005200; F:GO:0005525; C:GO:0005874	P:cytoskeleton organization; P:microtubule-based process; F:GTPase activity; F:structural constituent of cytoskeleton; F:GTP binding; C:microtubule	EC:3.6.1	Acting on acid anhydrides
Of_RNA_HQ_transcript_10933.p1	6-phosphogluconate dehydrogenase decarboxylating	482	10	0	89.46	4	P:GO:0006098; P:GO:0019521; F:GO:0004616; F:GO:0050661	P:pentose-phosphate shunt; P:D-gluconate metabolic process; F:phosphogluconate dehydrogenase (decarboxylating) activity; F:NADP binding	EC:1.1.1.44	Phosphogluconate dehydrogenase (NADP(+)-dependent, decarboxylating)
Of_RNA_HQ_transcript_11047.p1	SdrH family protein	464	5	2.09931e-08	49.34
Of_RNA_HQ_transcript_11120.p1	Leukocyte elastase inhibitor	405	10	0	79.04	3	P:GO:0010951; F:GO:0004867; C:GO:0005615	P:negative regulation of endopeptidase activity; F:serine-type endopeptidase inhibitor activity; C:extracellular space
Of_RNA_HQ_transcript_11300.p1	Acetyl coenzyme A hydrolase transferase	480	10	0	94.12	4	P:GO:0006083; P:GO:0019679; F:GO:0003986; F:GO:0016740	P:acetate metabolic process; P:propionate metabolic process, methylcitrate cycle; F:acetyl-CoA hydrolase activity; F:transferase activity	EC:2; EC:3.1.2.1	Transferases; Acetyl-CoA hydrolase
Of_RNA_HQ_transcript_11317.p1	adenylate cyclase	430	10	0	95.24	3	P:GO:0006520; F:GO:0004046; C:GO:0005737	P:cellular amino acid metabolic process; F:aminoacylase activity; C:cytoplasm	EC:3.5.1.14	N-acyl-aliphatic-L-amino acid amidohydrolase
Of_RNA_HQ_transcript_11570.p1	Branched-chain-amino-acid aminotransferase	358	10	0	81.48	3	P:GO:0008652; P:GO:0009082; F:GO:0004084	P:cellular amino acid biosynthetic process; P:branched-chain amino acid biosynthetic process; F:branched-chain-amino-acid transaminase activity	EC:2.6.1.42	Branched-chain-amino-acid transaminase
Of_RNA_HQ_transcript_11789.p1	Annexin A11	453	10	0	96.08	2	F:GO:0005509; F:GO:0005544	F:calcium ion binding; F:calcium-dependent phospholipid binding
Of_RNA_HQ_transcript_12148.p1	hypothetical protein CRM22_003609	379	10	0	95.84	3	P:GO:0031032; F:GO:0003779; F:GO:0005516	P:actomyosin structure organization; F:actin binding; F:calmodulin binding
Of_RNA_HQ_transcript_12440.p1	Fructose-bisphosphate aldolase B	386	10	0	97.64	2	P:GO:0006096; F:GO:0004332	P:glycolytic process; F:fructose-bisphosphate aldolase activity	EC:4.1.2.13	Fructose-bisphosphate aldolase
Of_RNA_HQ_transcript_12622.p1	succinyl-CoA synthetase beta subunit	446	10	0	94.34	5	P:GO:0006099; F:GO:0000287; F:GO:0004775; F:GO:0005524; C:GO:0005739	P:tricarboxylic acid cycle; F:magnesium ion binding; F:succinate-CoA ligase (ADP-forming) activity; F:ATP binding; C:mitochondrion	EC:6.2.1.5	Succinate--CoA ligase (ADP-forming)
Of_RNA_HQ_transcript_12830.p1	tubulin alpha chain testis-specific	472	10	0	99.02	5	P:GO:0007010; P:GO:0007017; F:GO:0005200; F:GO:0005525; C:GO:0005874	P:cytoskeleton organization; P:microtubule-based process; F:structural constituent of cytoskeleton; F:GTP binding; C:microtubule
Of_RNA_HQ_transcript_13389.p1	Protein disulfide-isomerase A6	442	10	0	87.43	3	F:GO:0003756; C:GO:0005783; C:GO:0016021	F:protein disulfide isomerase activity; C:endoplasmic reticulum; C:integral component of membrane	EC:5.3.4.1	Protein disulfide-isomerase
Of_RNA_HQ_transcript_13527.p1	SCP-like protein	395	10	0	86.48
Of_RNA_HQ_transcript_13874.p1	putative cys1 protein	513	10	0	71.2	2	P:GO:0010951; F:GO:0004869	P:negative regulation of endopeptidase activity; F:cysteine-type endopeptidase inhibitor activity
Of_RNA_HQ_transcript_14139.p1	Glycine amidinotransferase, mitochondrial	422	10	0	90.37	3	P:GO:0006601; F:GO:0015068; C:GO:0005743	P:creatine biosynthetic process; F:glycine amidinotransferase activity; C:mitochondrial inner membrane	EC:2.1.4.1	Glycine amidinotransferase
Of_RNA_HQ_transcript_14616.p1	putative imidazolonepropionase	453	10	0	94.95	4	P:GO:0019556; P:GO:0019557; F:GO:0050480; C:GO:0005737	P:histidine catabolic process to glutamate and formamide; P:histidine catabolic process to glutamate and formate; F:imidazolonepropionase activity; C:cytoplasm	EC:3.5.2.7	Imidazolonepropionase
Of_RNA_HQ_transcript_14706.p1	cathepsin D	428	10	0	97.64	2	P:GO:0006508; F:GO:0004190	P:proteolysis; F:aspartic-type endopeptidase activity	EC:3.4.23	Acting on peptide bonds (peptidases)
Of_RNA_HQ_transcript_15065.p2	clonorporin 1	104	7	5.40809e-62	86
Of_RNA_HQ_transcript_15082.p1	Four and a half LIM domains protein 2	285	10	0	94.8	2	F:GO:0046872; C:GO:0016021	F:metal ion binding; C:integral component of membrane
Of_RNA_HQ_transcript_15169.p1	Tubulin beta-4 chain	445	10	0	95.09	6	P:GO:0007010; P:GO:0007017; F:GO:0003924; F:GO:0005200; F:GO:0005525; C:GO:0005874	P:cytoskeleton organization; P:microtubule-based process; F:GTPase activity; F:structural constituent of cytoskeleton; F:GTP binding; C:microtubule	EC:3.6.1	Acting on acid anhydrides
Of_RNA_HQ_transcript_15210.p1	Tubulin beta-2C chain	459	10	0	99.84	6	P:GO:0007010; P:GO:0007017; F:GO:0003924; F:GO:0005200; F:GO:0005525; C:GO:0005874	P:cytoskeleton organization; P:microtubule-based process; F:GTPase activity; F:structural constituent of cytoskeleton; F:GTP binding; C:microtubule	EC:3.6.1	Acting on acid anhydrides
Of_RNA_HQ_transcript_15216.p1	Nucleosome assembly protein 1-like 1-A	374	10	0	92.67	6	P:GO:0006334; F:GO:0003677; F:GO:0030527; F:GO:0046982; C:GO:0000786; C:GO:0005634	P:nucleosome assembly; F:DNA binding; F:structural constituent of chromatin; F:protein heterodimerization activity; C:nucleosome; C:nucleus
Of_RNA_HQ_transcript_15224.p1	Dye-decolorizing peroxidase YfeX	401	10	0	91.65	3	P:GO:0098869; F:GO:0004601; F:GO:0020037	P:cellular oxidant detoxification; F:peroxidase activity; F:heme binding	EC:1.11.1	Acting on a peroxide as acceptor
Of_RNA_HQ_transcript_15381.p1	Tubulin beta chain	457	10	0	99.84	6	P:GO:0007010; P:GO:0007017; F:GO:0003924; F:GO:0005200; F:GO:0005525; C:GO:0005874	P:cytoskeleton organization; P:microtubule-based process; F:GTPase activity; F:structural constituent of cytoskeleton; F:GTP binding; C:microtubule	EC:3.6.1	Acting on acid anhydrides
Of_RNA_HQ_transcript_15449.p1	calreticulin family protein	213	10	8.66916e-68	94.63	5	P:GO:0006457; F:GO:0005509; F:GO:0051082; C:GO:0005788; C:GO:0016021	P:protein folding; F:calcium ion binding; F:unfolded protein binding; C:endoplasmic reticulum lumen; C:integral component of membrane
Of_RNA_HQ_transcript_15567.p1	Fructose-bisphosphate aldolase	362	10	0	92.2	2	P:GO:0006096; F:GO:0004332	P:glycolytic process; F:fructose-bisphosphate aldolase activity	EC:4.1.2.13	Fructose-bisphosphate aldolase
Of_RNA_HQ_transcript_15604.p1	hypothetical protein CRM22_006158	432	10	0	94.81	2	P:GO:0006730; F:GO:0004013	P:one-carbon metabolic process; F:adenosylhomocysteinase activity	EC:3.3.1.1	Adenosylhomocysteinase
Of_RNA_HQ_transcript_15730.p1	Phosphopyruvate hydratase	415	10	0	95.11	6	P:GO:0006096; P:GO:0006122; F:GO:0000287; F:GO:0004634; C:GO:0000015; C:GO:0005750	P:glycolytic process; P:mitochondrial electron transport, ubiquinol to cytochrome c; F:magnesium ion binding; F:phosphopyruvate hydratase activity; C:phosphopyruvate hydratase complex; C:mitochondrial respiratory chain complex III	EC:4.2.1.11	Phosphopyruvate hydratase
Of_RNA_HQ_transcript_15767.p1	annexin A7	349	10	0	93.9	2	F:GO:0005509; F:GO:0005544	F:calcium ion binding; F:calcium-dependent phospholipid binding
Of_RNA_HQ_transcript_15863.p1	actin beta/gamma 1	376	10	0	99.76	3	F:GO:0005524; C:GO:0005737; C:GO:0005856	F:ATP binding; C:cytoplasm; C:cytoskeleton
Of_RNA_HQ_transcript_16066.p1	ADP ribosylation factor	223	10	9.38962e-136	98.18	2	F:GO:0003924; F:GO:0005525	F:GTPase activity; F:GTP binding	EC:3.6.1	Acting on acid anhydrides
Of_RNA_HQ_transcript_16312.p1	hypothetical protein CRM22_002913	403	10	0	91.45	5	P:GO:0006546; P:GO:0032259; F:GO:0004047; F:GO:0008483; C:GO:0005739	P:glycine catabolic process; P:methylation; F:aminomethyltransferase activity; F:transaminase activity; C:mitochondrion	EC:2.6.1; EC:2.1.2.10; EC:2.1.1	Transferring nitrogenous groups; Aminomethyltransferase; Transferring one-carbon groups
Of_RNA_HQ_transcript_16317.p1	acetyl-CoA C-acetyltransferase	430	10	0	94.02	3	P:GO:0006526; P:GO:0009231; F:GO:0003985	P:arginine biosynthetic process; P:riboflavin biosynthetic process; F:acetyl-CoA C-acetyltransferase activity	EC:2.3.1.16; EC:2.3.1.9	Acetyl-CoA C-acyltransferase; Acetyl-CoA C-acetyltransferase
Of_RNA_HQ_transcript_16434.p1	innexin unc-9	436	10	0	92.53	4	P:GO:0006811; C:GO:0005886; C:GO:0005921; C:GO:0016021	P:ion transport; C:plasma membrane; C:gap junction; C:integral component of membrane
Of_RNA_HQ_transcript_16584.p1	Fructose-bisphosphate aldolase	367	10	0	96.61	5	P:GO:0006096; P:GO:0006468; F:GO:0004332; F:GO:0004672; F:GO:0005524	P:glycolytic process; P:protein phosphorylation; F:fructose-bisphosphate aldolase activity; F:protein kinase activity; F:ATP binding	EC:2.7.1; EC:4.1.2.13	Transferring phosphorus-containing groups; Fructose-bisphosphate aldolase
Of_RNA_HQ_transcript_16604.p1	putative pyruvate dehydrogenase E1 component subunit alpha, mitochondrial	394	10	0	91.27	3	P:GO:0006086; F:GO:0004739; C:GO:0043231	P:acetyl-CoA biosynthetic process from pyruvate; F:pyruvate dehydrogenase (acetyl-transferring) activity; C:intracellular membrane-bounded organelle	EC:1.2.4.1	Pyruvate dehydrogenase (acetyl-transferring)
Of_RNA_HQ_transcript_16612.p1	hypothetical protein CRM22_009354	438	10	0	80.22	3	P:GO:0006508; F:GO:0008233; C:GO:0110165	P:proteolysis; F:peptidase activity; C:cellular anatomical entity	EC:3.4	Acting on peptide bonds (peptidases)
Of_RNA_HQ_transcript_16745.p1	elongation factor 1-alpha	461	10	0	96.32	4	P:GO:0006414; F:GO:0003746; F:GO:0003924; F:GO:0005525	P:translational elongation; F:translation elongation factor activity; F:GTPase activity; F:GTP binding	EC:3.6.1	Acting on acid anhydrides
Of_RNA_HQ_transcript_17247.p1	D-aspartate oxidase	387	10	0	84.06	3	P:GO:0046416; F:GO:0003884; F:GO:0071949	P:D-amino acid metabolic process; F:D-amino-acid oxidase activity; F:FAD binding	EC:1.4.3.3	D-amino-acid oxidase
Of_RNA_HQ_transcript_17277.p1	DnaJ like protein subfamily A member 1	403	10	0	93.16	7	P:GO:0006457; P:GO:0009408; F:GO:0005524; F:GO:0030544; F:GO:0046872; F:GO:0051082; C:GO:0016020	P:protein folding; P:response to heat; F:ATP binding; F:Hsp70 protein binding; F:metal ion binding; F:unfolded protein binding; C:membrane
Of_RNA_HQ_transcript_17370.p1	calreticulin family protein	367	10	0	90.23	5	P:GO:0006457; F:GO:0005509; F:GO:0051082; C:GO:0005788; C:GO:0016021	P:protein folding; F:calcium ion binding; F:unfolded protein binding; C:endoplasmic reticulum lumen; C:integral component of membrane
Of_RNA_HQ_transcript_17886.p1	14-3-3 protein epsilon	262	10	3.52264e-175	94.88	1	F:GO:0004497	F:monooxygenase activity	EC:1	Oxidoreductases
Of_RNA_HQ_transcript_17930.p1	annexin A7	342	10	0	94.76	2	F:GO:0005509; F:GO:0005544	F:calcium ion binding; F:calcium-dependent phospholipid binding
Of_RNA_HQ_transcript_17972.p1	RecName: Full=Tropomyosin	284	10	1.37077e-152	96.48
Of_RNA_HQ_transcript_18031.p1	annexin A6	410	10	0	89.95	3	F:GO:0005509; F:GO:0005544; C:GO:0016021	F:calcium ion binding; F:calcium-dependent phospholipid binding; C:integral component of membrane
Of_RNA_HQ_transcript_18332.p1	suppressor of tumorigenicity protein 13	372	10	0	87.95	1	F:GO:0046983	F:protein dimerization activity
Of_RNA_HQ_transcript_18556.p1	sepiapterin reductase	352	10	0	84.82
Of_RNA_HQ_transcript_18570.p1	hypothetical protein CRM22_009480	245	10	2.20139e-110	79.79
Of_RNA_HQ_transcript_18637.p1	Proteasome subunit alpha type-4	252	10	0	97.17	5	P:GO:0006511; F:GO:0016787; C:GO:0005634; C:GO:0005737; C:GO:0019773	P:ubiquitin-dependent protein catabolic process; F:hydrolase activity; C:nucleus; C:cytoplasm; C:proteasome core complex, alpha-subunit complex	EC:3	Hydrolases
Of_RNA_HQ_transcript_19047.p1	fructose-1,6-bisphosphatase I	353	10	0	89.61	3	P:GO:0006094; F:GO:0042132; F:GO:0046872	P:gluconeogenesis; F:fructose 1,6-bisphosphate 1-phosphatase activity; F:metal ion binding	EC:3.1.3.23; EC:3.1.3.11	Sugar-phosphatase; Fructose-bisphosphatase
Of_RNA_HQ_transcript_19457.p1	malate dehydrogenase, NAD-dependent	391	10	0	88.63	1	F:GO:0016491	F:oxidoreductase activity	EC:1	Oxidoreductases
Of_RNA_HQ_transcript_19994.p1	Eukaryotic-type carbonic anhydrase	255	10	0	83.59	2	F:GO:0004089; F:GO:0008270	F:carbonate dehydratase activity; F:zinc ion binding	EC:4.2.1.1	Carbonic anhydrase
Of_RNA_HQ_transcript_20078.p1	S-(hydroxymethyl)glutathione dehydrogenase/class III alcohol dehydrogenase	370	10	0	91.39	5	P:GO:0006069; F:GO:0004022; F:GO:0008270; F:GO:0106321; F:GO:0106322	P:ethanol oxidation; F:alcohol dehydrogenase (NAD+) activity; F:zinc ion binding; F:S-(hydroxymethyl)glutathione dehydrogenase NADP activity; F:S-(hydroxymethyl)glutathione dehydrogenase NAD activity	EC:1.1.1.284; EC:1.1.1.1; EC:1.1.1.71	S-(hydroxymethyl)glutathione dehydrogenase; Alcohol dehydrogenase; Alcohol dehydrogenase (NAD(P)(+))
Of_RNA_HQ_transcript_20140.p1	aspartate aminotransferase mitochondrial	414	10	0	90.97	4	P:GO:0006520; P:GO:0009058; F:GO:0004069; F:GO:0030170	P:cellular amino acid metabolic process; P:biosynthetic process; F:L-aspartate:2-oxoglutarate aminotransferase activity; F:pyridoxal phosphate binding	EC:2.6.1.1	Aspartate transaminase
Of_RNA_HQ_transcript_20292.p1	Elongation factor 1-gamma	429	10	0	91.52	3	P:GO:0006414; F:GO:0003746; F:GO:0004364	P:translational elongation; F:translation elongation factor activity; F:glutathione transferase activity	EC:2.5.1.18	Glutathione transferase
Of_RNA_HQ_transcript_20375.p1	L-lactate dehydrogenase	188	10	2.35414e-108	92.57	4	P:GO:0019752; F:GO:0004459; C:GO:0005737; C:GO:0016021	P:carboxylic acid metabolic process; F:L-lactate dehydrogenase activity; C:cytoplasm; C:integral component of membrane	EC:1.1.1.27	L-lactate dehydrogenase
Of_RNA_HQ_transcript_20375.p2	L-lactate dehydrogenase	187	10	6.94367e-121	94.96	4	P:GO:0019752; F:GO:0004459; C:GO:0005737; C:GO:0016021	P:carboxylic acid metabolic process; F:L-lactate dehydrogenase activity; C:cytoplasm; C:integral component of membrane	EC:1.1.1.27	L-lactate dehydrogenase
Of_RNA_HQ_transcript_20604.p1	Endophilin-B1	266	10	1.57787e-135	78.74	1	C:GO:0005794	C:Golgi apparatus
Of_RNA_HQ_transcript_20685.p1	ETC complex I subunit region	197	10	2.22592e-143	90.03	2	P:GO:0022900; C:GO:0005747	P:electron transport chain; C:mitochondrial respiratory chain complex I
Of_RNA_HQ_transcript_20815.p2	Golgi-associated plant pathogenesis protein 1	168	10	3.06856e-114	81.18	1	C:GO:0005576	C:extracellular region
Of_RNA_HQ_transcript_20834.p1	succinate-CoA ligase, alpha subunit	326	10	0	96.1	5	P:GO:0006099; F:GO:0000166; F:GO:0004775; F:GO:0004776; C:GO:0005739	P:tricarboxylic acid cycle; F:nucleotide binding; F:succinate-CoA ligase (ADP-forming) activity; F:succinate-CoA ligase (GDP-forming) activity; C:mitochondrion	EC:6.2.1.5; EC:6.2.1.4	Succinate--CoA ligase (ADP-forming); Succinate--CoA ligase (GDP-forming)
Of_RNA_HQ_transcript_20894.p1	Glutathione S-transferase class-mu 28 kDa isozyme	219	10	1.47004e-138	88.59	2	F:GO:0004364; F:GO:0016853	F:glutathione transferase activity; F:isomerase activity	EC:2.5.1.18; EC:5	Glutathione transferase; Isomerases
Of_RNA_HQ_transcript_20911.p1	gelsolin repeat protein	368	10	0	93.9	1	F:GO:0051015	F:actin filament binding
Of_RNA_HQ_transcript_20975.p1	cathepsin B-like cysteine proteinase	347	10	0	84.52	3	P:GO:0006508; P:GO:0050790; F:GO:0004197	P:proteolysis; P:regulation of catalytic activity; F:cysteine-type endopeptidase activity	EC:3.4.22	Acting on peptide bonds (peptidases)
Of_RNA_HQ_transcript_21007.p1	Cystathionine gamma-lyase	416	10	0	89.54	6	P:GO:0019344; P:GO:0019346; F:GO:0004123; F:GO:0030170; F:GO:0044540; F:GO:0080146	P:cysteine biosynthetic process; P:transsulfuration; F:cystathionine gamma-lyase activity; F:pyridoxal phosphate binding; F:L-cystine L-cysteine-lyase (deaminating); F:L-cysteine desulfhydrase activity	EC:4.4.1.1	Cystathionine gamma-lyase
Of_RNA_HQ_transcript_21189.p1	Heterogeneous nuclear ribonucleoprotein A2	331	10	8.28286e-163	97.95	5	P:GO:0006397; P:GO:0006406; P:GO:0030154; F:GO:0003729; C:GO:1990904	P:mRNA processing; P:mRNA export from nucleus; P:cell differentiation; F:mRNA binding; C:ribonucleoprotein complex
Of_RNA_HQ_transcript_21577.p1	ATP synthase subunit gamma, mitochondrial	304	10	0	95.58	4	P:GO:0015986; P:GO:1902600; F:GO:0046933; C:GO:0045261	P:proton motive force-driven ATP synthesis; P:proton transmembrane transport; F:proton-transporting ATP synthase activity, rotational mechanism; C:proton-transporting ATP synthase complex, catalytic core F(1)	EC:7.1.2.2; EC:6	H(+)-transporting two-sector ATPase; Ligases
Of_RNA_HQ_transcript_21963.p1	hypothetical protein CRM22_002258	391	10	3.7747e-41	82.31
Of_RNA_HQ_transcript_22006.p1	Pyruvate dehydrogenase E1 component subunit beta, mitochondrial	364	10	0	90.94	2	P:GO:0006086; F:GO:0004739	P:acetyl-CoA biosynthetic process from pyruvate; F:pyruvate dehydrogenase (acetyl-transferring) activity	EC:1.2.4.1	Pyruvate dehydrogenase (acetyl-transferring)
Of_RNA_HQ_transcript_22267.p1	3-hydroxyacyl-CoA dehydrogenase	318	10	0	85.44	4	P:GO:0006631; F:GO:0016616; F:GO:0070403; C:GO:0016020	P:fatty acid metabolic process; F:oxidoreductase activity, acting on the CH-OH group of donors, NAD or NADP as acceptor; F:NAD+ binding; C:membrane	EC:1.1.1	Acting on the CH-OH group of donors
Of_RNA_HQ_transcript_22421.p1	Cathepsin B	315	10	0	90.43	3	P:GO:0006508; P:GO:0050790; F:GO:0004197	P:proteolysis; P:regulation of catalytic activity; F:cysteine-type endopeptidase activity	EC:3.4.22	Acting on peptide bonds (peptidases)
Of_RNA_HQ_transcript_22859.p1	electron transfer flavoprotein subunit alpha, mitochondrial-like	344	10	0	87.71	5	P:GO:0022900; F:GO:0009055; F:GO:0050660; C:GO:0005759; C:GO:0016021	P:electron transport chain; F:electron transfer activity; F:flavin adenine dinucleotide binding; C:mitochondrial matrix; C:integral component of membrane	EC:1	Oxidoreductases
Of_RNA_HQ_transcript_23658.p1	succinyl-CoA synthetase beta subunit	392	10	0	78.92	5	P:GO:0006099; F:GO:0000287; F:GO:0004775; F:GO:0005524; C:GO:0005739	P:tricarboxylic acid cycle; F:magnesium ion binding; F:succinate-CoA ligase (ADP-forming) activity; F:ATP binding; C:mitochondrion	EC:6.2.1.5	Succinate--CoA ligase (ADP-forming)
Of_RNA_HQ_transcript_23672.p1	glutathione S-transferase protein	221	10	1.59221e-151	91.72	2	F:GO:0004364; F:GO:0016853	F:glutathione transferase activity; F:isomerase activity	EC:2.5.1.18; EC:5	Glutathione transferase; Isomerases
Of_RNA_HQ_transcript_23827.p1	Major egg antigen	414	10	0	83.01
Of_RNA_HQ_transcript_23836.p1	Stomatin-like protein 2, mitochondrial	379	10	0	92.2	1	C:GO:0016020	C:membrane
Of_RNA_HQ_transcript_23933.p1	hypothetical protein T265_08367	322	10	0	80.28
Of_RNA_HQ_transcript_23966.p1	Rab-protein 8	234	10	5.70096e-171	93.67	2	F:GO:0003924; F:GO:0005525	F:GTPase activity; F:GTP binding	EC:3.6.1	Acting on acid anhydrides
Of_RNA_HQ_transcript_24102.p1	Beta carbonic anhydrase 1	249	10	0	89.97	2	F:GO:0004089; F:GO:0008270	F:carbonate dehydratase activity; F:zinc ion binding	EC:4.2.1.1	Carbonic anhydrase
Of_RNA_HQ_transcript_24477.p1	Annexin A6	370	10	0	88.75	3	F:GO:0005509; F:GO:0005544; C:GO:0016021	F:calcium ion binding; F:calcium-dependent phospholipid binding; C:integral component of membrane
Of_RNA_HQ_transcript_24536.p1	annexin A7	352	10	0	92.65	2	F:GO:0005509; F:GO:0005544	F:calcium ion binding; F:calcium-dependent phospholipid binding
Of_RNA_HQ_transcript_24602.p1	Cytoplasmic actin	387	10	0	99.73
Of_RNA_HQ_transcript_24917.p1	coproporphyrinogen III oxidase	342	10	0	95.41	3	P:GO:0006782; F:GO:0004109; C:GO:0016021	P:protoporphyrinogen IX biosynthetic process; F:coproporphyrinogen oxidase activity; C:integral component of membrane	EC:1.3.3.3	Coproporphyrinogen oxidase
Of_RNA_HQ_transcript_25220.p1	serpin B	368	10	0	81.55	3	P:GO:0010951; F:GO:0004867; C:GO:0005615	P:negative regulation of endopeptidase activity; F:serine-type endopeptidase inhibitor activity; C:extracellular space
Of_RNA_HQ_transcript_25647.p1	Chloride intracellular channel exc-4	305	10	0	83.92	1	F:GO:0004364	F:glutathione transferase activity	EC:2.5.1.18	Glutathione transferase
Of_RNA_HQ_transcript_26046.p1	Glyceraldehyde-3-phosphate dehydrogenase	337	10	0	92.2	5	P:GO:0006006; P:GO:0006096; F:GO:0004365; F:GO:0050661; F:GO:0051287	P:glucose metabolic process; P:glycolytic process; F:glyceraldehyde-3-phosphate dehydrogenase (NAD+) (phosphorylating) activity; F:NADP binding; F:NAD binding	EC:1.2.1.59; EC:1.2.1.12	Glyceraldehyde-3-phosphate dehydrogenase (NAD(P)(+)) (phosphorylating); Glyceraldehyde-3-phosphate dehydrogenase (phosphorylating)
Of_RNA_HQ_transcript_26268.p1	hypothetical protein CRM22_002554	331	10	0	89.26	4	P:GO:0005975; P:GO:0006098; F:GO:0004801; C:GO:0005737	P:carbohydrate metabolic process; P:pentose-phosphate shunt; F:transaldolase activity; C:cytoplasm	EC:2.2.1.2	Transaldolase
Of_RNA_HQ_transcript_26283.p1	Actin alpha cardiac muscle 1	376	10	0	99.52	3	F:GO:0005524; C:GO:0005737; C:GO:0005856	F:ATP binding; C:cytoplasm; C:cytoskeleton
Of_RNA_HQ_transcript_26388.p1	Long-chain specific acyl-CoA dehydrogenase	370	10	0	91.09	2	F:GO:0003995; F:GO:0050660	F:acyl-CoA dehydrogenase activity; F:flavin adenine dinucleotide binding	EC:1.3.99.3	Acting on the CH-CH group of donors
Of_RNA_HQ_transcript_26946.p1	Alpha N acetylgalactosaminidase	332	10	0	85.78	3	P:GO:0005975; F:GO:0004553; C:GO:0016021	P:carbohydrate metabolic process; F:hydrolase activity, hydrolyzing O-glycosyl compounds; C:integral component of membrane	EC:3.2.1	Glycosylases
Of_RNA_HQ_transcript_27730.p1	cytochrome-b5 reductase	295	10	0	92.89	2	F:GO:0004128; C:GO:0016021	F:cytochrome-b5 reductase activity, acting on NAD(P)H; C:integral component of membrane	EC:1.6.2.2	Cytochrome-b5 reductase
Of_RNA_HQ_transcript_27912.p1	14-3-3 class protein	247	10	0	94.72
Of_RNA_HQ_transcript_28132.p1	putative N(4)-(beta-N-acetylglucosaminyl)-L-asparaginase	353	10	0	87.03	4	F:GO:0003676; F:GO:0003724; F:GO:0005524; F:GO:0016787	F:nucleic acid binding; F:RNA helicase activity; F:ATP binding; F:hydrolase activity	EC:3.6.4.13	RNA helicase
Of_RNA_HQ_transcript_28153.p1	adenosine kinase	355	10	0	84.69	6	P:GO:0006166; P:GO:0016310; P:GO:0044209; F:GO:0004001; F:GO:0005524; C:GO:0005634	P:purine ribonucleoside salvage; P:phosphorylation; P:AMP salvage; F:adenosine kinase activity; F:ATP binding; C:nucleus	EC:2.7.1.20	Adenosine kinase
Of_RNA_HQ_transcript_28812.p1	cysteine protease	388	10	0	91.93	2	P:GO:0006508; F:GO:0008234	P:proteolysis; F:cysteine-type peptidase activity	EC:3.4	Acting on peptide bonds (peptidases)
Of_RNA_HQ_transcript_29008.p1	Ng-dimethylarginine dimethylaminohydrolase	282	10	0	91.05	1	F:GO:0016403	F:dimethylargininase activity	EC:3.5.3.18	Dimethylargininase
Of_RNA_HQ_transcript_29010.p1	voltage-dependent anion-selective channel protein 2	313	10	0	93.46	8	P:GO:0015698; P:GO:0098656; P:GO:1902017; F:GO:0000166; F:GO:0008308; F:GO:0015288; C:GO:0005741; C:GO:0046930	P:inorganic anion transport; P:anion transmembrane transport; P:regulation of cilium assembly; F:nucleotide binding; F:voltage-gated anion channel activity; F:porin activity; C:mitochondrial outer membrane; C:pore complex	EC:7	Translocases
Of_RNA_HQ_transcript_29014.p1	Cathepsin B-like cysteine proteinase	343	10	0	85.34	2	P:GO:0006508; F:GO:0008234	P:proteolysis; F:cysteine-type peptidase activity	EC:3.4	Acting on peptide bonds (peptidases)
Of_RNA_HQ_transcript_29092.p1	von Willebrand factor A domain-containing protein 5A	262	10	8.45353e-177	87.4	1	C:GO:0016021	C:integral component of membrane
Of_RNA_HQ_transcript_29668.p1	GTP:AMP Phosphotransferase	241	10	2.93561e-165	90.54	11	P:GO:0006172; P:GO:0016310; P:GO:0046033; P:GO:0046039; P:GO:0046041; P:GO:0046940; F:GO:0004017; F:GO:0005524; F:GO:0005525; F:GO:0046899; C:GO:0005759	P:ADP biosynthetic process; P:phosphorylation; P:AMP metabolic process; P:GTP metabolic process; P:ITP metabolic process; P:nucleoside monophosphate phosphorylation; F:adenylate kinase activity; F:ATP binding; F:GTP binding; F:nucleoside triphosphate adenylate kinase activity; C:mitochondrial matrix	EC:2.7.4.4; EC:2.7.4.3; EC:2.7.4.10	Nucleoside-phosphate kinase; Adenylate kinase; Nucleoside-triphosphate--adenylate kinase
Of_RNA_HQ_transcript_29930.p1	putative tropomyosin	226	10	3.61375e-111	97.57
Of_RNA_HQ_transcript_30165.p1	prohibitin 1	277	10	0	96.92	2	C:GO:0005743; C:GO:0016021	C:mitochondrial inner membrane; C:integral component of membrane
Of_RNA_HQ_transcript_30378.p1	arginase family protein	339	10	0	80.61	4	P:GO:0006810; F:GO:0016813; F:GO:0046872; C:GO:0005634	P:transport; F:hydrolase activity, acting on carbon-nitrogen (but not peptide) bonds, in linear amidines; F:metal ion binding; C:nucleus	EC:3.5.3	Acting on carbon-nitrogen bonds, other than peptide bonds
Of_RNA_HQ_transcript_30542.p1	Rho GDP-dissociation inhibitor	181	10	2.95608e-132	87.42	3	P:GO:0050790; F:GO:0005094; C:GO:0005737	P:regulation of catalytic activity; F:Rho GDP-dissociation inhibitor activity; C:cytoplasm
Of_RNA_HQ_transcript_30603.p1	Major ADP/ATP carrier of the mitochondrial inner membrane	311	10	0	96.77	7	P:GO:0015074; P:GO:0140021; P:GO:1990544; F:GO:0003676; F:GO:0005471; C:GO:0005743; C:GO:0016021	P:DNA integration; P:mitochondrial ADP transmembrane transport; P:mitochondrial ATP transmembrane transport; F:nucleic acid binding; F:ATP:ADP antiporter activity; C:mitochondrial inner membrane; C:integral component of membrane	EC:7	Translocases
Of_RNA_HQ_transcript_30700.p2	Ng-dimethylarginine dimethylaminohydrolase	100	10	2.53651e-62	91.28	1	F:GO:0016403	F:dimethylargininase activity	EC:3.5.3.18	Dimethylargininase
Of_RNA_HQ_transcript_30882.p1	cysteine protease	314	10	0	90.75	2	P:GO:0006508; F:GO:0008234	P:proteolysis; F:cysteine-type peptidase activity	EC:3.4	Acting on peptide bonds (peptidases)
Of_RNA_HQ_transcript_31004.p1	mitochondrial trans-2-enoyl-CoA reductase	358	10	0	84.61	1	F:GO:0016491	F:oxidoreductase activity	EC:1	Oxidoreductases
Of_RNA_HQ_transcript_31033.p1	Electron transfer flavoprotein subunit alpha, mitochondrial	314	10	0	80.04	4	P:GO:0022900; F:GO:0009055; F:GO:0050660; C:GO:0005759	P:electron transport chain; F:electron transfer activity; F:flavin adenine dinucleotide binding; C:mitochondrial matrix	EC:1	Oxidoreductases
Of_RNA_HQ_transcript_31338.p1	Small GTP-binding protein Rab1	189	10	2.0808e-136	85.57	2	F:GO:0003924; F:GO:0005525	F:GTPase activity; F:GTP binding	EC:3.6.1	Acting on acid anhydrides
Of_RNA_HQ_transcript_31680.p1	methylglutaconyl-CoA hydratase	307	10	0	93.02	1	F:GO:0016853	F:isomerase activity	EC:5	Isomerases
Of_RNA_HQ_transcript_31957.p1	Branched-chain-amino-acid aminotransferase	284	10	0	79.12	3	P:GO:0008652; P:GO:0009082; F:GO:0004084	P:cellular amino acid biosynthetic process; P:branched-chain amino acid biosynthetic process; F:branched-chain-amino-acid transaminase activity	EC:2.6.1.42	Branched-chain-amino-acid transaminase
Of_RNA_HQ_transcript_32004.p1	putative N(4)-(beta-N-acetylglucosaminyl)-L-asparaginase	321	10	0	81.93	4	F:GO:0003676; F:GO:0003724; F:GO:0005524; F:GO:0016787	F:nucleic acid binding; F:RNA helicase activity; F:ATP binding; F:hydrolase activity	EC:3.6.4.13	RNA helicase
Of_RNA_HQ_transcript_32299.p1	Glyceraldehyde-3-phosphate dehydrogenase testis-specific	340	10	0	92.39	5	P:GO:0006006; P:GO:0006096; F:GO:0004365; F:GO:0050661; F:GO:0051287	P:glucose metabolic process; P:glycolytic process; F:glyceraldehyde-3-phosphate dehydrogenase (NAD+) (phosphorylating) activity; F:NADP binding; F:NAD binding	EC:1.2.1.59; EC:1.2.1.12	Glyceraldehyde-3-phosphate dehydrogenase (NAD(P)(+)) (phosphorylating); Glyceraldehyde-3-phosphate dehydrogenase (phosphorylating)
Of_RNA_HQ_transcript_32345.p1	malate dehydrogenase, NAD-dependent	329	10	0	94.49	3	P:GO:0006099; P:GO:0006108; F:GO:0030060	P:tricarboxylic acid cycle; P:malate metabolic process; F:L-malate dehydrogenase activity	EC:1.1.1.37	Malate dehydrogenase
Of_RNA_HQ_transcript_32387.p1	phosphoglycerate mutase	262	10	0	96.96	3	P:GO:0006096; F:GO:0004082; F:GO:0004619	P:glycolytic process; F:bisphosphoglycerate mutase activity; F:phosphoglycerate mutase activity	EC:5.4.2.1; EC:5.4.2.4	Intramolecular transferases; Bisphosphoglycerate mutase
Of_RNA_HQ_transcript_32479.p1	Ras protein O-Krev	198	10	2.82274e-121	95.47	4	P:GO:0032486; F:GO:0003924; F:GO:0005525; C:GO:0016020	P:Rap protein signal transduction; F:GTPase activity; F:GTP binding; C:membrane	EC:3.6.1	Acting on acid anhydrides
Of_RNA_HQ_transcript_32540.p1	cysteine and glycine-rich protein	189	10	2.75068e-104	96.04	1	F:GO:0046872	F:metal ion binding
Of_RNA_HQ_transcript_32577.p1	Prohibitin-2 isoform 1	304	10	0	95.63	2	C:GO:0005743; C:GO:0016021	C:mitochondrial inner membrane; C:integral component of membrane
Of_RNA_HQ_transcript_32903.p1	malate dehydrogenase	351	10	0	92.28	3	P:GO:0006099; P:GO:0006108; F:GO:0030060	P:tricarboxylic acid cycle; P:malate metabolic process; F:L-malate dehydrogenase activity	EC:1.1.1.37	Malate dehydrogenase
Of_RNA_HQ_transcript_33132.p1	Purine nucleoside phosphorylase	202	10	2.45238e-142	86.91	3	P:GO:0009116; F:GO:0004731; F:GO:0047975	P:nucleoside metabolic process; F:purine-nucleoside phosphorylase activity; F:guanosine phosphorylase activity	EC:2.4.2.15	Guanosine phosphorylase
Of_RNA_HQ_transcript_33518.p1	cysteine protease	340	10	5.90709e-171	91.81	2	P:GO:0006508; F:GO:0008234	P:proteolysis; F:cysteine-type peptidase activity	EC:3.4	Acting on peptide bonds (peptidases)
Of_RNA_HQ_transcript_33652.p1	cysteine protease	347	10	0	91.88	2	P:GO:0006508; F:GO:0008234	P:proteolysis; F:cysteine-type peptidase activity	EC:3.4	Acting on peptide bonds (peptidases)
Of_RNA_HQ_transcript_33841.p1	cysteine proteinase 3	261	10	0	92.66	2	P:GO:0006508; F:GO:0008234	P:proteolysis; F:cysteine-type peptidase activity	EC:3.4	Acting on peptide bonds (peptidases)
Of_RNA_HQ_transcript_34386.p1	hypothetical protein CRM22_000625, partial	274	10	7.37454e-141	74.24	1	C:GO:0005794	C:Golgi apparatus
Of_RNA_HQ_transcript_34414.p1	glutathione S-transferase omega-1	298	10	3.36986e-163	80.35	1	F:GO:0004364	F:glutathione transferase activity	EC:2.5.1.18	Glutathione transferase
Of_RNA_HQ_transcript_34708.p1	cysteine protease	339	10	0	91.45	2	P:GO:0006508; F:GO:0008234	P:proteolysis; F:cysteine-type peptidase activity	EC:3.4	Acting on peptide bonds (peptidases)
Of_RNA_HQ_transcript_34769.p1	enoyl-CoA hydratase	288	10	0	90.35	1	F:GO:0003824	F:catalytic activity
Of_RNA_HQ_transcript_34804.p1	Glyoxalase domain-containing protein 4	294	10	0	92.69
Of_RNA_HQ_transcript_35583.p1	glutathione S-transferase	287	10	5.21706e-142	88.3	3	F:GO:0004364; F:GO:0042802; F:GO:0046872	F:glutathione transferase activity; F:identical protein binding; F:metal ion binding	EC:2.5.1.18	Glutathione transferase
Of_RNA_HQ_transcript_36090.p1	hypothetical protein CSKR_108051	143	10	3.88775e-89	81.64	1	F:GO:0003779	F:actin binding
Of_RNA_HQ_transcript_36381.p1	Ester hydrolase C11orf54	293	10	0	85.74	3	F:GO:0016787; F:GO:0046872; C:GO:0005634	F:hydrolase activity; F:metal ion binding; C:nucleus	EC:3	Hydrolases
Of_RNA_HQ_transcript_36751.p1	oxidoreductase, aldo/keto reductase family protein	312	10	0	85.74	1	F:GO:0016491	F:oxidoreductase activity	EC:1	Oxidoreductases
Of_RNA_HQ_transcript_36902.p1	glucosamine-6-phosphate deaminase	268	10	0	95.8	4	P:GO:0005975; P:GO:0006044; F:GO:0004342; C:GO:0005737	P:carbohydrate metabolic process; P:N-acetylglucosamine metabolic process; F:glucosamine-6-phosphate deaminase activity; C:cytoplasm	EC:3.5.99.6; EC:5.3.1	Glucosamine-6-phosphate deaminase; Intramolecular oxidoreductases
Of_RNA_HQ_transcript_37621.p1	cysteine protease	340	10	0	89.34	2	P:GO:0006508; F:GO:0008234	P:proteolysis; F:cysteine-type peptidase activity	EC:3.4	Acting on peptide bonds (peptidases)
Of_RNA_HQ_transcript_37704.p1	14-3-3 protein epsilon	163	10	1.2418e-88	93.87	1	F:GO:0004497	F:monooxygenase activity	EC:1	Oxidoreductases
Of_RNA_HQ_transcript_37741.p1	Acylpyruvase fahd1, mitochondrial	225	10	6.31688e-164	91.19	1	F:GO:0016787	F:hydrolase activity	EC:3	Hydrolases
Of_RNA_HQ_transcript_37808.p1	hydroxyacylglutathione hydrolase	262	10	0	94.26	3	P:GO:0019243; F:GO:0004416; F:GO:0046872	P:methylglyoxal catabolic process to D-lactate via S-lactoyl-glutathione; F:hydroxyacylglutathione hydrolase activity; F:metal ion binding	EC:3.1.2.6	Hydroxyacylglutathione hydrolase
Of_RNA_HQ_transcript_38933.p1	Glutathione S-transferase class-mu 28 kDa isozyme	296	10	2.23014e-64	92.14	2	F:GO:0004364; F:GO:0016853	F:glutathione transferase activity; F:isomerase activity	EC:2.5.1.18; EC:5	Glutathione transferase; Isomerases
Of_RNA_HQ_transcript_39096.p1	PDZ and LIM domain protein Zasp	190	10	2.93534e-123	95.16
Of_RNA_HQ_transcript_39240.p1	ADP-ribosylation factor	181	10	4.51405e-131	95.62	5	P:GO:0015031; P:GO:0016192; F:GO:0003924; F:GO:0005525; C:GO:0005794	P:protein transport; P:vesicle-mediated transport; F:GTPase activity; F:GTP binding; C:Golgi apparatus	EC:3.6.1	Acting on acid anhydrides
Of_RNA_HQ_transcript_39373.p1	mitochondrial ATP synthase B subunit	300	10	0	90.07	4	P:GO:0015986; P:GO:1902600; F:GO:0015078; C:GO:0000276	P:proton motive force-driven ATP synthesis; P:proton transmembrane transport; F:proton transmembrane transporter activity; C:mitochondrial proton-transporting ATP synthase complex, coupling factor F(o)	EC:7	Translocases
Of_RNA_HQ_transcript_40343.p1	metallo-beta-lactamase domain protein	246	10	8.301e-178	93.55	3	P:GO:0006749; F:GO:0016788; F:GO:0050313	P:glutathione metabolic process; F:hydrolase activity, acting on ester bonds; F:sulfur dioxygenase activity	EC:3.1; EC:1.13.11.18	Acting on ester bonds; Persulfide dioxygenase
Of_RNA_HQ_transcript_41142.p1	ACrystal Structure of Triosephosphate isomerase from Opisthorchis viverrini	274	10	0	95.19	3	P:GO:0006094; P:GO:0006096; F:GO:0004807	P:gluconeogenesis; P:glycolytic process; F:triose-phosphate isomerase activity	EC:5.3.1.1	Triose-phosphate isomerase
Of_RNA_HQ_transcript_41442.p1	Actin depolymerizing factor	161	10	3.47156e-84	80.88	3	P:GO:0030042; F:GO:0003779; C:GO:0015629	P:actin filament depolymerization; F:actin binding; C:actin cytoskeleton
Of_RNA_HQ_transcript_41962.p1	Dihydropteridine reductase	235	10	1.79557e-171	85.42	1	F:GO:0016491	F:oxidoreductase activity	EC:1	Oxidoreductases
Of_RNA_HQ_transcript_42325.p1	Fructose-bisphosphate aldolase	273	10	5.08102e-176	88.8	2	P:GO:0006096; F:GO:0004332	P:glycolytic process; F:fructose-bisphosphate aldolase activity	EC:4.1.2.13	Fructose-bisphosphate aldolase
Of_RNA_HQ_transcript_42460.p1	Maleylacetoacetate isomerase MaiA	257	10	8.57922e-166	92.18	5	P:GO:0006559; P:GO:0006572; F:GO:0004364; F:GO:0016034; C:GO:0005737	P:L-phenylalanine catabolic process; P:tyrosine catabolic process; F:glutathione transferase activity; F:maleylacetoacetate isomerase activity; C:cytoplasm	EC:2.5.1.18; EC:5.2.1.2	Glutathione transferase; Maleylacetoacetate isomerase
Of_RNA_HQ_transcript_42622.p1	putative tegumental protein	175	10	7.18114e-113	79.01	1	F:GO:0005509	F:calcium ion binding
Of_RNA_HQ_transcript_42718.p1	cathepsin D	270	10	3.03555e-170	90.43	2	P:GO:0006508; F:GO:0004190	P:proteolysis; F:aspartic-type endopeptidase activity	EC:3.4.23	Acting on peptide bonds (peptidases)
Of_RNA_HQ_transcript_43298.p1	Tegument antigen	181	10	5.20629e-131	78.97	3	P:GO:0007017; F:GO:0005509; C:GO:0030286	P:microtubule-based process; F:calcium ion binding; C:dynein complex
Of_RNA_HQ_transcript_43567.p1	Electron transfer flavoprotein subunit beta	271	10	0	92.49	3	P:GO:0022900; F:GO:0009055; C:GO:0005759	P:electron transport chain; F:electron transfer activity; C:mitochondrial matrix	EC:1	Oxidoreductases
Of_RNA_HQ_transcript_43574.p1	cysteine protease	311	10	0	86.29	2	P:GO:0006508; F:GO:0008234	P:proteolysis; F:cysteine-type peptidase activity	EC:3.4	Acting on peptide bonds (peptidases)
Of_RNA_HQ_transcript_45368.p1	hypothetical protein CRM22_007772	220	10	4.39595e-163	89.44	1	C:GO:0005892	C:acetylcholine-gated channel complex
Of_RNA_HQ_transcript_45496.p1	14-3-3 protein epsilon	301	10	5.08007e-174	93.97	1	F:GO:0004497	F:monooxygenase activity	EC:1	Oxidoreductases
Of_RNA_HQ_transcript_45710.p1	Carboxymethylenebutenolidase, variant 2	258	10	5.46415e-180	88.41	1	F:GO:0016787	F:hydrolase activity	EC:3	Hydrolases
Of_RNA_HQ_transcript_45805.p1	glutathione S-transferase	235	10	8.22215e-159	89.95	3	F:GO:0004364; F:GO:0042802; F:GO:0046872	F:glutathione transferase activity; F:identical protein binding; F:metal ion binding	EC:2.5.1.18	Glutathione transferase
Of_RNA_HQ_transcript_46482.p1	3-oxoacyl-[acyl-carrier-protein] reductase	269	10	0	90.66	1	F:GO:0016491	F:oxidoreductase activity	EC:1	Oxidoreductases
Of_RNA_HQ_transcript_47060.p1	ES1 protein like protein mitochondrial	259	10	1.65261e-147	84.49
Of_RNA_HQ_transcript_47318.p1	dynein light chain LC8-type	118	10	4.92744e-54	74.24	4	P:GO:0007017; C:GO:0005737; C:GO:0005874; C:GO:0030286	P:microtubule-based process; C:cytoplasm; C:microtubule; C:dynein complex
Of_RNA_HQ_transcript_47859.p1	3-hydroxyacyl-CoA dehydrogenase type-2	273	10	5.06693e-180	90.7	1	F:GO:0016491	F:oxidoreductase activity	EC:1	Oxidoreductases
Of_RNA_HQ_transcript_48138.p1	manganese superoxide dismutase	230	10	1.06108e-169	91.58	3	P:GO:0019430; F:GO:0004784; F:GO:0046872	P:removal of superoxide radicals; F:superoxide dismutase activity; F:metal ion binding	EC:1.15.1.1	Superoxide dismutase
Of_RNA_HQ_transcript_48226.p1	14-3-3 protein beta/theta/zeta	260	10	0	91.48	1	F:GO:0004497	F:monooxygenase activity	EC:1	Oxidoreductases
Of_RNA_HQ_transcript_48505.p1	hypothetical protein CRM22_004234	228	10	1.85569e-165	88.82
Of_RNA_HQ_transcript_48553.p1	14 kDa fatty acid-binding protein	144	10	2.4891e-98	84.44	1	F:GO:0008289	F:lipid binding
Of_RNA_HQ_transcript_49572.p1	calreticulin family protein	271	10	1.3344e-153	90.41	5	P:GO:0006457; F:GO:0005509; F:GO:0051082; C:GO:0005788; C:GO:0016021	P:protein folding; F:calcium ion binding; F:unfolded protein binding; C:endoplasmic reticulum lumen; C:integral component of membrane
Of_RNA_HQ_transcript_50565.p1	Glutathione S-transferase class-mu 28 kDa isozyme	220	10	1.05764e-140	80.45	2	F:GO:0004364; F:GO:0016853	F:glutathione transferase activity; F:isomerase activity	EC:2.5.1.18; EC:5	Glutathione transferase; Isomerases
Of_RNA_HQ_transcript_51001.p1	Regulator of microtubule dynamics protein 1	228	10	1.41325e-161	74.9
Of_RNA_HQ_transcript_51399.p1	glutathione S-transferase	263	10	1.61175e-147	76.65	2	F:GO:0004364; F:GO:0046872	F:glutathione transferase activity; F:metal ion binding	EC:2.5.1.18	Glutathione transferase
Of_RNA_HQ_transcript_51543.p1	Regulator of microtubule dynamics protein 1	241	10	2.56998e-157	71.06
Of_RNA_HQ_transcript_51750.p1	Tegument antigen	202	10	2.02608e-136	82.03	3	P:GO:0007017; F:GO:0005509; C:GO:0030286	P:microtubule-based process; F:calcium ion binding; C:dynein complex
Of_RNA_HQ_transcript_52082.p1	17 kDa myoglobin	164	10	4.54062e-105	86.78	5	P:GO:0015671; F:GO:0005344; F:GO:0005506; F:GO:0019825; F:GO:0020037	P:oxygen transport; F:oxygen carrier activity; F:iron ion binding; F:oxygen binding; F:heme binding
Of_RNA_HQ_transcript_52193.p1	glutathione S-transferase	262	10	2.38452e-144	89.6	3	F:GO:0004364; F:GO:0042802; F:GO:0046872	F:glutathione transferase activity; F:identical protein binding; F:metal ion binding	EC:2.5.1.18	Glutathione transferase
Of_RNA_HQ_transcript_52369.p1	regulator of microtubule dynamics protein 1	237	10	1.88155e-170	77.99
Of_RNA_HQ_transcript_52444.p1	Cofilin/tropomyosin-type actin-binding protein	142	10	2.08265e-81	92.38	3	P:GO:0030042; F:GO:0003779; C:GO:0015629	P:actin filament depolymerization; F:actin binding; C:actin cytoskeleton
Of_RNA_HQ_transcript_53039.p1	Pyrroline-5-carboxylate reductase	258	10	8.91982e-164	77.38	2	P:GO:0055129; F:GO:0004735	P:L-proline biosynthetic process; F:pyrroline-5-carboxylate reductase activity	EC:1.5.1.2	Pyrroline-5-carboxylate reductase
Of_RNA_HQ_transcript_54101.p1	CD63 antigen	154	10	1.34179e-75	86.16	1	C:GO:0016021	C:integral component of membrane
Of_RNA_HQ_transcript_54138.p3	hypothetical protein CRM22_006932	216	1	0.000600292	100
Of_RNA_HQ_transcript_55014.p1	histone H2B-like	129	10	2.79586e-57	100	5	F:GO:0003677; F:GO:0030527; F:GO:0046982; C:GO:0000786; C:GO:0005634	F:DNA binding; F:structural constituent of chromatin; F:protein heterodimerization activity; C:nucleosome; C:nucleus
Of_RNA_HQ_transcript_55214.p1	4-methyl-5(b-hydroxyethyl)-thiazole monophosphate biosynthesis	183	10	9.78537e-128	88.25
Of_RNA_HQ_transcript_55551.p1	cysteine protease	215	10	5.71469e-134	87.95	2	P:GO:0006508; F:GO:0008234	P:proteolysis; F:cysteine-type peptidase activity	EC:3.4	Acting on peptide bonds (peptidases)
Of_RNA_HQ_transcript_55754.p1	Endochitinase CH5B	219	10	2.56956e-162	78.99	4	P:GO:0005975; P:GO:0006032; P:GO:0016998; F:GO:0004568	P:carbohydrate metabolic process; P:chitin catabolic process; P:cell wall macromolecule catabolic process; F:chitinase activity	EC:3.2.1.14	Chitinase
Of_RNA_HQ_transcript_55992.p1	Na(+)/H(+) exchange regulatory cofactor-like protein nrfl-1	178	10	2.15775e-101	79.65
Of_RNA_HQ_transcript_56076.p1	Fatty acid-binding protein type V	187	10	1.45945e-135	89.28	2	P:GO:0050727; F:GO:0005504	P:regulation of inflammatory response; F:fatty acid binding
Of_RNA_HQ_transcript_57224.p1	Glutathione S-transferase class-mu 28 kDa isozyme	212	10	1.54858e-156	92.01	2	F:GO:0004364; F:GO:0016853	F:glutathione transferase activity; F:isomerase activity	EC:2.5.1.18; EC:5	Glutathione transferase; Isomerases
Of_RNA_HQ_transcript_57498.p1	Cytochrome c oxidase subunit 5B	249	10	3.45054e-144	81.07	2	P:GO:0006123; C:GO:0005751	P:mitochondrial electron transport, cytochrome c to oxygen; C:mitochondrial respiratory chain complex IV
Of_RNA_HQ_transcript_58537.p1	Nuclear transport factor 2	135	10	5.42478e-90	93.61	4	P:GO:0006606; P:GO:0051028; C:GO:0005634; C:GO:0005737	P:protein import into nucleus; P:mRNA transport; C:nucleus; C:cytoplasm
Of_RNA_HQ_transcript_59018.p1	Cytochrome c oxidase subunit 5B	207	10	7.38547e-130	74.26	2	P:GO:0006123; C:GO:0005751	P:mitochondrial electron transport, cytochrome c to oxygen; C:mitochondrial respiratory chain complex IV
Of_RNA_HQ_transcript_60008.p1	Tegument antigen	224	10	3.26603e-153	75.78	3	P:GO:0007017; F:GO:0005509; C:GO:0030286	P:microtubule-based process; F:calcium ion binding; C:dynein complex
Of_RNA_HQ_transcript_60549.p1	Elongation factor 1-beta	237	10	2.82189e-133	89.97	3	P:GO:0006414; F:GO:0003746; F:GO:0004364	P:translational elongation; F:translation elongation factor activity; F:glutathione transferase activity	EC:2.5.1.18	Glutathione transferase
Of_RNA_HQ_transcript_61056.p1	glycine cleavage system H protein	179	10	1.52658e-103	82.72	3	P:GO:0019464; C:GO:0005739; C:GO:0005960	P:glycine decarboxylation via glycine cleavage system; C:mitochondrion; C:glycine cleavage complex
Of_RNA_HQ_transcript_61478.p1	Methylmalonyl CoA epimerase	171	10	2.51557e-113	90.72
Of_RNA_HQ_transcript_61601.p1	ubiquitin carboxyl-terminal hydrolase L3	227	10	3.84945e-162	86.46	2	P:GO:0006511; F:GO:0004843	P:ubiquitin-dependent protein catabolic process; F:cysteine-type deubiquitinase activity	EC:3.4.19.12	Ubiquitinyl hydrolase 1
Of_RNA_HQ_transcript_62126.p1	cystatin domain protein	100	10	2.68675e-64	89.6	3	P:GO:0010951; F:GO:0004869; C:GO:0005737	P:negative regulation of endopeptidase activity; F:cysteine-type endopeptidase inhibitor activity; C:cytoplasm
Of_RNA_HQ_transcript_62372.p1	Glutathione S-transferase class-mu 28 kDa isozyme	202	10	6.91332e-125	81.18	2	F:GO:0004364; F:GO:0016853	F:glutathione transferase activity; F:isomerase activity	EC:2.5.1.18; EC:5	Glutathione transferase; Isomerases
Of_RNA_HQ_transcript_63144.p1	cytidine deaminase	143	10	1.23616e-85	86.17	4	P:GO:0009972; F:GO:0004126; F:GO:0008270; F:GO:0047844	P:cytidine deamination; F:cytidine deaminase activity; F:zinc ion binding; F:deoxycytidine deaminase activity	EC:3.5.4.14; EC:3.5.4.5	Acting on carbon-nitrogen bonds, other than peptide bonds; Cytidine deaminase
Of_RNA_HQ_transcript_63235.p1	DM9 domain-containing protein	154	10	1.09655e-106	84.57
Of_RNA_HQ_transcript_63338.p1	Thioredoxin peroxidase	217	10	9.16616e-146	87.79	3	P:GO:0098869; F:GO:0004601; F:GO:0051920	P:cellular oxidant detoxification; F:peroxidase activity; F:peroxiredoxin activity	EC:1.11.1.24	Thioredoxin-dependent peroxiredoxin
Of_RNA_HQ_transcript_63858.p1	Glutathione S-transferase class-mu 28 kDa isozyme	176	10	8.8557e-93	89.58	2	F:GO:0004364; F:GO:0016853	F:glutathione transferase activity; F:isomerase activity	EC:2.5.1.18; EC:5	Glutathione transferase; Isomerases
Of_RNA_HQ_transcript_64385.p1	hypothetical protein CRM22_002101	134	10	1.99515e-89	76.04	1	C:GO:0016021	C:integral component of membrane
Of_RNA_HQ_transcript_64942.p1	thioredoxin 1	142	10	1.3183e-87	91.77	1	F:GO:0015035	F:protein-disulfide reductase activity	EC:1.8	Acting on a sulfur group of donors
Of_RNA_HQ_transcript_65522.p1	hypothetical protein CRM22_004089	176	10	8.384e-111	84.25
Of_RNA_HQ_transcript_66175.p1	17 kDa myoglobin	201	10	4.62436e-103	86.58	5	P:GO:0015671; F:GO:0005344; F:GO:0005506; F:GO:0019825; F:GO:0020037	P:oxygen transport; F:oxygen carrier activity; F:iron ion binding; F:oxygen binding; F:heme binding
Of_RNA_HQ_transcript_66741.p1	pulmonary surfactant-associated protein B isoform X2	109	9	8.22407e-61	77.67	1	P:GO:0006629	P:lipid metabolic process
Of_RNA_HQ_transcript_67016.p1	Thioredoxin peroxidase	191	10	1.3683e-136	87.93	3	P:GO:0098869; F:GO:0004601; F:GO:0051920	P:cellular oxidant detoxification; F:peroxidase activity; F:peroxiredoxin activity	EC:1.11.1.24	Thioredoxin-dependent peroxiredoxin
Of_RNA_HQ_transcript_67219.p1	Peptidyl-prolyl cis-trans isomerase	165	10	1.49123e-105	95.51	3	P:GO:0000413; P:GO:0006457; F:GO:0003755	P:protein peptidyl-prolyl isomerization; P:protein folding; F:peptidyl-prolyl cis-trans isomerase activity	EC:5.2.1.8	Peptidylprolyl isomerase
Of_RNA_HQ_transcript_67429.p1	glutathione S-transferase protein	207	10	1.58507e-139	91.13	2	F:GO:0004364; F:GO:0016853	F:glutathione transferase activity; F:isomerase activity	EC:2.5.1.18; EC:5	Glutathione transferase; Isomerases
Of_RNA_HQ_transcript_68013.p1	FAD-linked sulfhydryl oxidase ALR	169	10	6.07356e-123	90.52	1	F:GO:0016971	F:flavin-linked sulfhydryl oxidase activity	EC:1.8.3.2	Thiol oxidase
Of_RNA_HQ_transcript_68175.p1	Cu/Zn superoxide dismutase	152	10	4.11112e-103	91.77	3	P:GO:0019430; F:GO:0004784; F:GO:0046872	P:removal of superoxide radicals; F:superoxide dismutase activity; F:metal ion binding	EC:1.15.1.1	Superoxide dismutase
Of_RNA_HQ_transcript_69288.p1	Peptidyl-prolyl cis-trans isomerase	148	10	1.77589e-92	95.71	3	P:GO:0000413; P:GO:0006457; F:GO:0003755	P:protein peptidyl-prolyl isomerization; P:protein folding; F:peptidyl-prolyl cis-trans isomerase activity	EC:5.2.1.8	Peptidylprolyl isomerase
Of_RNA_HQ_transcript_69297.p1	F-type H+-transporting ATPase subunit delta	173	10	2.40384e-113	88.52	4	P:GO:0006811; P:GO:0015986; F:GO:0046933; C:GO:0045261	P:ion transport; P:proton motive force-driven ATP synthesis; F:proton-transporting ATP synthase activity, rotational mechanism; C:proton-transporting ATP synthase complex, catalytic core F(1)	EC:7.1.2.2; EC:6	H(+)-transporting two-sector ATPase; Ligases
Of_RNA_HQ_transcript_69659.p1	ferritin heavy chain	179	10	1.07753e-107	88.67	4	P:GO:0006826; P:GO:0006879; F:GO:0004322; F:GO:0008199	P:iron ion transport; P:cellular iron ion homeostasis; F:ferroxidase activity; F:ferric iron binding	EC:1.16.3.1	Ferroxidase
Of_RNA_HQ_transcript_69835.p1	ATP synthase subunit d mitochondrial	176	10	6.89222e-129	90.88	4	P:GO:0015986; P:GO:1902600; F:GO:0015078; C:GO:0000276	P:proton motive force-driven ATP synthesis; P:proton transmembrane transport; F:proton transmembrane transporter activity; C:mitochondrial proton-transporting ATP synthase complex, coupling factor F(o)	EC:7	Translocases
Of_RNA_HQ_transcript_70199.p1	Glutathione S-transferase class-mu 28 kDa isozyme	185	10	5.16097e-108	74.98	2	F:GO:0004364; F:GO:0016853	F:glutathione transferase activity; F:isomerase activity	EC:2.5.1.18; EC:5	Glutathione transferase; Isomerases
Of_RNA_HQ_transcript_70206.p1	translationally controlled tumor protein	215	10	5.05775e-102	79.93	1	C:GO:0016021	C:integral component of membrane
Of_RNA_HQ_transcript_71222.p1	Nucleoside diphosphate kinase B	164	10	1.42847e-109	90.93	6	P:GO:0006165; P:GO:0006183; P:GO:0006228; P:GO:0006241; F:GO:0004550; F:GO:0005524	P:nucleoside diphosphate phosphorylation; P:GTP biosynthetic process; P:UTP biosynthetic process; P:CTP biosynthetic process; F:nucleoside diphosphate kinase activity; F:ATP binding	EC:2.7.4.6	Nucleoside-diphosphate kinase
Of_RNA_HQ_transcript_71602.p1	glutathione S-transferase	179	10	1.29588e-112	73.74	1	F:GO:0016740	F:transferase activity	EC:2	Transferases
Of_RNA_HQ_transcript_73281.p1	thioredoxin	122	10	9.1728e-64	86.28	1	F:GO:0015035	F:protein-disulfide reductase activity	EC:1.8	Acting on a sulfur group of donors
Of_RNA_HQ_transcript_73541.p1	Cytochrome c	116	10	1.14038e-74	95.82	7	P:GO:0022900; F:GO:0009055; F:GO:0020037; F:GO:0046872; C:GO:0005758; C:GO:0016021; C:GO:0070469	P:electron transport chain; F:electron transfer activity; F:heme binding; F:metal ion binding; C:mitochondrial intermembrane space; C:integral component of membrane; C:respirasome	EC:1	Oxidoreductases
Of_RNA_HQ_transcript_73915.p1	DM9 domain-containing protein	167	10	2.7706e-111	89.64
Of_RNA_HQ_transcript_74033.p1	Fatty acid-binding protein type 3	143	10	1.1389e-89	91.8	1	F:GO:0008289	F:lipid binding
Of_RNA_HQ_transcript_74069.p1	Glutathione S-transferase class-mu 28 kDa isozyme	177	10	3.91631e-110	75.27	1	F:GO:0004364	F:glutathione transferase activity	EC:2.5.1.18	Glutathione transferase
Of_RNA_HQ_transcript_75323.p1	hypothetical protein CSKR_201665	149	7	2.28093e-42	59.25	5	P:GO:0006629; P:GO:0006665; C:GO:0005576; C:GO:0005737; C:GO:0005764	P:lipid metabolic process; P:sphingolipid metabolic process; C:extracellular region; C:cytoplasm; C:lysosome
Of_RNA_HQ_transcript_75378.p1	2-iminobutanoate/2-iminopropanoate deaminase	150	10	7.83691e-92	83.99
Of_RNA_HQ_transcript_76259.p1	Ag17	140	4	7.14811e-32	73.22
Of_RNA_HQ_transcript_76511.p1	Ag17	137	5	2.22495e-36	81.87
Of_RNA_HQ_transcript_76648.p1	cupin domain protein	137	10	9.57105e-74	90.41
Of_RNA_HQ_transcript_78914.p1	hypothetical protein CRM22_000552	103	5	2.61337e-33	81.5
Of_RNA_HQ_transcript_80049.p1	hypothetical protein CRM22_007984	125	10	4.92882e-88	60.6	2	C:GO:0016020; C:GO:0016021	C:membrane; C:integral component of membrane
Of_RNA_HQ_transcript_80114.p1	MF6p protein	125	10	2.43528e-36	80.12
Of_RNA_HQ_transcript_83090.p1	Dynein light chain 1, cytoplasmic	111	10	1.5947e-59	95.41	26	P:GO:0000132; P:GO:0006914; P:GO:0007290; P:GO:0007291; P:GO:0007476; P:GO:0008407; P:GO:0034454; P:GO:0035071; P:GO:0048477; P:GO:0051017; P:GO:1904801; F:GO:0042803; F:GO:0044877; F:GO:0045505; F:GO:0051959; F:GO:0097110; F:GO:0097718; C:GO:0005737; C:GO:0005813; C:GO:0005814; C:GO:0005868; C:GO:0005874; C:GO:0014069; C:GO:0031475; C:GO:0097731; C:GO:0098978	P:establishment of mitotic spindle orientation; P:autophagy; P:spermatid nucleus elongation; P:sperm individualization; P:imaginal disc-derived wing morphogenesis; P:chaeta morphogenesis; P:microtubule anchoring at centrosome; P:salivary gland cell autophagic cell death; P:oogenesis; P:actin filament bundle assembly; P:positive regulation of neuron remodeling; F:protein homodimerization activity;…
CRM22_000137.p1	hypothetical protein CRM22_000137	1372	10	0	68.8	2	P:GO:0010951; F:GO:0004869	P:negative regulation of endopeptidase activity; F:cysteine-type endopeptidase inhibitor activity
CRM22_000142.2.p1	hypothetical protein CRM22_000142	1423	10	0	79.36
CRM22_000166.p1	12 kDa FK506-binding protein	119	10	3.58398e-81	82.07	4	P:GO:0000413; P:GO:0061077; F:GO:0003755; C:GO:0005737	P:protein peptidyl-prolyl isomerization; P:chaperone-mediated protein folding; F:peptidyl-prolyl cis-trans isomerase activity; C:cytoplasm	EC:5.2.1.8	Peptidylprolyl isomerase
CRM22_000656.p1	ES1 protein like protein mitochondrial	221	10	5.45034e-153	86.05
CRM22_001039.p1	cyclophilin B	272	10	0	85.89	4	P:GO:0000413; P:GO:0006457; F:GO:0003755; C:GO:0016021	P:protein peptidyl-prolyl isomerization; P:protein folding; F:peptidyl-prolyl cis-trans isomerase activity; C:integral component of membrane	EC:5.2.1.8	Peptidylprolyl isomerase
CRM22_001126.p1	retinal dehydrogenase 1	228	10	6.35264e-156	96.1	1	F:GO:0016620	F:oxidoreductase activity, acting on the aldehyde or oxo group of donors, NAD or NADP as acceptor	EC:1.2.1	Acting on the aldehyde or oxo group of donors
CRM22_001425.1.p1	Xaa-Pro dipeptidase	554	10	0	90.7	2	F:GO:0030145; F:GO:0070006	F:manganese ion binding; F:metalloaminopeptidase activity	EC:3.4.11	Acting on peptide bonds (peptidases)
CRM22_001483.1.p1	Myosin heavy chain, striated muscle	1944	10	0	96.67	5	F:GO:0003774; F:GO:0005524; F:GO:0051015; C:GO:0016459; C:GO:0030016	F:cytoskeletal motor activity; F:ATP binding; F:actin filament binding; C:myosin complex; C:myofibril
CRM22_001843.p1	Myosin regulatory light chain A, smooth adductor muscle	314	10	0	97.32	1	F:GO:0005509	F:calcium ion binding
CRM22_002179.2.p1	Calponin transgelin	232	10	8.49095e-173	97.49	1	C:GO:0016021	C:integral component of membrane
CRM22_002736.p1	Glutamyl tRNA synthetase cytoplasmic	1339	10	0	90	8	P:GO:0006424; P:GO:0006433; F:GO:0004364; F:GO:0004818; F:GO:0004827; F:GO:0005524; C:GO:0005737; C:GO:0017101	P:glutamyl-tRNA aminoacylation; P:prolyl-tRNA aminoacylation; F:glutathione transferase activity; F:glutamate-tRNA ligase activity; F:proline-tRNA ligase activity; F:ATP binding; C:cytoplasm; C:aminoacyl-tRNA synthetase multienzyme complex	EC:2.5.1.18; EC:6.1.1.15; EC:6.1.1.17	Glutathione transferase; Proline--tRNA ligase; Glutamate--tRNA ligase
CRM22_002792.p1	alpha-2-macroglobulin-like protein 1	2030	10	0	77.83	3	P:GO:0010951; F:GO:0004867; C:GO:0005615	P:negative regulation of endopeptidase activity; F:serine-type endopeptidase inhibitor activity; C:extracellular space
CRM22_003222.p1	GPI-anchored surface glycoprotein	1591	10	0	77.96
CRM22_003327.1.p1	dihydropyrimidine dehydrogenase (NADP+)	1059	10	0	90.44	8	P:GO:0006210; P:GO:0006212; P:GO:0019483; F:GO:0000166; F:GO:0017113; F:GO:0046872; F:GO:0051539; C:GO:0005737	P:thymine catabolic process; P:uracil catabolic process; P:beta-alanine biosynthetic process; F:nucleotide binding; F:dihydropyrimidine dehydrogenase (NADP+) activity; F:metal ion binding; F:4 iron, 4 sulfur cluster binding; C:cytoplasm	EC:1.3.1.2	Dihydropyrimidine dehydrogenase (NADP(+))
CRM22_003358.p1	Dynein heavy chain 5, axonemal	4869	10	0	87.14	9	P:GO:0007018; F:GO:0005524; F:GO:0008569; F:GO:0045505; F:GO:0051959; C:GO:0005874; C:GO:0005930; C:GO:0030286; C:GO:0097729	P:microtubule-based movement; F:ATP binding; F:minus-end-directed microtubule motor activity; F:dynein intermediate chain binding; F:dynein light intermediate chain binding; C:microtubule; C:axoneme; C:dynein complex; C:9+2 motile cilium
CRM22_003601.1.p1	Succinate dehydrogenase [ubiquinone] iron-sulfur subunit, mitochondrial	303	10	0	94.29	9	P:GO:0006099; P:GO:0022900; F:GO:0008177; F:GO:0009055; F:GO:0046872; F:GO:0051537; F:GO:0051538; F:GO:0051539; C:GO:0005743	P:tricarboxylic acid cycle; P:electron transport chain; F:succinate dehydrogenase (ubiquinone) activity; F:electron transfer activity; F:metal ion binding; F:2 iron, 2 sulfur cluster binding; F:3 iron, 4 sulfur cluster binding; F:4 iron, 4 sulfur cluster binding; C:mitochondrial inner membrane	EC:1.3.5.1	Succinate dehydrogenase (quinone)
CRM22_003711.4.p1	very low-density lipoprotein receptor	2978	10	0	82.57
CRM22_003879.p1	Spectrin alpha chain non-erythrocytic	2421	10	0	95.06	6	P:GO:0051693; F:GO:0003779; F:GO:0005509; F:GO:0005516; C:GO:0005737; C:GO:0005856	P:actin filament capping; F:actin binding; F:calcium ion binding; F:calmodulin binding; C:cytoplasm; C:cytoskeleton
CRM22_003893.2.p1		18669
CRM22_003893.3.p1		17849
CRM22_003912.2.p1	dipeptidyl-peptidase III	796	10	0	90.31	6	P:GO:0006508; F:GO:0004177; F:GO:0008235; F:GO:0008239; F:GO:0046872; C:GO:0005737	P:proteolysis; F:aminopeptidase activity; F:metalloexopeptidase activity; F:dipeptidyl-peptidase activity; F:metal ion binding; C:cytoplasm	EC:3.4.11; EC:3.4.14.1; EC:3.4.14.5; EC:3.4.14.4; EC:3.4.14.2	Acting on peptide bonds (peptidases); Dipeptidyl-peptidase I; Dipeptidyl-peptidase IV; Dipeptidyl-peptidase III; Dipeptidyl-peptidase II
CRM22_004151.p1	Lethal(2) giant larvae protein 1	1451	10	0	81.32	1	P:GO:0006887	P:exocytosis
CRM22_005376.p1	hypothetical protein CRM22_005376	1804	10	0	74.09
CRM22_005450.1.p1	putative thioredoxin	257	10	0	87.43	1	F:GO:0015035	F:protein-disulfide reductase activity	EC:1.8	Acting on a sulfur group of donors
CRM22_005470.5.p1	Integrin alpha-7	1311	10	0	92.69	3	P:GO:0007155; P:GO:0007229; C:GO:0008305	P:cell adhesion; P:integrin-mediated signaling pathway; C:integrin complex
CRM22_005549.p1	Puromycin-sensitive aminopeptidase	905	10	0	86.3	4	P:GO:0006508; F:GO:0004177; F:GO:0008237; F:GO:0008270	P:proteolysis; F:aminopeptidase activity; F:metallopeptidase activity; F:zinc ion binding	EC:3.4.11	Acting on peptide bonds (peptidases)
CRM22_005664.2.p1	oxidoreductase, short chain dehydrogenase/reductase family protein	266	10	0	90.28	2	F:GO:0003677; F:GO:0016616	F:DNA binding; F:oxidoreductase activity, acting on the CH-OH group of donors, NAD or NADP as acceptor	EC:1.1.1	Acting on the CH-OH group of donors
CRM22_006085.1.p1	sepiapterin reductase	423	10	0	85.27
CRM22_006176.1.p1	myosin heavy chain	1997	10	0	95.25	5	F:GO:0003774; F:GO:0005524; F:GO:0051015; C:GO:0016459; C:GO:0030016	F:cytoskeletal motor activity; F:ATP binding; F:actin filament binding; C:myosin complex; C:myofibril
CRM22_006276.1.p1	gelsolin repeat protein	280	10	0	95.33	1	F:GO:0051015	F:actin filament binding
CRM22_006355.1.p1	Titin, variant 2	996	10	0	94.26
CRM22_006631.1.p1	hypothetical protein CRM22_006631	6398	10	0	85.4	3	P:GO:0006468; F:GO:0004672; F:GO:0005524	P:protein phosphorylation; F:protein kinase activity; F:ATP binding	EC:2.7.1	Transferring phosphorus-containing groups
CRM22_006789.p1	ZU5 domain protein	4450	10	0	89.18	4	P:GO:0007165; P:GO:0051179; C:GO:0005856; C:GO:0016020	P:signal transduction; P:localization; C:cytoskeleton; C:membrane
CRM22_007109.1.p1	Spectrin beta chain	2336	10	0	97.24	5	P:GO:0051693; F:GO:0003779; F:GO:0005200; F:GO:0005543; C:GO:0008091	P:actin filament capping; F:actin binding; F:structural constituent of cytoskeleton; F:phospholipid binding; C:spectrin
CRM22_007347.3.p1	PHGPx isoform 1	176	10	5.35739e-129	81.02	3	P:GO:0006979; P:GO:0098869; F:GO:0004602	P:response to oxidative stress; P:cellular oxidant detoxification; F:glutathione peroxidase activity	EC:1.11.1.9	Glutathione peroxidase
CRM22_008052.p1	Neurexin-3, variant 2	2736	10	0	90.68	1	C:GO:0016021	C:integral component of membrane
CRM22_008237.p1	phosphoglucomutase family protein	490	10	0	90.28	6	P:GO:0005975; P:GO:0090502; F:GO:0000287; F:GO:0003676; F:GO:0004523; F:GO:0004614	P:carbohydrate metabolic process; P:RNA phosphodiester bond hydrolysis, endonucleolytic; F:magnesium ion binding; F:nucleic acid binding; F:RNA-DNA hybrid ribonuclease activity; F:phosphoglucomutase activity	EC:3.1.30; EC:5.4.2.2; EC:3.1.26.4	Acting on ester bonds; Phosphoglucomutase (alpha-D-glucose-1,6-bisphosphate-dependent); Ribonuclease H
CRM22_008251.2.p1	peroxiredoxin 3	279	10	0	92.74	3	P:GO:0098869; F:GO:0004601; F:GO:0051920	P:cellular oxidant detoxification; F:peroxidase activity; F:peroxiredoxin activity	EC:1.11.1.24	Thioredoxin-dependent peroxiredoxin
CRM22_008560.4.p1	ATP-dependent translocase ABCB1	1249	10	0	93.03	4	P:GO:0055085; F:GO:0005524; F:GO:0140359; C:GO:0016021	P:transmembrane transport; F:ATP binding; F:ABC-type transporter activity; C:integral component of membrane	EC:7	Translocases
CRM22_008590.p1	hypothetical protein CRM22_008590	1739	10	0	87.01	1	P:GO:0030277	P:maintenance of gastrointestinal epithelium
CRM22_008770.4.p1	3-hydroxyacyl-CoA dehydrogenase type-2, variant 2	218	10	1.33439e-147	95.51	1	F:GO:0016491	F:oxidoreductase activity	EC:1	Oxidoreductases
CRM22_008850.3.p1	hypothetical protein CRM22_008850	1042	10	0	89.84	7	P:GO:0007155; F:GO:0005198; F:GO:0051015; C:GO:0005737; C:GO:0005886; C:GO:0005912; C:GO:0015629	P:cell adhesion; F:structural molecule activity; F:actin filament binding; C:cytoplasm; C:plasma membrane; C:adherens junction; C:actin cytoskeleton
CRM22_008901.p1	hypothetical protein CRM22_008901	1958	10	0	81.83	4	P:GO:0007165; P:GO:0051179; C:GO:0005856; C:GO:0016020	P:signal transduction; P:localization; C:cytoskeleton; C:membrane
CRM22_009034.5.p1	hypothetical protein CRM22_009034	2072	10	0	96.83	4	F:GO:0046872; C:GO:0005886; C:GO:0016021; C:GO:0030659	F:metal ion binding; C:plasma membrane; C:integral component of membrane; C:cytoplasmic vesicle membrane
CRM22_009307.5.p1	glucose-6-phosphate 1-dehydrogenase	517	10	0	94.3	4	P:GO:0006006; P:GO:0006098; F:GO:0004345; F:GO:0050661	P:glucose metabolic process; P:pentose-phosphate shunt; F:glucose-6-phosphate dehydrogenase activity; F:NADP binding	EC:1.1.1.49	Glucose-6-phosphate dehydrogenase (NADP(+))
CRM22_009755.p1	Glycogen debranching enzyme	1646	10	0	90.13	4	P:GO:0005980; F:GO:0004134; F:GO:0004135; C:GO:0005737	P:glycogen catabolic process; F:4-alpha-glucanotransferase activity; F:amylo-alpha-1,6-glucosidase activity; C:cytoplasm	EC:2.4.1.25; EC:3.2.1.20; EC:3.2.1.33	4-alpha-glucanotransferase; Alpha-glucosidase; Amylo-alpha-1,6-glucosidase
CRM22_010460.p1	basement membrane-specific heparan sulfate proteoglycan core protein	6818	10	0	81.7
CRM22_010478.5.p1	hypothetical protein CRM22_010478	2498	10	0	95.77	3	P:GO:0030036; F:GO:0051015; C:GO:0043232	P:actin cytoskeleton organization; F:actin filament binding; C:intracellular non-membrane-bounded organelle
CRM22_010682.2.p1	microtubule-associated protein 1S	2214	10	0	87.1	3	P:GO:0000226; F:GO:0008017; C:GO:0005874	P:microtubule cytoskeleton organization; F:microtubule binding; C:microtubule
CRM22_010976.p1	Acid sphingomyelinase-like phosphodiesterase 3a	744	10	0	81.79	1	C:GO:0016021	C:integral component of membrane
