# Supplementary material for: Secreted and surface proteome and transcriptome of Opisthorchis felineus
Source: Front Parasitol. 2023 Oct 10;2:1195457. doi: 10.3389/fpara.2023.1195457 (PMC11732047; doi:10.3389/fpara.2023.1195457)
Supplement: Supplementary file 7 [file Table_4.xlsx]

## Sheet: O. felineus
Supplementary Table S4 Pfam. Pfam counts for each proteome.
ES		MV		TEG
Pfam	Count	Pfam	Count	Pfam	Count
Peptidase_C1	17	Ras	29	GST_C_3	14
EF-hand_7	16	EF-hand_7	24	GST_N	13
Proteasome	16	Dynein_light	19	Peptidase_C1	12
Dynein_light	13	Proteasome	15	Aldedh	9
GST_N	13	Tubulin	15	CH	8
GST_C_3	12	Tubulin_C	15	Annexin	6
Tubulin	12	GST_N	14	HSP70	6
Tubulin_C	12	Peptidase_C1	14	Inhibitor_I29	6
Ras	10	GST_C_3	12	Thioredoxin	6
CH	9	C2	11	Tubulin	6
Annexin	8	CH	11	Tubulin_C	6
Cpn60_TCP1	8	Pkinase	11	adh_short	6
C2	7	Aldedh	9	14-3-3	5
CAP	7	Cpn60_TCP1	9	Biotin_lipoyl	5
Inhibitor_I29	7	Inhibitor_I29	9	I-set	5
adh_short	7	Annexin	8	Myosin_tail_1	5
Proteasome_A_N	6	Snf7	8	Acyl-CoA_dh_1	4
Serpin	6	Tetraspanin	8	Acyl-CoA_dh_M	4
Thioredoxin	6	ABC_tran	7	Calponin	4
Aldedh	5	Serpin	7	Dynein_light	4
Aminotran_1_2	5	adh_short	7	EF-hand_7	4
I-set	5	Ank_2	6	Glycolytic	4
Ig_3	5	CAP	6	LIM	4
Myosin_tail_1	5	Histone	6	Ras	4
Snf7	5	Proteasome_A_N	6	1-cysPrx_C	3
Tetraspanin	5	WD40	6	2-oxoacid_dh	3
14-3-3	4	14-3-3	5	Actin	3
Calpain_III	4	ABC_membrane	5	AhpC-TSA	3
Calponin	4	Actin	5	Aminotran_1_2	3
Calreticulin	4	Cation_ATPase	5	Band_7	3
Glycolytic	4	Cystatin	5	Calpain_III	3
Ldh_1_C	4	E1-E2_ATPase	5	Calreticulin	3
Ldh_1_N	4	FERM_M	5	Cystatin	3
Lipocalin	4	HSP70	5	DUF3421	3
Peptidase_C2	4	SH3_1	5	E1_dh	3
SapB_1	4	AAA	4	ETF	3
Tyrosinase	4	AAA_lid_3	4	Ldh_1_C	3
WD40	4	ATP-synt_ab	4	Ldh_1_N	3
ABC_tran	3	ATP-synt_ab_N	4	Ligase_CoA	3
ATP-synt_ab	3	Amidase	4	Lipocalin	3
ATP-synt_ab_N	3	Band_7	4	Peptidase_C2	3
Actin	3	Biotin_lipoyl	4	Pkinase	3
Aldo_ket_red	3	Calpain_III	4	Pro_isomerase	3
Biotin_lipoyl	3	Calreticulin	4	Pyr_redox_2	3
C4	3	GTP_EFTU	4	Serpin	3
Cation_ATPase	3	Glycolytic	4	Spectrin	3
Collagen	3	Histone_H2A_C	4	Thiolase_C	3
Cystatin	3	Lipocalin	4	Thiolase_N	3
DUF3421	3	MFS_1	4	Transket_pyr	3
E1-E2_ATPase	3	PDZ	4	Tropomyosin	3
Fasciclin	3	Peptidase_C2	4	fn3	3
FerB	3	SapB_1	4	ADH_N	2
FerI	3	Thioredoxin	4	ADH_zinc_N	2
Ferlin_C	3	ADK	3	ATP-grasp_2	2
Ferritin	3	Ank	3	ATP-synt_ab	2
GST_N_3	3	Arf	3	ATP-synt_ab_N	2
Glyco_hydro_20	3	CRAL_TRIO	3	AcetylCoA_hyd_C	2
Glycohydro_20b2	3	Calponin	3	AcetylCoA_hydro	2
HSP70	3	Cation_ATPase_C	3	Acyl-CoA_dh_N	2
Laminin_N	3	Cation_ATPase_N	3	Amidohydro_1	2
Ldl_recept_a	3	Cofilin_ADF	3	Aminotran_4	2
PDZ	3	DEAD	3	Ank	2
PNP_UDP_1	3	DUF3421	3	Ank_2	2
Peptidase_M24	3	Death	3	Ank_4	2
Peptidase_S9	3	DnaJ	3	Arf	2
PhoLip_ATPase_C	3	Dynamin_N	3	Asp	2
PhoLip_ATPase_N	3	EF-hand_6	3	Asparaginase_2	2
Phosphodiest	3	EF-hand_8	3	BAR	2
Phosphorylase	3	FERM_C	3	Biotin_carb_C	2
Pkinase	3	FERM_N	3	Biotin_carb_N	2
Pyr_redox_2	3	FerB	3	CAP	2
Pyr_redox_dim	3	FerI	3	CPSase_L_D2	2
SH3_1	3	Ferlin_C	3	Cofilin_ADF	2
Spectrin	3	GST_N_3	3	E3_binding	2
AAA	2	GTP_EFTU_D2	3	ECH_1	2
AAA_lid_3	2	Gelsolin	3	EF-hand_1	2
ABC_membrane	2	Globin	3	EF-hand_8	2
ADH_N	2	Gp_dh_C	3	EFhand_Ca_insen	2
ADH_zinc_N	2	Gp_dh_N	3	ETF_alpha	2
AcetylCoA_hyd_C	2	HATPase_c	3	GDI	2
AcetylCoA_hydro	2	Helicase_C	3	GST_N_3	2
Alpha-mann_mid	2	Hydrolase	3	GTP_EFTU	2
Amidohydro_1	2	LRR_8	3	GTP_EFTU_D2	2
Aminotran_4	2	Ldh_1_C	3	Gelsolin	2
Anoct_dimer	2	Ldh_1_N	3	Globin	2
Arginase	2	Metallophos	3	Glyco_hydro_20	2
Asparaginase_2	2	PCI	3	Gp_dh_C	2
BAR	2	PLAC8	3	Gp_dh_N	2
BRO1	2	PX	3	HSP20	2
Biotin_carb_C	2	Peptidase_M1	3	Ig_3	2
Biotin_carb_N	2	Peptidase_M1_N	3	Innexin	2
Bravo_FIGEY	2	PhoLip_ATPase_C	3	Lactamase_B	2
CPSase_L_D2	2	PhoLip_ATPase_N	3	Ldl_recept_a	2
CRAL_TRIO	2	Pyr_redox_2	3	Myosin_N	2
CUB	2	Spectrin	3	Myosin_head	2
Carb_anhydrase	2	Transket_pyr	3	PDZ	2
Cofilin_ADF	2	Usp	3	PNP_UDP_1	2
DUF953	2	eIF-5_eIF-2B	3	Peptidase_M16	2
EF-hand_6	2	1-cysPrx_C	2	Peptidase_M16_C	2
EFhand_Ca_insen	2	2-oxoacid_dh	2	Peptidase_M17	2
Evr1_Alr	2	ATP-grasp_2	2	Pyr_redox_dim	2
FERM_M	2	AcetylCoA_hyd_C	2	RRM_1	2
FGGY_C	2	AcetylCoA_hydro	2	Thioredoxin_6	2
FerA	2	AhpC-TSA	2	Transketolase_C	2
Filamin	2	Aminotran_4	2	UPA_2	2
GDI	2	Ank_4	2	WD40	2
GSHPx	2	Anoct_dimer	2	ZU5	2
GST_C	2	BAR	2	2-oxogl_dehyd_N	1
GTP_EFTU	2	BRO1	2	3HCDH	1
GTP_EFTU_D2	2	Biotin_carb_C	2	3HCDH_N	1
Gelsolin	2	Biotin_carb_N	2	6PGD	1
Glyco_hydro_31	2	CDC50	2	A2M	1
Glyco_hydro_35	2	CPSase_L_D2	2	A2M_recep	1
Glyco_hydro_38C	2	CUB	2	AAA	1
Glyco_hydro_38N	2	Carb_anhydrase	2	AAA_6	1
Gp_dh_C	2	DAO	2	AAA_7	1
Gp_dh_N	2	DUF5600	2	AAA_8	1
HATPase_c	2	DUF5743	2	AAA_9	1
HSP90	2	DUF953	2	AAA_lid_1	1
Histone	2	DnaJ_C	2	AAA_lid_11	1
Histone_H2A_C	2	Dynactin	2	AAA_lid_3	1
Hydrolase	2	E1_dh	2	ABC_membrane	1
Lactamase_B	2	EF-hand_4	2	ABC_tran	1
Laminin_B	2	EF1_GNE	2	ADK	1
Laminin_EGF	2	EFhand_Ca_insen	2	ADK_lid	1
Lyase_1	2	EHD_N	2	ALIX_LYPXL_bnd	1
MFS_1	2	ERAP1_C	2	AMP_N	1
Myosin_N	2	ETF	2	ASMase_C	1
Myosin_head	2	Enolase_C	2	ATP-gua_Ptrans	1
NAP	2	Enolase_N	2	ATP-gua_PtransN	1
NtCtMGAM_N	2	FGGY_C	2	ATP-synt	1
PALP	2	FKBP_C	2	ATP-synt_DE_N	1
PGM_PMM_I	2	FerA	2	ATP-synt_ab_C	1
PGM_PMM_II	2	Ferritin	2	Aconitase	1
PLAC8	2	GDI	2	Aconitase_C	1
Peptidase_C13	2	GST_C	2	AdoHcyase	1
Peptidase_M1	2	Glyco_hydro_20	2	AdoHcyase_NAD	1
Peptidase_M17	2	HSP20	2	AlaDh_PNT_N	1
Peptidase_M1_N	2	HSP90	2	Aldo_ket_red	1
Peptidase_S28	2	I-set	2	Alpha-amylase	1
Pro_isomerase	2	Ig_3	2	Alpha-amylase_C	1
Prominin	2	Innexin	2	Aminotran_3	1
Propeptide_C1	2	Ist1	2	Ank_5	1
RIIa	2	KH_1	2	Arginase	1
SPARC_Ca_bdg	2	Ligase_CoA	2	B12-binding	1
STI1	2	MMR_HSR1	2	BRO1	1
Sugar_tr	2	Mito_carr	2	Band_7_C	1
Synaptobrevin	2	NAC	2	Bravo_FIGEY	1
Thiolase_C	2	PBD	2	C2	1
Thiolase_N	2	Peptidase_M16	2	CAP_C	1
Thioredoxin_6	2	Peptidase_M16_C	2	CBM_48	1
Trefoil	2	Peptidase_M17	2	CDC48_2	1
Tropomyosin	2	Peptidase_M24	2	CDC48_N	1
VWA_3	2	Peptidase_M3	2	Carb_anhydrase	1
cNMP_binding	2	Peptidase_S28	2	Carboxyl_trans	1
fn3	2	Phosphorylase	2	Carn_acyltransf	1
p25-alpha	2	Pkinase_C	2	Citrate_synt	1
1-cysPrx_C	1	Porin_3	2	CoA_binding	1
2-oxoacid_dh	1	Pro_isomerase	2	CoA_trans	1
4HBT_3	1	Prominin	2	Complex1_51K	1
6PGD	1	Prot_ATP_ID_OB	2	Coprogen_oxidas	1
A2M	1	Pyr_redox_dim	2	Cpn60_TCP1	1
A2M_recep	1	RIIa	2	Cupin_2	1
AAA_6	1	RhoGAP	2	Cys_Met_Meta_PP	1
AAA_7	1	SNAP	2	Cytochrom_C	1
AAA_8	1	SNARE	2	DAO	1
AAA_9	1	SOUL	2	DHC_N1	1
AAA_lid_11	1	STI1	2	DHC_N2	1
AA_permease_2	1	STPPase_N	2	DHO_dh	1
AA_permease_C	1	Scramblase	2	DJ-1_PfpI	1
ABC_membrane_2	1	Sod_Cu	2	DLH	1
ADP_ribosyl_GH	1	Synaptobrevin	2	DSL	1
ADSL_C	1	TIP120	2	DUF1899	1
ALAD	1	TPR_12	2	DUF1907	1
ALIX_LYPXL_bnd	1	Thiolase_C	2	Death	1
AMP_N	1	Thiolase_N	2	DnaJ	1
ANAPC4_WD40	1	Thioredoxin_6	2	DnaJ_C	1
APEH_N	1	Transketolase_C	2	DnaJ_CXXCXGXG	1
ASMase_C	1	UBA	2	Dynein_AAA_lid	1
ATP-gua_Ptrans	1	UDPGP	2	Dynein_C	1
ATP-gua_PtransN	1	UPA_2	2	Dynein_heavy	1
ATP-synt_ab_C	1	UQ_con	2	Dyp_perox	1
Aconitase	1	V_ATPase_I	2	E1_4HB	1
Aconitase_C	1	ZU5	2	E1_FCCH	1
Acyl-CoA_dh_1	1	cNMP_binding	2	E1_UFD	1
Acyl-CoA_dh_M	1	p25-alpha	2	EF-hand_5	1
Acyl-CoA_dh_N	1	ubiquitin	2	EF1G	1
Adap_comp_sub	1	2-oxogl_dehyd_N	1	EF1_GNE	1
AdoHcyase	1	2Fe-2S_thioredx	1	EFG_C	1
AdoHcyase_NAD	1	3HCDH	1	EFG_III	1
AhpC-TSA	1	3HCDH_N	1	EFG_IV	1
AhpC-TSA_2	1	4HBT_3	1	EGF	1
Alpha-amylase	1	6PGD	1	ELFV_dehydrog	1
Alpha-amylase_C	1	A2M	1	ELFV_dehydrog_N	1
Amidase	1	A2M_recep	1	ERAP1_C	1
Aminotran_3	1	AAA_6	1	ERM_C	1
Aminotran_5	1	AAA_7	1	Enolase_C	1
An_peroxidase	1	AAA_8	1	Enolase_N	1
Ank	1	AAA_9	1	Evr1_Alr	1
Ank_2	1	AAA_lid_11	1	F420_oxidored	1
Ank_4	1	AA_permease	1	FAA_hydrolase	1
Anoctamin	1	AA_permease_2	1	FAD_binding_2	1
Arm	1	AA_permease_C	1	FAD_binding_6	1
Arm_3	1	ABC_tran_Xtn	1	FBPase	1
Asp	1	ADH_N	1	FBPase_C	1
B12-binding	1	ADH_zinc_N	1	FERM_C	1
BACK	1	ADK_lid	1	FERM_M	1
BTB	1	AKAP7_NLS	1	FERM_N	1
CAP_C	1	ALAD	1	FG-GAP	1
CBM_48	1	ALIX_LYPXL_bnd	1	FGGY_C	1
CDC48_2	1	AMP_N	1	FGGY_N	1
CDC48_N	1	ANAPC4_WD40	1	FKBP_C	1
CDC50	1	APS_kinase	1	Fer2_3	1
CN_hydrolase	1	ARPC4	1	Fer2_4	1
CRAL_TRIO_N	1	ASMase_C	1	Fer4_17	1
CS	1	ATP-gua_Ptrans	1	Fer4_20	1
CSD	1	ATP-gua_PtransN	1	Fer4_21	1
Carb_kinase	1	ATP-sulfurylase	1	FerA	1
CathepsinC_exc	1	ATP-synt	1	FerB	1
Cation_ATPase_C	1	ATP-synt_ab_C	1	FerI	1
Cation_ATPase_N	1	ATP-synt_ab_Xtn	1	Ferlin_C	1
Cellulase	1	ATP_Ca_trans_C	1	Ferritin	1
Citrate_synt	1	Abhydrolase_2	1	Filamin	1
Clat_adaptor_s	1	Aconitase	1	FumaraseC_C	1
CoA_trans	1	Aconitase_C	1	Fumerase	1
Coprogen_oxidas	1	Acyl-CoA_dh_1	1	Fumerase_C	1
Creatinase_N	1	Acyl-CoA_dh_M	1	G6PD_C	1
Creatinase_N_2	1	Acyl-CoA_dh_N	1	G6PD_N	1
Cupin_2	1	AdoHcyase	1	GCV_H	1
CutA1	1	AdoHcyase_NAD	1	GCV_T	1
Cys_Met_Meta_PP	1	AhpC-TSA_2	1	GCV_T_C	1
Cytochrom_C	1	Aldo_ket_red	1	GDC-P	1
DAO	1	Alpha-mann_mid	1	GDE_C	1
DDHD	1	Amidohydro_1	1	GDP_Man_Dehyd	1
DHC_N1	1	Aminotran_1_2	1	GSHPx	1
DHC_N2	1	An_peroxidase	1	GST_C	1
DHHC	1	Anoctamin	1	GST_C_2	1
DJ-1_PfpI	1	Anticodon_1	1	GTP_EFTU_D3	1
DLH	1	Asp	1	Glucosamine_iso	1
DPPIV_N	1	B12-binding	1	Glutaredoxin	1
DSL	1	BACK	1	Glyco_hydro_19	1
DUF1899	1	BAR_3_WASP_bdg	1	Glyco_hydro_31	1
DUF1907	1	BTB	1	Glycogen_syn	1
DUF4062	1	Band_7_C	1	Glycohydro_20b2	1
Death	1	C1_1	1	Glyoxalase_4	1
DnaJ	1	CAP_C	1	HAGH_C	1
DnaJ_C	1	CAP_GLY	1	HATPase_c	1
DnaJ_CXXCXGXG	1	CD36	1	HGTP_anticodon	1
Dynamitin	1	CDC48_2	1	HMGL-like	1
Dynein_AAA_lid	1	CDC48_N	1	HSP90	1
Dynein_C	1	CLASP_N	1	HipN	1
Dynein_heavy	1	COX4	1	His_Phos_1	1
Dyp_perox	1	COX5A	1	Histone	1
E1_4HB	1	COX6B	1	Hydrolase_6	1
E1_FCCH	1	CRAL_TRIO_N	1	Ig_2	1
E1_UFD	1	CUE	1	Integrin_alpha2	1
ECH_1	1	CaMKII_AD	1	Iso_dh	1
EF-1_beta_acid	1	Calx-beta	1	LLGL	1
EF-hand_1	1	Carboxyl_trans	1	Laminin_B	1
EF-hand_8	1	Ccdc124	1	Laminin_G_2	1
EF1G	1	Cellulase	1	Ldh_2	1
EF1_GNE	1	Choline_transpo	1	Lyase_1	1
EFG_C	1	Chorein_N	1	Lyase_aromatic	1
EFG_III	1	Citrate_synt	1	M20_dimer	1
EFG_IV	1	Clathrin	1	M60-like_N	1
EGF	1	Clathrin-link	1	MG3	1
EGF_2	1	Clathrin_H_link	1	MM_CoA_mutase	1
EGF_CA	1	Clathrin_propel	1	MOLO1	1
ELFV_dehydrog	1	CoA_binding	1	MT	1
ELFV_dehydrog_N	1	CoA_trans	1	MVP_shoulder	1
ERAP1_C	1	Collagen	1	Melibiase_2	1
ERM_C	1	Complex1_30kDa	1	Melibiase_2_C	1
ERO1	1	Coprogen_oxidas	1	Mito_carr	1
Endostatin	1	Cupin_2	1	Mitofilin	1
Enolase_C	1	CybS	1	Molybdopterin	1
Enolase_N	1	Cys_Met_Meta_PP	1	Motile_Sperm	1
Epimerase	1	Cytochrom_B561	1	Mt_ATP-synt_B	1
Exo_endo_phos	1	Cytochrom_C	1	Mt_ATP-synt_D	1
F-actin_cap_A	1	Cytochrom_C1	1	NADH-G_4Fe-4S_3	1
F420_oxidored	1	DAO_C	1	NADH_4Fe-4S	1
FAD_binding_2	1	DDHD	1	NADH_dhqG_C	1
FBPase	1	DHC_N1	1	NAD_binding_1	1
FBPase_C	1	DHC_N2	1	NAD_binding_2	1
FERM_C	1	DHHA1	1	NAP	1
FERM_N	1	DHHC	1	NDK	1
FG-GAP	1	DHO_dh	1	NDUS4	1
FGGY_N	1	DJ-1_PfpI	1	NTF2	1
FKBP_C	1	DLH	1	NtCtMGAM_N	1
FYVE_2	1	DLIC	1	OxoGdeHyase_C	1
F_actin_cap_B	1	DSL	1	P5CR_dimer	1
Fer2_3	1	DUF1899	1	PALP	1
Fer4_17	1	DUF1907	1	PCC_BT	1
Filament	1	DUF4062	1	PEPCK_GTP	1
Fis1_TPR_C	1	DUF4139	1	PEPCK_N	1
Fn3-like	1	DUF4140	1	PET	1
FumaraseC_C	1	DUF498	1	PGI	1
Fumerase	1	DnaJ_CXXCXGXG	1	PGK	1
Fumerase_C	1	Dopey_N	1	PGM_PMM_I	1
G2F	1	Drf_FH3	1	PGM_PMM_II	1
G6PD_C	1	Drf_GBD	1	PH_9	1
G6PD_N	1	Dynamin_M	1	PK	1
GCS	1	Dynamitin	1	PK_C	1
GCV_H	1	Dynein_AAA_lid	1	PYC_OADA	1
GDA1_CD39	1	Dynein_C	1	Peptidase_C12	1
GDE_C	1	Dynein_heavy	1	Peptidase_C13	1
GDP_Man_Dehyd	1	Dyp_perox	1	Peptidase_M1	1
GST_C_2	1	E1_4HB	1	Peptidase_M1_N	1
GTP_EFTU_D3	1	E1_FCCH	1	Peptidase_M20	1
G_glu_transpept	1	E1_UFD	1	Peptidase_M24	1
Gal-bind_lectin	1	E3_binding	1	Peptidase_M3	1
Gal_mutarotas_2	1	EB1	1	Peptidase_M49	1
Globin	1	EF-1_beta_acid	1	Peptidase_M50	1
Glucosamine_iso	1	EF-hand_1	1	Peptidase_M60	1
Glutaredoxin	1	EF-hand_5	1	PfkB	1
Glyco_hydro_19	1	EF1G	1	Phospholip_B	1
Glyco_hydro_3	1	EFG_C	1	Phosphorylase	1
Glyco_hydro_3_C	1	EFG_III	1	Porin_3	1
Glyco_hydro_5_C	1	EFG_IV	1	ProRS-C_1	1
Glyco_transf_8	1	EGF	1	Pro_CA	1
Glyoxalase_4	1	EGF_2	1	Pro_dh	1
HAGH_C	1	EIF_2_alpha	1	Profilin	1
HEAT_EZ	1	ELFV_dehydrog	1	Propeptide_C1	1
HECT	1	ELFV_dehydrog_N	1	Proteasome	1
HMGL-like	1	ERM_C	1	Proteasome_A_N	1
HSP20	1	ESCRT-II	1	RIIa	1
HYPK_UBA	1	ETF_alpha	1	Rho_GDI	1
Ham1p_like	1	Ephrin_rec_like	1	Ribonuc_L-PSP	1
Hexokinase_1	1	Epimerase	1	Rieske	1
Hexokinase_2	1	F-actin_cap_A	1	SH3_1	1
HipN	1	FAD_binding_2	1	SHMT	1
His_Phos_1	1	FAD_binding_6	1	SLBB	1
His_Phos_2	1	FBPase	1	SPARC_Ca_bdg	1
Hydrolase_6	1	FBPase_C	1	STI1	1
IBB	1	FCH	1	Sacchrp_dh_C	1
IDO	1	FG-GAP	1	Sacchrp_dh_NADP	1
I_LWEQ	1	FGGY_N	1	SapB_1	1
Ig_2	1	FH2	1	SapB_2	1
Iml2-TPR_39	1	FYVE_2	1	Sod_Cu	1
Importin_rep_4	1	F_actin_cap_B	1	Sod_Fe_C	1
Importin_rep_6	1	Fer2_3	1	Sod_Fe_N	1
Innexin	1	Fer4_17	1	Succ_DH_flav_C	1
Inositol_P	1	Fer4_20	1	TAL_FSA	1
Integrin_alpha2	1	Fer4_21	1	TCTP	1
Integrin_b_cyt	1	Filamin	1	TED_complement	1
Integrin_beta	1	Fis1_TPR_C	1	TIM	1
Iso_dh	1	Flot	1	Tetraspanin	1
Ist1	1	FumaraseC_C	1	ThiF	1
Kelch_1	1	Fumerase	1	Transglut_core	1
LIM	1	Fumerase_C	1	Transketolase_N	1
LRR_8	1	G6PD_C	1	Trefoil	1
LTD	1	G6PD_N	1	Trypsin	1
Laminin_G_2	1	GAT	1	UBA_E1_SCCH	1
Lamp	1	GCS	1	UCR_TM	1
Ldh_2	1	GCV_H	1	UDPGP	1
Leuk-A4-hydro_C	1	GDA1_CD39	1	Urocanase	1
Lipase_3	1	GDC-P	1	Urocanase_C	1
Longin	1	GDE_C	1	Urocanase_N	1
Lyase_aromatic	1	GDP_Man_Dehyd	1	VWA_3	1
M20_dimer	1	GED	1	Vault	1
M60-like_N	1	GPP34	1	Vault_2	1
MG2	1	GSHPx	1	Vault_3	1
MG3	1	GST_C_2	1	Vault_4	1
MIP	1	GTP_EFTU_D3	1	Vinculin	1
MIT	1	G_glu_transpept	1	WD40_4	1
MM_CoA_mutase	1	Gal-bind_lectin	1	adh_short_C2	1
MOLO1	1	Glucosamine_iso	1	cNMP_binding	1
MT	1	Glutaredoxin	1	dCMP_cyt_deam_1	1
MVP_shoulder	1	Glyco_hydro_31	1	hDGE_amylase	1
Melibiase_2	1	Glyco_hydro_38C	1	hGDE_N	1
Melibiase_2_C	1	Glyco_hydro_38N	1	hGDE_central	1
Metallophos	1	Glyco_hydro_5_C	1	tRNA-synt_1c	1
Metallophos_C	1	Glyco_transf_24	1	tRNA-synt_1c_C	1
Motile_Sperm	1	Glycohydro_20b2	1	tRNA-synt_2	1
NAC	1	Guanylate_kin	1	tRNA-synt_2b	1
NAD_binding_2	1	HAGH_C	1
NCU-G1	1	HEAT	1
NDK	1	HEAT_2	1
NHL	1	HEAT_EZ	1
NTF2	1	HECT	1
P5CR_dimer	1	HELP	1
PBD	1	HGTP_anticodon	1
PCC_BT	1	HMGL-like	1
PEPCK_GTP	1	HTH_psq	1
PEPCK_N	1	HYPK_UBA	1
PFK	1	Hexokinase_1	1
PGI	1	Hexokinase_2	1
PGK	1	HipN	1
PGM_PMM_III	1	His_Phos_1	1
PH_9	1	Hydant_A_C	1
PK	1	Hydant_A_N	1
PK_C	1	Hydantoinase_A	1
PLDc	1	Hydantoinase_B	1
PLDc_2	1	Hydrolase_6	1
PMI_typeI_cat	1	IF-2	1
PMI_typeI_hel	1	IF4E	1
PX	1	IP_trans	1
PYC_OADA	1	I_LWEQ	1
Peptidase_C12	1	Iml2-TPR_39	1
Peptidase_M20	1	Importin_rep_4	1
Peptidase_M24_C	1	Importin_rep_6	1
Peptidase_M3	1	Inositol_P	1
Peptidase_M49	1	Integrin_alpha2	1
Peptidase_M50	1	Integrin_b_cyt	1
Peptidase_M60	1	Integrin_beta	1
Peptidase_S10	1	Iso_dh	1
Peptidase_S9_N	1	Isochorismatase	1
Phospholip_B	1	JAB	1
Porin_3	1	KA1	1
Profilin	1	Kelch_1	1
Pur_ac_phosph_N	1	Kindlin_2_N	1
Pyrophosphatase	1	Kinesin	1
Rho_GDI	1	LANC_like	1
Rib_hydrolayse	1	LIM	1
Ribonuc_L-PSP	1	LLGL	1
Ribosomal_L40e	1	LRR_4	1
SDF	1	LRR_9	1
SGS	1	Lactamase_B	1
SH3_10	1	Laminin_B	1
SHMT	1	Laminin_G_2	1
SNAP	1	Lamp	1
SNARE	1	Ldh_2	1
SOUL	1	Ldl_recept_a	1
SRCR	1	Leuk-A4-hydro_C	1
START	1	Lipase_3	1
SapA	1	LisH	1
SapB_2	1	Longin	1
Scramblase	1	Lyase_1	1
Sec1	1	M60-like_N	1
Sod_Cu	1	MG2	1
Sod_Fe_C	1	MG3	1
Sod_Fe_N	1	MIP	1
Succ_DH_flav_C	1	MIT	1
Syntaxin	1	MMR_HSR1_Xtn	1
TAL_FSA	1	MM_CoA_mutase	1
TCTP	1	MT	1
TED_complement	1	MVP_shoulder	1
TES	1	Melibiase_2	1
TIM	1	Melibiase_2_C	1
TPMT	1	Memo	1
TPR_11	1	Mitofilin	1
TPR_12	1	Motile_Sperm	1
TPR_2	1	Mt_ATP-synt_B	1
TPR_8	1	Mt_ATP-synt_D	1
TROVE	1	Myosin_N	1
TSP1_ADAMTS	1	Myosin_head	1
TSP_1	1	Myosin_tail_1	1
Talin_middle	1	NAD_binding_1	1
ThiF	1	NAD_binding_2	1
Thymidylat_synt	1	NAP	1
Thymosin	1	NDK	1
Transglut_core	1	NDUF_B6	1
Transket_pyr	1	NPC1_N	1
Transketolase_C	1	NTF2	1
Transketolase_N	1	Na_Ca_ex	1
Tropomodulin	1	Na_Ca_ex_C	1
Trypsin	1	Na_K-ATPase	1
UBA_E1_SCCH	1	NtCtMGAM_N	1
UDPGP	1	OSCP	1
UPA_2	1	OxoGdeHyase_C	1
UPF0047	1	P16-Arc	1
UPF0506	1	P21-Arc	1
UQ_con	1	P34-Arc	1
URO-D	1	PB1	1
Urocanase	1	PCC_BT	1
Urocanase_C	1	PCMT	1
Urocanase_N	1	PC_rep	1
VBS	1	PDZ_6	1
VIT	1	PEPCK_GTP	1
V_ATPase_I	1	PEPCK_N	1
Vault	1	PFK	1
Vault_2	1	PGI	1
Vault_3	1	PGK	1
Vault_4	1	PGM_PMM_I	1
Vinculin	1	PGM_PMM_II	1
Vit_open_b-sht	1	PH	1
Vitellogenin_N	1	PH_9	1
Vps4_C	1	PIP5K	1
Vta1	1	PK	1
Vta1_C	1	PK_C	1
WD40_4	1	PK_Tyr_Ser-Thr	1
WH2	1	PLDc	1
WW	1	PLDc_2	1
XendoU	1	PNP_UDP_1	1
YjeF_N	1	PUA	1
ZU5	1	PUA_2	1
Zona_pellucida	1	PYC_OADA	1
adh_short_C2	1	Patched	1
cEGF	1	Peptidase_C12	1
dCMP_cyt_deam_1	1	Peptidase_C13	1
eIF-5a	1	Peptidase_M13	1
hDGE_amylase	1	Peptidase_M13_N	1
hGDE_N	1	Peptidase_M18	1
hGDE_central	1	Peptidase_M49	1
ig	1	Peptidase_M60	1
ubiquitin	1	PfkB	1
vATP-synt_AC39	1	Phosphodiest	1
		Phospholip_B	1
		Pre-PUA	1
		Prefoldin	1
		Pribosyltran	1
		Profilin	1
		Propeptide_C1	1
		Pyrophosphatase	1
		RBD-FIP	1
		RPN1_C	1
		RPN1_RPN2_N	1
		RPN5_C	1
		RPN6_N	1
		RPN7	1
		RabGAP-TBC	1
		Rho_GDI	1
		Rib_hydrolayse	1
		Ribonuc_L-PSP	1
		Ribophorin_II	1
		Rieske	1
		Robl_LC7	1
		S1	1
		SDF	1
		SFXNs	1
		SH3_10	1
		SH3_2	1
		SH3_9	1
		SHR-BD	1
		SIR2	1
		SLC12	1
		SNase	1
		SPARC_Ca_bdg	1
		SPRY	1
		SRCR	1
		SSL_N	1
		START	1
		SapB_2	1
		Sec1	1
		Sec8_exocyst	1
		Sod_Fe_C	1
		Sod_Fe_N	1
		Str_synth	1
		Succ_DH_flav_C	1
		Sugar_tr	1
		Sulfotransfer_1	1
		Syntaxin	1
		TAL_FSA	1
		TB2_DP1_HVA22	1
		TCTP	1
		TED_complement	1
		THOC2_N	1
		TIM	1
		TPR_11	1
		TPR_2	1
		TPR_6	1
		TPR_7	1
		TPR_8	1
		TRAPP	1
		TROVE	1
		TUDOR	1
		Talin_middle	1
		Tctex-1	1
		Tektin	1
		ThiF	1
		Thioredoxin_12	1
		Thioredoxin_13	1
		Thioredoxin_14	1
		Thioredoxin_15	1
		Tho2	1
		Thoc2	1
		Tmemb_55A	1
		Transglut_core	1
		Transketolase_N	1
		Trefoil	1
		Tropomodulin	1
		Troponin	1
		Trypsin	1
		Tyrosinase	1
		UBA_E1_SCCH	1
		UCH	1
		UCR_14kD	1
		UCR_TM	1
		UDP-g_GGTase	1
		UPF0047	1
		UPF0506	1
		USP8_dimer	1
		V-ATPase_C	1
		VBS	1
		VHS	1
		VIT	1
		VPS13	1
		VPS13_C	1
		VPS13_mid_rpt	1
		VWA_3	1
		Vault	1
		Vault_2	1
		Vault_3	1
		Vault_4	1
		Vps4_C	1
		Vta1	1
		Vta1_C	1
		W2	1
		WD40_4	1
		WH1	1
		WW	1
		XPC-binding	1
		XendoU	1
		YchF-GTPase_C	1
		Zona_pellucida	1
		adh_short_C2	1
		dCMP_cyt_deam_1	1
		dNK	1
		eIF-5a	1
		eIF2_C	1
		fn3	1
		hDGE_amylase	1
		hGDE_N	1
		hGDE_central	1
		tRNA-synt_1	1
		tRNA-synt_2	1
		tRNA-synt_2c	1
		tRNA-synt_His	1
		tRNA_SAD	1
		tRNA_anti-codon	1
		vATP-synt_AC39	1
		vATP-synt_E	1
		zf-CCHC	1
		zf-LITAF-like	1
		zf-UBP	1
		zf-UBP_var	1

## Sheet: C. sinensis
Supplementary Table S4 Pfam. Pfam counts for each proteome.
ES		TEG
Pfam	Count	Pfam	Count
CH	9	Dynein_light	22
GST_C_3	6	EF-hand_7	10
Dynein_light	5	CH	9
GST_N	5	GST_C_3	6
I-set	5	Tubulin	5
EF-hand_7	5	Mito_carr	5
Calponin	4	Aldedh	5
Ig_3	4	Tubulin_C	5
Ldl_recept_a	3	HSP70	4
Pkinase	3	DnaJ	4
UQ_con	3	14-3-3	4
HSP70	2	Biotin_lipoyl	4
Actin	2	WD40	4
fn3	2	Amidase	4
Globin	2	Transket_pyr	4
GST_C	2	GST_N	4
Lipocalin	2	GTP_EFTU	3
Peptidase_C1	2	Ldh_1_N	3
TIM	2	Thioredoxin	3
Aldedh	2	Peptidase_C1	3
Annexin	2	Pro_isomerase	3
14-3-3	2	C2	3
GSHPx	2	HSP90	3
Glycolytic	2	Annexin	3
Spectrin	2	Biotin_carb_N	3
Inositol_P	2	Calponin	3
Peptidase_C2	2	LIM	3
GDI	2	Spectrin	3
Calpain_III	2	Porin_3	3
Peptidase_C13	2	DnaJ_C	3
BAR	2	Transketolase_C	3
DUF3421	2	Biotin_carb_C	3
GST_N_3	2	CPSase_L_D2	3
SH3_9	2	Ldh_1_C	3
AAA	1	GTP_EFTU_D2	3
EGF	1	DUF3421	3
GTP_EFTU	1	ATP-synt_ab	2
SH2	1	SH3_1	2
SH3_1	1	Actin	2
Cystatin	1	fn3	2
Cytochrom_C	1	Globin	2
EF-hand_1	1	Ldl_recept_a	2
Laminin_B	1	Ras	2
Ldh_1_N	1	adh_short	2
Ras	1	Thiolase_N	2
Serpin	1	Aminotran_1_2	2
Sod_Cu	1	2-oxoacid_dh	2
Sod_Fe_N	1	Calreticulin	2
Thioredoxin	1	Glycolytic	2
Trefoil	1	ECH_1	2
TSP_1	1	SSF	2
adh_short	1	Ligase_CoA	2
Enolase_C	1	RabGAP-TBC	2
Alpha-amylase	1	AhpC-TSA	2
Metallophos	1	Filamin	2
Pro_isomerase	1	Peptidase_M16	2
HSP90	1	E1_dh	2
Lyase_1	1	Lactamase_B	2
A2M	1	Peptidase_M17	2
Proteasome	1	ETF	2
Aldo_ket_red	1	DAO	2
DEAD	1	HATPase_c	2
Helicase_C	1	Thiolase_C	2
PALP	1	ATP-synt_ab_N	2
FBPase	1	BAR	2
Phosphorylase	1	GTP_EFTU_D3	2
dCMP_cyt_deam_1	1	Dyp_perox	2
ADK	1	Peptidase_M16_C	2
PI3_PI4_kinase	1	I-set	2
Glutaredoxin	1	FerB	2
G6PD_N	1	DHC_N1	2
Arginase	1	DHC_N2	2
Death	1	1-cysPrx_C	2
Peptidase_M24	1	AAA_6	2
AhpC-TSA	1	AAA_7	2
PDZ	1	MT	2
Gelsolin	1	AAA_8	2
Filamin	1	AAA_9	2
Motile_Sperm	1	Ank_2	2
EF1G	1	AcetylCoA_hyd_C	2
EFG_C	1	GST_C_2	2
Glyco_hydro_20	1	GST_N_3	2
Lactamase_B	1	adh_short_C2	2
ZU5	1	Thioredoxin_6	2
CN_hydrolase	1	Ferlin_C	2
PEPCK_GTP	1	Dynein_AAA_lid	2
Isochorismatase	1	AAA_lid_1	2
Peptidase_M17	1	ABC_tran	1
TAL_FSA	1	Asp	1
Carboxyl_trans	1	Cadherin	1
Ribonuc_L-PSP	1	Cystatin	1
Cys_Met_Meta_PP	1	GST_C	1
Glyco_hydro_31	1	Gp_dh_N	1
Asparaginase_2	1	Laminin_B	1
Urocanase	1	Lipocalin	1
URO-D	1	Myosin_head	1
Creatinase_N	1	RNase_H	1
DSL	1	RVT_1	1
Peptidase_M1	1	Serpin	1
Vault	1	Sod_Cu	1
Phosphodiest	1	Sod_Fe_N	1
UPF0047	1	ADH_zinc_N	1
DJ-1_PfpI	1	Enolase_C	1
Peptidase_M50	1	Cpn60_TCP1	1
Laminin_G_2	1	TIM	1
FAT	1	E1-E2_ATPase	1
FATC	1	Metallophos	1
CDC48_N	1	PGK	1
HATPase_c	1	Cyt-b5	1
Ldh_2	1	NAD_binding_1	1
Ku	1	Ets	1
Sod_Fe_C	1	UQ_con	1
G6PD_C	1	Iso_dh	1
Alpha-amylase_C	1	CAP	1
Ldh_1_C	1	Aminotran_3	1
CBM_48	1	ELFV_dehydrog	1
CDC48_2	1	ATP-gua_Ptrans	1
Dynein_heavy	1	IGFBP	1
GTP_EFTU_D2	1	Lyase_aromatic	1
Tropomodulin	1	Kinesin	1
SapB_2	1	Profilin	1
Cullin_binding	1	ubiquitin	1
DUF1759	1	Citrate_synt	1
EFG_IV	1	PALP	1
Enolase_N	1	ATP-synt_ab_C	1
TPD52	1	Aconitase	1
TFIID_NTD2	1	Tetraspanin	1
SOUL	1	Gal-bind_lectin	1
Phospholip_B	1	PGI	1
SapB_1	1	Complex1_49kDa	1
ADK_lid	1	FGGY_N	1
p25-alpha	1	FERM_M	1
TPMT	1	Molybdopterin	1
DUF953	1	6PGD	1
G2F	1	Granulin	1
EGF_CA	1	ADK	1
A2M_recep	1	Bromodomain	1
TED_complement	1	Acyl-CoA_dh_1	1
Cupin_2	1	Transketolase_N	1
Inhibitor_I29	1	SHMT	1
DHC_N1	1	ALAD	1
DHC_N2	1	Arginase	1
VIT	1	HMG_box	1
EFhand_Ca_insen	1	PDZ	1
FRB_dom	1	DAGK_acc	1
DUF2045	1	SPRY	1
Q_salvage	1	Gelsolin	1
FumaraseC_C	1	Peptidase_C2	1
1-cysPrx_C	1	BTB	1
ERAP1_C	1	ABC_membrane	1
DUF3385	1	EFG_C	1
cEGF	1	DnaJ_CXXCXGXG	1
AAA_6	1	Cation_ATPase_C	1
AAA_7	1	Cation_ATPase_N	1
MT	1	Aconitase_C	1
AAA_8	1	Pyrophosphatase	1
AAA_9	1	3HCDH	1
EF-hand_6	1	ETF_alpha	1
GST_C_2	1	ERM_C	1
4HBT_3	1	DAGK_cat	1
VWA_3	1	CN_hydrolase	1
Bravo_FIGEY	1	PEPCK_GTP	1
Ig_2	1	Isochorismatase	1
AhpC-TSA_2	1	Innexin	1
EFG_III	1	FAD_binding_2	1
Exo_endo_phos_2	1	A_deaminase	1
UBA_4	1	FAD_binding_6	1
hGDE_N	1	Troponin	1
hDGE_amylase	1	Ribosomal_L40e	1
BTB_3	1	GrpE	1
HAGH_C	1	Carboxyl_trans	1
Peptidase_M24_C	1	PNP_UDP_1	1
Creatinase_N_2	1	Cys_Met_Meta_PP	1
GDP_Man_Dehyd	1	Aminotran_4	1
Melibiase_2	1	Calpain_III	1
NtCtMGAM_N	1	Sdh_cyt	1
PEPCK_N	1	CoA_trans	1
Urocanase_N	1	Band_7	1
Urocanase_C	1	Urocanase	1
Melibiase_2_C	1	Glucosamine_iso	1
MG3	1	Coprogen_oxidas	1
Vault_2	1	Carb_kinase	1
UPA_2	1	Thymosin	1
Dynein_AAA_lid	1	Lamp	1
AAA_lid_3	1	Kelch_1	1
Peptidase_M1_N	1	Epimerase	1
AAA_lid_11	1	BAH	1
Dynein_C	1	Peptidase_M1	1
FBPase_C	1	Skp1	1
		FAD_binding_3	1
		Vault	1
		Complex1_51K	1
		Peptidase_M20	1
		GCV_T	1
		Pro_dh	1
		Peptidase_C13	1
		Cauli_VI	1
		dNK	1
		DLH	1
		Transglut_core	1
		vATP-synt_AC39	1
		SCP2	1
		Rho_GDI	1
		Cytochrom_C1	1
		WH2	1
		Laminin_G_2	1
		UCR_14kD	1
		COX5A	1
		GDC-P	1
		Ldh_2	1
		COX15-CtaA	1
		CoA_binding	1
		Ku	1
		Myosin_N	1
		3HCDH_N	1
		Sod_Fe_C	1
		FGGY_C	1
		Gp_dh_C	1
		ATP-gua_PtransN	1
		ELFV_dehydrog_N	1
		E3_binding	1
		Pyr_redox_dim	1
		DDHD	1
		PGM_PMM_I	1
		PGM_PMM_II	1
		PGM_PMM_III	1
		Succ_DH_flav_C	1
		zf-Tim10_DDP	1
		Dynein_heavy	1
		NIF	1
		CutA1	1
		Sacchrp_dh_NADP	1
		MPC	1
		EFG_IV	1
		Scramblase	1
		Skp1_POZ	1
		Enolase_N	1
		DUF498	1
		Anoctamin	1
		IATP	1
		ADP_PFK_GK	1
		NDUS4	1
		Rad21_Rec8_N	1
		NDUFA12	1
		ADK_lid	1
		AlaDh_PNT_N	1
		CybS	1
		Complex1_LYR	1
		Mt_ATP-synt_B	1
		p25-alpha	1
		Fumerase	1
		Fumerase_C	1
		Ribophorin_II	1
		ABC_membrane_2	1
		Neogenin_C	1
		M20_dimer	1
		BACK	1
		Cupin_2	1
		SRR1	1
		Pyr_redox_2	1
		Propeptide_C1	1
		FerI	1
		FerA	1
		ADH_N	1
		Inhibitor_I29	1
		Cadherin_2	1
		DUF1731	1
		ARMH3_C	1
		ATP-grasp_2	1
		GCV_T_C	1
		EFhand_Ca_insen	1
		DUF1907	1
		DUF1899	1
		Leuk-A4-hydro_C	1
		NADH_dhqG_C	1
		FERM_C	1
		Mitofilin	1
		NDUF_B5	1
		ESSS	1
		WRW	1
		SLBB	1
		NADH-G_4Fe-4S_3	1
		NADH_4Fe-4S	1
		CTLH	1
		Lig_chan-Glu_bd	1
		UPF0506	1
		V-SNARE_C	1
		DUF3668	1
		Fer4_7	1
		ANAPC4_WD40	1
		Fer4_10	1
		Cation_ATPase	1
		Hydrolase_6	1
		Sulfotransfer_3	1
		HATPase_c_3	1
		Glyoxalase_4	1
		ASXH	1
		Ig_3	1
		EFG_III	1
		Exo_endo_phos_2	1
		Fis1_TPR_C	1
		HAGH_C	1
		Anoct_dimer	1
		WD40_4	1
		Sacchrp_dh_C	1
		OxoGdeHyase_C	1
		DAO_C	1
		PEPCK_N	1
		Urocanase_N	1
		Urocanase_C	1
		Vault_2	1
		Peptidase_M1_N	1
		SH3_10	1
		PCC_BT	1
		AAA_lid_11	1
		Dynein_C	1
		TSP1_CCN	1
		ASMase_C	1
