# Supplementary material for: Secreted and surface proteome and transcriptome of Opisthorchis felineus
Source: Front Parasitol. 2023 Oct 10;2:1195457. doi: 10.3389/fpara.2023.1195457 (PMC11732047; doi:10.3389/fpara.2023.1195457)
Supplement: Supplementary file 8 [file Table_5.xlsx]

## Sheet: Sheet1
Supplementary Table S5 Pfam of uniqued and shared sequences. Pfam counts for proteins that are unique to each proteome or shared across all proteomes.
Shared sequences Pfam count		ES unique sequences Pfam count		MV unique sequences Pfam count		TEG unique sequences Pfam count
Count	Pfam	Count	Pfam	Count	Pfam	Count	Pfam
8	PF02798.23|GST_N	4	PF00112.26|Peptidase_C1	18	PF00071.25|Ras	6	PF14497.9|GST_C_3
7	PF14497.9|GST_C_3	3	PF00055.20|Laminin_N	12	PF13499.9|EF-hand_7	4	PF00112.26|Peptidase_C1
6	PF00191.23|Annexin	3	PF00264.23|Tyrosinase	10	PF00069.28|Pkinase	4	PF00412.25|LIM
6	PF00307.34|CH	3	PF00326.24|Peptidase_S9	7	PF01221.21|Dynein_light	4	PF02798.23|GST_N
5	PF00171.25|Aldedh	3	PF01391.21|Collagen	6	PF00168.33|C2	3	PF08246.15|Inhibitor_I29
4	PF00112.26|Peptidase_C1	3	PF01413.22|C4	5	PF00125.27|Histone	2	PF00076.25|RRM_1
4	PF00274.22|Glycolytic	3	PF02469.25|Fasciclin	5	PF00307.34|CH	2	PF00106.28|adh_short
3	PF00012.23|HSP70	2	PF00053.27|Laminin_EGF	5	PF12796.10|Ank_2	2	PF00198.26|2-oxoacid_dh
3	PF00031.24|Cystatin	2	PF00091.28|Tubulin	4	PF00005.30|ABC_tran	2	PF00244.23|14/03/2003
3	PF00056.26|Ldh_1_N	2	PF00106.28|adh_short	4	PF00112.26|Peptidase_C1	2	PF00364.25|Biotin_lipoyl
3	PF00061.26|Lipocalin	2	PF00155.24|Aminotran_1_2	4	PF08246.15|Inhibitor_I29	2	PF00441.27|Acyl-CoA_dh_1
3	PF00071.25|Ras	2	PF00168.33|C2	3	PF00091.28|Tubulin	2	PF00549.22|Ligase_CoA
3	PF00085.23|Thioredoxin	2	PF00188.29|CAP	3	PF00149.31|Metallophos	2	PF01112.21|Asparaginase_2
3	PF00244.23|14/03/2003	2	PF00227.29|Proteasome	3	PF00270.32|DEAD	2	PF01571.24|GCV_T
3	PF00262.21|Calreticulin	2	PF00248.24|Aldo_ket_red	3	PF00271.34|Helicase_C	2	PF02770.22|Acyl-CoA_dh_M
3	PF00364.25|Biotin_lipoyl	2	PF00728.25|Glyco_hydro_20	3	PF00335.23|Tetraspanin	2	PF02817.20|E3_binding
3	PF00402.21|Calponin	2	PF01112.21|Asparaginase_2	3	PF00350.26|Dynamin_N	2	PF07679.19|I-set
3	PF00435.24|Spectrin	2	PF01301.22|Glyco_hydro_35	3	PF00373.21|FERM_M	2	PF08669.14|GCV_T_C
3	PF01221.21|Dynein_light	2	PF01663.25|Phosphodiest	3	PF00400.35|WD40	1	PF00011.24|HSP20
3	PF02866.21|Ldh_1_C	2	PF03953.20|Tubulin_C	3	PF00582.29|Usp	1	PF00012.23|HSP70
3	PF11901.11|DUF3421	2	PF05184.18|SapB_1	3	PF00664.26|ABC_membrane	1	PF00022.22|Actin
2	PF00006.28|ATP-synt_ab	2	PF13499.9|EF-hand_7	3	PF01399.30|PCI	1	PF00023.33|Ank
2	PF00009.30|GTP_EFTU	2	PF13927.9|Ig_3	3	PF01425.24|Amidase	1	PF00026.26|Asp
2	PF00022.22|Actin	2	PF14845.9|Glycohydro_20b2	3	PF01873.20|eIF-5_eIF-2B	1	PF00036.35|EF-hand_1
2	PF00188.29|CAP	1	PF00031.24|Cystatin	3	PF02798.23|GST_N	1	PF00041.24|fn3
2	PF00289.25|Biotin_carb_N	1	PF00042.25|Globin	3	PF03357.24|Snf7	1	PF00069.28|Pkinase
2	PF00400.35|WD40	1	PF00047.28|ig	3	PF03953.20|Tubulin_C	1	PF00085.23|Thioredoxin
2	PF00648.24|Peptidase_C2	1	PF00052.21|Laminin_B	3	PF07690.19|MFS_1	1	PF00091.28|Tubulin
2	PF00883.24|Peptidase_M17	1	PF00056.26|Ldh_1_N	3	PF14497.9|GST_C_3	1	PF00152.23|tRNA-synt_2
2	PF00996.21|GDI	1	PF00057.21|Ldl_recept_a	3	PF16211.8|Histone_H2A_C	1	PF00168.33|C2
2	PF01063.22|Aminotran_4	1	PF00071.25|Ras	2	PF00004.32|AAA	1	PF00227.29|Proteasome
2	PF01067.25|Calpain_III	1	PF00079.23|Serpin	2	PF00009.30|GTP_EFTU	1	PF00235.22|Profilin
2	PF02785.22|Biotin_carb_C	1	PF00083.27|Sugar_tr	2	PF00022.22|Actin	1	PF00241.23|Cofilin_ADF
2	PF02786.20|CPSase_L_D2	1	PF00085.23|Thioredoxin	2	PF00023.33|Ank	1	PF00330.23|Aconitase
2	PF02852.25|Pyr_redox_dim	1	PF00088.21|Trefoil	2	PF00031.24|Cystatin	1	PF00335.23|Tetraspanin
2	PF02874.26|ATP-synt_ab_N	1	PF00090.22|TSP_1	2	PF00042.25|Globin	1	PF00355.29|Rieske
2	PF03144.28|GTP_EFTU_D2	1	PF00100.26|Zona_pellucida	2	PF00044.27|Gp_dh_N	1	PF00378.23|ECH_1
2	PF07992.17|Pyr_redox_2	1	PF00149.31|Metallophos	2	PF00122.23|E1-E2_ATPase	1	PF00384.25|Molybdopterin
2	PF08726.13|EFhand_Ca_insen	1	PF00206.23|Lyase_1	2	PF00198.26|2-oxoacid_dh	1	PF00464.22|SHMT
2	PF13417.9|GST_N_3	1	PF00210.27|Ferritin	2	PF00226.34|DnaJ	1	PF00479.25|G6PD_N
2	PF13499.9|EF-hand_7	1	PF00240.26|ubiquitin	2	PF00240.26|ubiquitin	1	PF00484.22|Pro_CA
2	PF13848.9|Thioredoxin_6	1	PF00266.22|Aminotran_5	2	PF00241.23|Cofilin_ADF	1	PF00578.24|AhpC-TSA
1	PF00004.32|AAA	1	PF00291.28|PALP	2	PF00244.23|14/03/2003	1	PF00587.28|tRNA-synt_2b
1	PF00005.30|ABC_tran	1	PF00300.25|His_Phos_1	2	PF00254.31|FKBP_C	1	PF00626.25|Gelsolin
1	PF00008.30|EGF	1	PF00303.22|Thymidylat_synt	2	PF00406.25|ADK	1	PF00648.24|Peptidase_C2
1	PF00011.24|HSP20	1	PF00307.34|CH	2	PF00433.27|Pkinase_C	1	PF00676.23|E1_dh
1	PF00018.31|SH3_1	1	PF00313.25|CSD	2	PF00531.25|Death	1	PF00684.22|DnaJ_CXXCXGXG
1	PF00023.33|Ank	1	PF00328.25|His_Phos_2	2	PF00595.27|PDZ	1	PF00694.22|Aconitase_C
1	PF00026.26|Asp	1	PF00343.23|Phosphorylase	2	PF00620.30|RhoGAP	1	PF00749.24|tRNA-synt_1c
1	PF00027.32|cNMP_binding	1	PF00400.35|WD40	2	PF00627.34|UBA	1	PF00755.23|Carn_acyltransf
1	PF00034.24|Cytochrom_C	1	PF00431.23|CUB	2	PF00650.23|CRAL_TRIO	1	PF00766.22|ETF_alpha
1	PF00042.25|Globin	1	PF00441.27|Acyl-CoA_dh_1	2	PF00689.24|Cation_ATPase_C	1	PF00791.23|ZU5
1	PF00043.28|GST_C	1	PF00450.25|Peptidase_S10	2	PF00690.29|Cation_ATPase_N	1	PF01012.24|ETF
1	PF00044.27|Gp_dh_N	1	PF00459.28|Inositol_P	2	PF00787.27|PX	1	PF01042.24|Ribonuc_L-PSP
1	PF00052.21|Laminin_B	1	PF00464.22|SHMT	2	PF01926.26|MMR_HSR1	1	PF01053.23|Cys_Met_Meta_PP
1	PF00057.21|Ldl_recept_a	1	PF00479.25|G6PD_N	2	PF02800.23|Gp_dh_C	1	PF01067.25|Calpain_III
1	PF00063.24|Myosin_head	1	PF00491.24|Arginase	2	PF02817.20|E3_binding	1	PF01221.21|Dynein_light
1	PF00079.23|Serpin	1	PF00514.26|Arm	2	PF07714.20|PK_Tyr_Ser-Thr	1	PF01512.20|Complex1_51K
1	PF00080.23|Sod_Cu	1	PF00530.21|SRCR	2	PF08623.13|TIP120	1	PF01556.21|DnaJ_C
1	PF00081.25|Sod_Fe_N	1	PF00557.27|Peptidase_M24	2	PF09379.13|FERM_N	1	PF01557.21|FAA_hydrolase
1	PF00088.21|Trefoil	1	PF00630.22|Filamin	2	PF09380.13|FERM_C	1	PF01619.21|Pro_dh
1	PF00089.29|Trypsin	1	PF00650.23|CRAL_TRIO	2	PF12455.11|Dynactin	1	PF01738.21|DLH
1	PF00091.28|Tubulin	1	PF00795.25|CN_hydrolase	2	PF12763.10|EF-hand_4	1	PF02629.22|CoA_binding
1	PF00106.28|adh_short	1	PF00838.20|TCTP	2	PF13246.9|Cation_ATPase	1	PF02771.19|Acyl-CoA_dh_N
1	PF00107.29|ADH_zinc_N	1	PF00928.24|Adap_comp_sub	2	PF13405.9|EF-hand_6	1	PF02781.19|G6PD_C
1	PF00108.26|Thiolase_N	1	PF00930.24|DPPIV_N	2	PF13424.9|TPR_12	1	PF02823.19|ATP-synt_DE_N
1	PF00113.25|Enolase_C	1	PF00932.22|LTD	2	PF13833.9|EF-hand_8	1	PF02921.17|UCR_TM
1	PF00121.21|TIM	1	PF00933.24|Glyco_hydro_3	2	PF13855.9|LRR_8	1	PF03114.21|BAR
1	PF00125.27|Histone	1	PF00956.21|NAP	2	PF16450.8|Prot_ATP_ID_OB	1	PF03129.23|HGTP_anticodon
1	PF00160.24|Pro_isomerase	1	PF00957.24|Synaptobrevin	2	PF16880.8|EHD_N	1	PF03435.21|Sacchrp_dh_NADP
1	PF00162.22|PGK	1	PF01020.20|Ribosomal_L40e	2	PF16891.8|STPPase_N	1	PF03807.20|F420_oxidored
1	PF00180.23|Iso_dh	1	PF01048.23|PNP_UDP_1	2	PF17862.4|AAA_lid_3	1	PF03950.21|tRNA-synt_1c_C
1	PF00183.21|HSP90	1	PF01055.29|Glyco_hydro_31	2	PF18150.4|DUF5600	1	PF03953.20|Tubulin_C
1	PF00194.24|Carb_anhydrase	1	PF01074.25|Glyco_hydro_38N	2	PF19014.3|DUF5743	1	PF04800.15|NDUS4
1	PF00198.26|2-oxoacid_dh	1	PF01208.20|URO-D	1	PF00006.28|ATP-synt_ab	1	PF05222.18|AlaDh_PNT_N
1	PF00206.23|Lyase_1	1	PF01217.23|Clat_adaptor_s	1	PF00011.24|HSP20	1	PF05693.16|Glycogen_syn
1	PF00207.25|A2M	1	PF01221.21|Dynein_light	1	PF00013.32|KH_1	1	PF06297.17|PET
1	PF00208.24|ELFV_dehydrog	1	PF01231.21|IDO	1	PF00018.31|SH3_1	1	PF08150.15|FerB
1	PF00210.27|Ferritin	1	PF01256.20|Carb_kinase	1	PF00025.24|Arf	1	PF08151.15|FerI
1	PF00217.22|ATP-gua_Ptrans	1	PF01290.23|Thymosin	1	PF00036.35|EF-hand_1	1	PF08165.14|FerA
1	PF00224.24|PK	1	PF01321.21|Creatinase_N	1	PF00041.24|fn3	1	PF08442.13|ATP-grasp_2
1	PF00226.34|DnaJ	1	PF01347.25|Vitellogenin_N	1	PF00080.23|Sod_Cu	1	PF09180.14|ProRS-C_1
1	PF00235.22|Profilin	1	PF01370.24|Epimerase	1	PF00085.23|Thioredoxin	1	PF09326.14|NADH_dhqG_C
1	PF00241.23|Cofilin_ADF	1	PF01436.24|NHL	1	PF00098.26|zf-CCHC	1	PF10417.12|1-cysPrx_C
1	PF00248.24|Aldo_ket_red	1	PF01501.23|Glyco_transf_8	1	PF00100.26|Zona_pellucida	1	PF10531.12|SLBB
1	PF00285.24|Citrate_synt	1	PF01650.21|Peptidase_C13	1	PF00106.28|adh_short	1	PF10588.12|NADH-G_4Fe-4S_3
1	PF00306.30|ATP-synt_ab_C	1	PF01725.19|Ham1p_like	1	PF00113.25|Enolase_C	1	PF10589.12|NADH_4Fe-4S
1	PF00316.23|FBPase	1	PF01738.21|DLH	1	PF00130.25|C1_1	1	PF12796.10|Ank_2
1	PF00330.23|Aconitase	1	PF01749.23|IBB	1	PF00133.25|tRNA-synt_1	1	PF13202.9|EF-hand_5
1	PF00334.22|NDK	1	PF01915.25|Glyco_hydro_3_C	1	PF00152.23|tRNA-synt_2	1	PF13499.9|EF-hand_7
1	PF00342.22|PGI	1	PF01951.19|Archease	1	PF00153.30|Mito_carr	1	PF13510.9|Fer2_4
1	PF00343.23|Phosphorylase	1	PF02136.23|NTF2	1	PF00155.24|Aminotran_1_2	1	PF13637.9|Ank_4
1	PF00370.24|FGGY_N	1	PF02199.18|SapA	1	PF00156.30|Pribosyltran	1	PF13669.9|Glyoxalase_4
1	PF00373.21|FERM_M	1	PF02205.23|WH2	1	PF00160.24|Pro_isomerase	1	PF13768.9|VWA_3
1	PF00383.26|dCMP_cyt_deam_1	1	PF02318.19|FYVE_2	1	PF00169.32|PH	1	PF13833.9|EF-hand_8
1	PF00393.22|6PGD	1	PF02770.22|Acyl-CoA_dh_M	1	PF00179.29|UQ_con	1	PF13857.9|Ank_5
1	PF00412.25|LIM	1	PF02781.19|G6PD_C	1	PF00188.29|CAP	1	PF14748.9|P5CR_dimer
1	PF00456.24|Transketolase_N	1	PF02852.25|Pyr_redox_dim	1	PF00213.21|OSCP	1	PF16165.8|Ferlin_C
1	PF00462.27|Glutaredoxin	1	PF02866.21|Ldh_1_C	1	PF00225.26|Kinesin	1	PF16653.8|Sacchrp_dh_C
1	PF00531.25|Death	1	PF02878.19|PGM_PMM_I	1	PF00227.29|Proteasome	1	PF17809.4|UPA_2
1	PF00557.27|Peptidase_M24	1	PF02879.19|PGM_PMM_II	1	PF00287.21|Na_K-ATPase	1	PF19272.2|ASMase_C
1	PF00595.27|PDZ	1	PF02880.19|PGM_PMM_III	1	PF00324.24|AA_permease
1	PF00626.25|Gelsolin	1	PF02897.18|Peptidase_S9_N	1	PF00329.22|Complex1_30kDa
1	PF00635.29|Motile_Sperm	1	PF03091.18|CutA1	1	PF00364.25|Biotin_lipoyl
1	PF00647.22|EF1G	1	PF03097.21|BRO1	1	PF00431.23|CUB
1	PF00664.26|ABC_membrane	1	PF03489.20|SapB_2	1	PF00443.32|UCH
1	PF00670.24|AdoHcyase_NAD	1	PF03747.17|ADP_ribosyl_GH	1	PF00459.28|Inositol_P
1	PF00679.27|EFG_C	1	PF03807.20|F420_oxidored	1	PF00479.25|G6PD_N
1	PF00682.22|HMGL-like	1	PF03853.18|YjeF_N	1	PF00520.34|Ion_trans
1	PF00684.22|DnaJ_CXXCXGXG	1	PF04137.18|ERO1	1	PF00530.21|SRCR
1	PF00694.22|Aconitase_C	1	PF04777.16|Evr1_Alr	1	PF00549.22|Ligase_CoA
1	PF00728.25|Glyco_hydro_20	1	PF04912.17|Dynamitin	1	PF00564.27|PB1
1	PF00753.30|Lactamase_B	1	PF04969.19|CS	1	PF00565.20|SNase
1	PF00769.22|ERM_C	1	PF05002.18|SGS	1	PF00566.21|RabGAP-TBC
1	PF00791.23|ZU5	1	PF05724.14|TPMT	1	PF00567.27|TUDOR
1	PF00821.21|PEPCK_GTP	1	PF06110.14|DUF953	1	PF00568.26|WH1
1	PF00890.27|FAD_binding_2	1	PF06472.18|ABC_membrane_2	1	PF00575.26|S1
1	PF00899.24|ThiF	1	PF06482.14|Endostatin	1	PF00578.24|AhpC-TSA
1	PF00923.22|TAL_FSA	1	PF07474.15|G2F	1	PF00611.26|FCH
1	PF00956.21|NAP	1	PF07645.18|EGF_CA	1	PF00622.31|SPRY
1	PF01048.23|PNP_UDP_1	1	PF07677.17|A2M_recep	1	PF00625.24|Guanylate_kin
1	PF01055.29|Glyco_hydro_31	1	PF07679.19|I-set	1	PF00626.25|Gelsolin
1	PF01088.24|Peptidase_C12	1	PF07690.19|MFS_1	1	PF00630.22|Filamin
1	PF01144.26|CoA_trans	1	PF07719.20|TPR_2	1	PF00637.23|Clathrin
1	PF01218.21|Coprogen_oxidas	1	PF07748.16|Glyco_hydro_38C	1	PF00648.24|Peptidase_C2
1	PF01266.27|DAO	1	PF07992.17|Pyr_redox_2	1	PF00685.30|Sulfotransfer_1
1	PF01414.22|DSL	1	PF08034.14|TES	1	PF00702.29|Hydrolase
1	PF01432.23|Peptidase_M3	1	PF08127.16|Propeptide_C1	1	PF00786.31|PBD
1	PF01433.23|Peptidase_M1	1	PF08246.15|Inhibitor_I29	1	PF00790.22|VHS
1	PF01459.25|Porin_3	1	PF08773.14|CathepsinC_exc	1	PF00791.23|ZU5
1	PF01505.21|Vault	1	PF09172.14|Vit_open_b-sht	1	PF00857.23|Isochorismatase
1	PF01556.21|DnaJ_C	1	PF09261.14|Alpha-mann_mid	1	PF00876.21|Innexin
1	PF01597.22|GCV_H	1	PF09412.13|XendoU	1	PF00957.24|Synaptobrevin
1	PF01642.25|MM_CoA_mutase	1	PF10397.12|ADSL_C	1	PF00992.23|Troponin
1	PF01704.21|UDPGP	1	PF10591.12|SPARC_Ca_bdg	1	PF01031.23|Dynamin_M
1	PF01839.26|FG-GAP	1	PF12662.10|cEGF	1	PF01067.25|Calpain_III
1	PF01841.22|Transglut_core	1	PF13181.9|TPR_8	1	PF01088.24|Peptidase_C12
1	PF01965.27|DJ-1_PfpI	1	PF13414.9|TPR_11	1	PF01094.31|ANF_receptor
1	PF01979.23|Amidohydro_1	1	PF13417.9|GST_N_3	1	PF01130.24|CD36
1	PF02115.20|Rho_GDI	1	PF13424.9|TPR_12	1	PF01135.22|PCMT
1	PF02197.20|RIIa	1	PF13768.9|VWA_3	1	PF01145.28|Band_7
1	PF02210.27|Laminin_G_2	1	PF13774.9|Longin	1	PF01182.23|Glucosamine_iso
1	PF02310.22|B12-binding	1	PF13802.9|Gal_mutarotas_2	1	PF01257.22|2Fe-2S_thioredx
1	PF02359.21|CDC48_N	1	PF13882.9|Bravo_FIGEY	1	PF01266.27|DAO
1	PF02436.21|PYC_OADA	1	PF13949.9|ALIX_LYPXL_bnd	1	PF01302.28|CAP_GLY
1	PF02518.29|HATPase_c	1	PF14008.9|Metallophos_C	1	PF01336.28|tRNA_anti-codon
1	PF02550.18|AcetylCoA_hydro	1	PF14310.9|Fn3-like	1	PF01370.24|Epimerase
1	PF02615.17|Ldh_2	1	PF14748.9|P5CR_dimer	1	PF01391.21|Collagen
1	PF02736.22|Myosin_N	1	PF15065.9|NCU-G1	1	PF01394.23|Clathrin_propel
1	PF02777.21|Sod_Fe_C	1	PF16186.8|Arm_3	1	PF01398.24|JAB
1	PF02779.27|Transket_pyr	1	PF16188.8|Peptidase_M24_C	1	PF01411.22|tRNA-synt_2c
1	PF02780.23|Transketolase_C	1	PF16189.8|Creatinase_N_2	1	PF01431.24|Peptidase_M13
1	PF02782.19|FGGY_C	1	PF16211.8|Histone_H2A_C	1	PF01432.23|Peptidase_M3
1	PF02800.23|Gp_dh_C	1	PF16656.8|Pur_ac_phosph_N	1	PF01433.23|Peptidase_M1
1	PF02803.21|Thiolase_C	1	PF16863.8|NtCtMGAM_N	1	PF01459.25|Porin_3
1	PF02807.18|ATP-gua_PtransN	1	PF17830.4|STI1	1	PF01472.23|PUA
1	PF02812.21|ELFV_dehydrog_N	1	PF19030.3|TSP1_ADAMTS	1	PF01496.22|V_ATPase_I
1	PF02878.19|PGM_PMM_I	1	PF19283.2|APEH_N	1	PF01504.21|PIP5K
1	PF02879.19|PGM_PMM_II	1	PF20511.1|PMI_typeI_cat	1	PF01556.21|DnaJ_C
1	PF02887.19|PK_C	1	PF20512.1|PMI_typeI_hel	1	PF01583.23|APS_kinase
1	PF02910.23|Succ_DH_flav_C			1	PF01650.21|Peptidase_C13
1	PF02933.20|CDC48_2			1	PF01652.21|IF4E
1	PF03143.20|GTP_EFTU_D3			1	PF01699.27|Na_Ca_ex
1	PF03446.18|NAD_binding_2			1	PF01704.21|UDPGP
1	PF03764.21|EFG_IV			1	PF01712.22|dNK
1	PF03952.19|Enolase_N			1	PF01738.21|DLH
1	PF03953.20|Tubulin_C			1	PF01747.20|ATP-sulfurylase
1	PF04261.15|Dyp_perox			1	PF01849.21|NAC
1	PF04916.16|Phospholip_B			1	PF01851.25|PC_rep
1	PF05195.19|AMP_N			1	PF01875.20|Memo
1	PF05221.20|AdoHcyase			1	PF01968.21|Hydantoinase_A
1	PF05681.17|Fumerase			1	PF01991.21|vATP-synt_E
1	PF05683.15|Fumerase_C			1	PF02020.21|W2
1	PF06202.17|GDE_C			1	PF02115.20|Rho_GDI
1	PF07677.17|A2M_recep			1	PF02121.21|IP_trans
1	PF07678.17|TED_complement			1	PF02127.18|Peptidase_M18
1	PF07883.14|Cupin_2			1	PF02146.20|SIR2
1	PF08127.16|Propeptide_C1			1	PF02148.22|zf-UBP
1	PF08240.15|ADH_N			1	PF02149.22|KA1
1	PF08246.15|Inhibitor_I29			1	PF02167.18|Cytochrom_C1
1	PF08441.15|Integrin_alpha2			1	PF02181.26|FH2
1	PF08603.14|CAP_C			1	PF02212.21|GED
1	PF08925.14|DUF1907			1	PF02230.19|Abhydrolase_2
1	PF08953.14|DUF1899			1	PF02271.19|UCR_14kD
1	PF09358.13|E1_UFD			1	PF02272.22|DHHA1
1	PF09379.13|FERM_N			1	PF02284.19|COX5A
1	PF09380.13|FERM_C			1	PF02297.20|COX6B
1	PF10415.12|FumaraseC_C			1	PF02318.19|FYVE_2
1	PF10585.12|UBA_E1_SCCH			1	PF02460.21|Patched
1	PF10591.12|SPARC_Ca_bdg			1	PF02518.29|HATPase_c
1	PF11838.11|ERAP1_C			1	PF02538.17|Hydantoinase_B
1	PF11978.11|MVP_shoulder			1	PF02550.18|AcetylCoA_hydro
1	PF12796.10|Ank_2			1	PF02615.17|Ldh_2
1	PF13085.9|Fer2_3			1	PF02629.22|CoA_binding
1	PF13336.9|AcetylCoA_hyd_C			1	PF02781.19|G6PD_C
1	PF13344.9|Hydrolase_6			1	PF02845.19|CUE
1	PF13402.9|Peptidase_M60			1	PF02874.26|ATP-synt_ab_N
1	PF13410.9|GST_C_2			1	PF02921.17|UCR_TM
1	PF13534.9|Fer4_17			1	PF02936.17|COX4
1	PF13561.9|adh_short_C2			1	PF02985.25|HEAT
1	PF13637.9|Ank_4			1	PF03088.19|Str_synth
1	PF13833.9|EF-hand_8			1	PF03127.17|GAT
1	PF13927.9|Ig_3			1	PF03129.23|HGTP_anticodon
1	PF14492.9|EFG_III			1	PF03134.22|TB2_DP1_HVA22
1	PF14699.9|hGDE_N			1	PF03144.28|GTP_EFTU_D2
1	PF14701.9|hDGE_amylase			1	PF03148.17|Tektin
1	PF14702.9|hGDE_central			1	PF03160.17|Calx-beta
1	PF14845.9|Glycohydro_20b2			1	PF03188.19|Cytochrom_B561
1	PF15410.9|PH_9			1	PF03223.18|V-ATPase_C
1	PF16123.8|HAGH_C			1	PF03259.20|Robl_LC7
1	PF16190.8|E1_FCCH			1	PF03271.20|EB1
1	PF16191.8|E1_4HB			1	PF03381.18|CDC50
1	PF16300.8|WD40_4			1	PF03398.17|Ist1
1	PF16363.8|GDP_Man_Dehyd			1	PF03451.17|HELP
1	PF16863.8|NtCtMGAM_N			1	PF03522.18|SLC12
1	PF17291.5|M60-like_N			1	PF03571.18|Peptidase_M49
1	PF17297.5|PEPCK_N			1	PF03645.16|Tctex-1
1	PF17791.4|MG3			1	PF03803.18|Scramblase
1	PF17794.4|Vault_2			1	PF03820.20|SFXNs
1	PF17795.4|Vault_3			1	PF03952.19|Enolase_N
1	PF17796.4|Vault_4			1	PF04045.17|P34-Arc
1	PF17809.4|UPA_2			1	PF04048.17|Sec8_exocyst
1	PF17830.4|STI1			1	PF04051.19|TRAPP
1	PF17862.4|AAA_lid_3			1	PF04062.17|P21-Arc
1	PF17900.4|Peptidase_M1_N			1	PF04118.17|Dopey_N
1	PF18140.4|PCC_BT			1	PF04430.17|DUF498
1	PF18253.4|HipN			1	PF04515.15|Choline_transpo
1	PF18913.3|FBPase_C			1	PF04699.17|P16-Arc
				1	PF04749.20|PLAC8
				1	PF04832.15|SOUL
				1	PF04912.17|Dynamitin
				1	PF05147.16|LANC_like
				1	PF05184.18|SapB_1
				1	PF05225.19|HTH_psq
				1	PF05328.15|CybS
				1	PF05378.16|Hydant_A_N
				1	PF05649.16|Peptidase_M13_N
				1	PF05719.14|GPP34
				1	PF05739.22|SNARE
				1	PF05783.14|DLIC
				1	PF05817.17|Ribophorin_II
				1	PF05856.15|ARPC4
				1	PF05871.15|ESCRT-II
				1	PF06071.16|YchF-GTPase_C
				1	PF06110.14|DUF953
				1	PF06244.15|Ccdc124
				1	PF06367.19|Drf_FH3
				1	PF06371.16|Drf_GBD
				1	PF06427.14|UDP-g_GGTase
				1	PF06650.15|SHR-BD
				1	PF07541.15|EIF_2_alpha
				1	PF07653.20|SH3_2
				1	PF07679.19|I-set
				1	PF07699.16|Ephrin_rec_like
				1	PF07719.20|TPR_2
				1	PF07973.17|tRNA_SAD
				1	PF08264.16|Anticodon_1
				1	PF08332.13|CaMKII_AD
				1	PF08442.13|ATP-grasp_2
				1	PF08513.14|LisH
				1	PF08969.14|USP8_dimer
				1	PF09173.14|eIF2_C
				1	PF09268.13|Clathrin-link
				1	PF09280.14|XPC-binding
				1	PF09412.13|XendoU
				1	PF09457.13|RBD-FIP
				1	PF09782.12|NDUF_B6
				1	PF09788.12|Tmemb_55A
				1	PF10417.12|1-cysPrx_C
				1	PF10456.12|BAR_3_WASP_bdg
				1	PF10469.12|AKAP7_NLS
				1	PF10601.12|zf-LITAF-like
				1	PF10602.12|RPN7
				1	PF11262.11|Tho2
				1	PF11732.11|Thoc2
				1	PF11838.11|ERAP1_C
				1	PF11987.11|IF-2
				1	PF12348.11|CLASP_N
				1	PF12424.11|ATP_Ca_trans_C
				1	PF12624.10|Chorein_N
				1	PF12799.10|LRR_4
				1	PF12848.10|ABC_tran_Xtn
				1	PF13174.9|TPR_6
				1	PF13176.9|TPR_7
				1	PF13181.9|TPR_8
				1	PF13202.9|EF-hand_5
				1	PF13336.9|AcetylCoA_hyd_C
				1	PF13393.9|tRNA-synt_His
				1	PF13414.9|TPR_11
				1	PF13598.9|DUF4139
				1	PF13600.9|DUF4140
				1	PF13637.9|Ank_4
				1	PF13646.9|HEAT_2
				1	PF13774.9|Longin
				1	PF13838.9|Clathrin_H_link
				1	PF14306.9|PUA_2
				1	PF14580.9|LRR_9
				1	PF14604.9|SH3_9
				1	PF14938.9|SNAP
				1	PF15975.8|Flot
				1	PF16134.8|THOC2_N
				1	PF16414.8|NPC1_N
				1	PF16494.8|Na_Ca_ex_C
				1	PF16886.8|ATP-synt_ab_Xtn
				1	PF16897.8|MMR_HSR1_Xtn
				1	PF16901.8|DAO_C
				1	PF16908.8|VPS13
				1	PF16909.8|VPS13_C
				1	PF16910.8|VPS13_mid_rpt
				1	PF17781.4|RPN1_RPN2_N
				1	PF17807.4|zf-UBP_var
				1	PF17809.4|UPA_2
				1	PF17830.4|STI1
				1	PF17832.4|Pre-PUA
				1	PF17900.4|Peptidase_M1_N
				1	PF18051.4|RPN1_C
				1	PF18055.4|RPN6_N
				1	PF18098.4|RPN5_C
				1	PF18124.4|Kindlin_2_N
				1	PF18139.4|LSDAT_euk
				1	PF18400.4|Thioredoxin_12
				1	PF18401.4|Thioredoxin_13
				1	PF18402.4|Thioredoxin_14
				1	PF18403.4|Thioredoxin_15
				1	PF18404.4|Glyco_transf_24
				1	PF19278.2|Hydant_A_C
				1	PF20067.2|SSL_N
