# Supplementary material for: Secreted and surface proteome and transcriptome of Opisthorchis felineus
Source: Front Parasitol. 2023 Oct 10;2:1195457. doi: 10.3389/fpara.2023.1195457 (PMC11732047; doi:10.3389/fpara.2023.1195457)
Supplement: Supplementary file 9 [file Table_6.xlsx]

## Sheet: Sheet1
Supplementary Table S6 ES Proteinpilot search results. Proteinpilot generated search report from the ES protein fraction.
N	Unused	Total	%Cov	%Cov(50)	%Cov(95)	Accession	Name	Species	Peptides(95%)
1	468.95	468.95	39.53	37.9	37.34	CRM22_010460.p1	type:complete len:6819 gc:universal CRM22_010460:1-20457(+)	010460.p1	320
2	217.77	217.77	68.08	65.38	64.43	CRM22_000137.p1	type:complete len:1373 gc:universal CRM22_000137:1-4119(+)	000137.p1	327
3	214.88	215.25	63.23	62.41	59.21	CRM22_003222.p1	type:complete len:1592 gc:universal CRM22_003222:1-4776(+)	003222.p1	290
4	178.65	178.65	50	48.21	47.39	CRM22_009034.5.p1	type:complete len:2073 gc:universal CRM22_009034.5:1-6219(+)	009034.5.p1	130
5	165.95	165.9	78.78	77.09	75.28	Of_RNA_HQ_transcript:830.p1	type:complete len:887 gc:universal Of_RNA_HQ_transcript:830:35-2695(+)	RNA_HQ_transcript:830.p1	237
6	146.84	146.84	77.88	77.88	70.3	Of_RNA_HQ_transcript:32862.p1	type:5prime_partial len:331 gc:universal Of_RNA_HQ_transcript:32862:1-993(+)	RNA_HQ_transcript:32862.p1	366
7	140.53	140.53	34.98	33.37	32.2	CRM22_008052.p1	type:complete len:2737 gc:universal CRM22_008052:1-8211(+)	008052.p1	92
8	139.4	139.47	41.38	38.82	36.11	CRM22_002792.p1	type:complete len:2031 gc:universal CRM22_002792:1-6093(+)	002792.p1	128
9	132.67	132.63	21.27	19.44	18.51	CRM22_010100.p1	type:complete len:4312 gc:universal CRM22_010100:1-12936(+)	010100.p1	73
10	130.25	130.28	15.94	13.66	12.89	CRM22_006631.1.p1	type:complete len:6399 gc:universal CRM22_006631.1:1-19197(+)	006631.1.p1	73
11	128.53	128.53	38.99	36.47	33.07	CRM22_010478.5.p1	type:complete len:2499 gc:universal CRM22_010478.5:1-7497(+)	010478.5.p1	70
12	119.39	119.39	96.95	93.29	93.29	Of_RNA_HQ_transcript:52082.p1	type:5prime_partial len:165 gc:universal Of_RNA_HQ_transcript:52082:3-497(+)	RNA_HQ_transcript:52082.p1	327
13	112.77	112.77	90.95	87.78	85.97	Of_RNA_HQ_transcript:23672.p1	type:5prime_partial len:222 gc:universal Of_RNA_HQ_transcript:23672:1-666(+)	RNA_HQ_transcript:23672.p1	271
14	99.66	99.73	36.68	35.28	33.8	CRM22_000142.2.p1	type:complete len:1424 gc:universal CRM22_000142.2:1-4272(+)	000142.2.p1	63
15	97.95	97.92	25.98	24.54	20.69	CRM22_003879.p1	type:complete len:2422 gc:universal CRM22_003879:1-7266(+)	003879.p1	50
16	96.73	96.73	73.17	68.88	68.88	Of_RNA_HQ_transcript:1563.p1	type:5prime_partial len:724 gc:universal Of_RNA_HQ_transcript:1563:2-2173(+)	RNA_HQ_transcript:1563.p1	74
17	93.47	93.47	80.58	79.29	78.8	Of_RNA_HQ_transcript:3107.p1	type:complete len:619 gc:universal Of_RNA_HQ_transcript:3107:100-1956(+)	RNA_HQ_transcript:3107.p1	127
18	93.26	93.33	61.25	60.37	58.88	Of_RNA_HQ_transcript:986.p1	type:complete len:801 gc:universal Of_RNA_HQ_transcript:986:55-2457(+)	RNA_HQ_transcript:986.p1	81
19	93	93.17	70.07	70.07	68.58	Of_RNA_HQ_transcript:15224.p1	type:5prime_partial len:402 gc:universal Of_RNA_HQ_transcript:15224:1-1206(+)	RNA_HQ_transcript:15224.p1	98
20	92.36	92.65	96.6	91.91	91.91	Of_RNA_HQ_transcript:45805.p1	type:complete len:236 gc:universal Of_RNA_HQ_transcript:45805:118-825(+)	RNA_HQ_transcript:45805.p1	158
21	90.8	91.14	90.57	90.09	90.09	Of_RNA_HQ_transcript:57224.p1	type:complete len:213 gc:universal Of_RNA_HQ_transcript:57224:31-669(+)	RNA_HQ_transcript:57224.p1	185
22	90.66	90.77	29.14	26.32	24.38	CRM22_000992.p1	type:complete len:1851 gc:universal CRM22_000992:1-5553(+)	000992.p1	52
23	88.94	90.47	26.24	24.38	23.24	CRM22_003257.1.p1	type:complete len:2105 gc:universal CRM22_003257.1:1-6315(+)	003257.1.p1	49
24	86.52	86.52	51.96	51.84	50.39	Of_RNA_HQ_transcript:552.p1	type:complete len:896 gc:universal Of_RNA_HQ_transcript:552:47-2734(+)	RNA_HQ_transcript:552.p1	79
25	83.66	83.66	79.76	77.58	73.61	Of_RNA_HQ_transcript:4091.p1	type:5prime_partial len:505 gc:universal Of_RNA_HQ_transcript:4091:2-1516(+)	RNA_HQ_transcript:4091.p1	118
26	81.54	81.54	37.08	36.25	34.59	CRM22_005376.p1	type:complete len:1805 gc:universal CRM22_005376:1-5415(+)	005376.p1	61
27	75.16	75.15	22.09	21.1	17.94	CRM22_007109.1.p1	type:complete len:2337 gc:universal CRM22_007109.1:1-7011(+)	007109.1.p1	42
28	72.71	72.71	21.66	21.5	19.75	CRM22_001483.1.p1	type:complete len:1945 gc:universal CRM22_001483.1:1-5835(+)	001483.1.p1	40
29	72.09	72.11	84.82	84.34	80.24	Of_RNA_HQ_transcript:15730.p1	type:5prime_partial len:416 gc:universal Of_RNA_HQ_transcript:15730:1-1248(+)	RNA_HQ_transcript:15730.p1	100
30	70.88	71.03	48.23	47.35	45.8	Of_RNA_HQ_transcript:398.p1	type:complete len:905 gc:universal Of_RNA_HQ_transcript:398:94-2808(+)	RNA_HQ_transcript:398.p1	53
31	69.8	69.8	69.38	68.19	66	Of_RNA_HQ_transcript:6139.p1	type:5prime_partial len:504 gc:universal Of_RNA_HQ_transcript:6139:3-1514(+)	RNA_HQ_transcript:6139.p1	49
32	67.07	67.06	33.41	31.75	31.75	Of_RNA_HQ_transcript:719.p1	type:5prime_partial len:842 gc:universal Of_RNA_HQ_transcript:719:3-2528(+)	RNA_HQ_transcript:719.p1	60
33	66.45	66.48	88.4	88.4	88.4	Of_RNA_HQ_transcript:15567.p1	type:complete len:363 gc:universal Of_RNA_HQ_transcript:15567:193-1281(+)	RNA_HQ_transcript:15567.p1	94
34	66.2	66.32	69.34	69.34	68.54	Of_RNA_HQ_transcript:8791.p1	type:5prime_partial len:500 gc:universal Of_RNA_HQ_transcript:8791:2-1501(+)	RNA_HQ_transcript:8791.p1	94
35	63.94	63.94	65.3	61.36	61.36	Of_RNA_HQ_transcript:1645.p1	type:5prime_partial len:560 gc:universal Of_RNA_HQ_transcript:1645:1-1680(+)	RNA_HQ_transcript:1645.p1	59
36	62.23	62.23	47.52	45.97	45.12	Of_RNA_HQ_transcript:1801.p1	type:5prime_partial len:708 gc:universal Of_RNA_HQ_transcript:1801:1-2124(+)	RNA_HQ_transcript:1801.p1	56
37	61.97	61.98	19.35	18.14	17.81	CRM22_008913.4.p1	type:complete len:2146 gc:universal CRM22_008913.4:1-6438(+)	008913.4.p1	33
38	60.49	60.49	67.55	66.79	66.79	Of_RNA_HQ_transcript:7357.p1	type:5prime_partial len:528 gc:universal Of_RNA_HQ_transcript:7357:2-1585(+)	RNA_HQ_transcript:7357.p1	59
40	59.16	59.23	57.02	54.85	53.84	Of_RNA_HQ_transcript:2527.p1	type:5prime_partial len:692 gc:universal Of_RNA_HQ_transcript:2527:1-2076(+)	RNA_HQ_transcript:2527.p1	37
41	58.29	58.3	88.66	88.66	83.4	Of_RNA_HQ_transcript:27912.p1	type:complete len:248 gc:universal Of_RNA_HQ_transcript:27912:214-957(+)	RNA_HQ_transcript:27912.p1	53
42	57.26	57.27	55.23	53.58	52.48	Of_RNA_HQ_transcript:2584.p1	type:complete len:546 gc:universal Of_RNA_HQ_transcript:2584:41-1678(+)	RNA_HQ_transcript:2584.p1	38
43	56.35	56.36	60.3	55.66	53.43	Of_RNA_HQ_transcript:3793.p1	type:5prime_partial len:540 gc:universal Of_RNA_HQ_transcript:3793:3-1622(+)	RNA_HQ_transcript:3793.p1	56
44	56.26	59.11	84.46	84.46	84.46	Of_RNA_HQ_transcript:12440.p1	type:5prime_partial len:387 gc:universal Of_RNA_HQ_transcript:12440:2-1162(+)	RNA_HQ_transcript:12440.p1	58
45	55.94	55.99	11.75	10.1	8.803	CRM22_009630.3.p1	type:complete len:3091 gc:universal CRM22_009630.3:1-9273(+)	009630.3.p1	27
46	55.1	55.19	86.63	84.5	78.42	Of_RNA_HQ_transcript:32345.p1	type:complete len:330 gc:universal Of_RNA_HQ_transcript:32345:32-1021(+)	RNA_HQ_transcript:32345.p1	65
47	54.86	54.9	16.02	13.2	10.75	CRM22_003711.4.p1	type:complete len:2979 gc:universal CRM22_003711.4:1-8937(+)	003711.4.p1	30
48	53.27	53.27	44.41	44.41	42.92	Of_RNA_HQ_transcript:2810.p1	type:5prime_partial len:672 gc:universal Of_RNA_HQ_transcript:2810:3-2018(+)	RNA_HQ_transcript:2810.p1	35
49	52.76	52.77	76.5	75.07	72.78	Of_RNA_HQ_transcript:15767.p1	type:complete len:350 gc:universal Of_RNA_HQ_transcript:15767:285-1334(+)	RNA_HQ_transcript:15767.p1	42
50	51.6	51.62	65.56	64.22	64	Of_RNA_HQ_transcript:13473.p1	type:5prime_partial len:451 gc:universal Of_RNA_HQ_transcript:13473:2-1354(+)	RNA_HQ_transcript:13473.p1	44
51	51.49	51.54	43.85	43.56	39.22	Of_RNA_HQ_transcript:3196.p1	type:complete len:692 gc:universal Of_RNA_HQ_transcript:3196:26-2101(+)	RNA_HQ_transcript:3196.p1	35
52	50.82	50.85	69.41	69.41	67.82	Of_RNA_HQ_transcript:15863.p1	type:complete len:377 gc:universal Of_RNA_HQ_transcript:15863:64-1194(+)	RNA_HQ_transcript:15863.p1	57
54	49.32	49.54	39.74	37.7	32.41	Of_RNA_HQ_transcript:562.p1	type:5prime_partial len:834 gc:universal Of_RNA_HQ_transcript:562:2-2503(+)	RNA_HQ_transcript:562.p1	26
55	49.02	49.04	54.05	51.62	47.77	Of_RNA_HQ_transcript:7986.p1	type:complete len:495 gc:universal Of_RNA_HQ_transcript:7986:48-1532(+)	RNA_HQ_transcript:7986.p1	42
57	48.87	48.94	70.11	66.03	66.03	Of_RNA_HQ_transcript:20911.p1	type:5prime_partial len:369 gc:universal Of_RNA_HQ_transcript:20911:1-1107(+)	RNA_HQ_transcript:20911.p1	36
56	48.87	51.03	54.87	54.87	49.03	Of_RNA_HQ_transcript:4084.p1	type:complete len:566 gc:universal Of_RNA_HQ_transcript:4084:241-1938(+)	RNA_HQ_transcript:4084.p1	44
58	48.15	48.24	83.24	83.24	77.09	Of_RNA_HQ_transcript:69659.p1	type:5prime_partial len:180 gc:universal Of_RNA_HQ_transcript:69659:1-540(+)	RNA_HQ_transcript:69659.p1	93
59	47.3	47.36	36.96	36.16	36.16	CRM22_010976.p1	type:complete len:745 gc:universal CRM22_010976:1-2235(+)	010976.p1	47
60	47.05	47.19	35.52	35.52	34.47	Of_RNA_HQ_transcript:1564.p1	type:5prime_partial len:764 gc:universal Of_RNA_HQ_transcript:1564:2-2293(+)	RNA_HQ_transcript:1564.p1	28
61	46.72	48.8	81.92	81.92	81.92	Of_RNA_HQ_transcript:48226.p1	type:5prime_partial len:261 gc:universal Of_RNA_HQ_transcript:48226:3-785(+)	RNA_HQ_transcript:48226.p1	55
63	44.08	44.08	21.94	19.94	18.44	CRM22_009578.p1	type:complete len:1400 gc:universal CRM22_009578:1-4200(+)	009578.p1	23
64	43.84	43.85	42.68	42.68	34.02	Of_RNA_HQ_transcript:2262.p1	type:complete len:636 gc:universal Of_RNA_HQ_transcript:2262:335-2242(+)	RNA_HQ_transcript:2262.p1	24
65	43.74	43.78	56.95	56.95	54.77	Of_RNA_HQ_transcript:17370.p1	type:complete len:368 gc:universal Of_RNA_HQ_transcript:17370:45-1148(+)	RNA_HQ_transcript:17370.p1	32
66	43.51	43.58	14.67	13.9	12.27	CRM22_007375.p1	type:complete len:1835 gc:universal CRM22_007375:1-5505(+)	007375.p1	24
67	43.48	43.51	30.47	28.47	27.65	Of_RNA_HQ_transcript:967.p1	type:complete len:851 gc:universal Of_RNA_HQ_transcript:967:53-2605(+)	RNA_HQ_transcript:967.p1	24
68	42.99	43.02	52.56	49.21	46.91	Of_RNA_HQ_transcript:5148.p1	type:complete len:568 gc:universal Of_RNA_HQ_transcript:5148:39-1742(+)	RNA_HQ_transcript:5148.p1	24
69	42.88	42.91	21.02	17.92	13.73	CRM22_009755.p1	type:complete len:1647 gc:universal CRM22_009755:1-4941(+)	009755.p1	21
70	42.72	43.05	32.2	28.79	24.91	Of_RNA_HQ_transcript:396.p1	type:5prime_partial len:852 gc:universal Of_RNA_HQ_transcript:396:3-2558(+)	RNA_HQ_transcript:396.p1	26
71	41.77	41.8	20.06	20.06	19.47	Of_RNA_HQ_transcript:24.p1	type:5prime_partial len:1018 gc:universal Of_RNA_HQ_transcript:24:3-3056(+)	RNA_HQ_transcript:24.p1	27
72	41.67	44.57	71.39	69.48	67.85	Of_RNA_HQ_transcript:16584.p1	type:complete len:368 gc:universal Of_RNA_HQ_transcript:16584:63-1166(+)	RNA_HQ_transcript:16584.p1	34
73	41.49	41.51	86.94	84.57	84.57	Of_RNA_HQ_transcript:26046.p1	type:complete len:338 gc:universal Of_RNA_HQ_transcript:26046:73-1086(+)	RNA_HQ_transcript:26046.p1	29
74	40.86	40.9	32.13	29.95	25.9	Of_RNA_HQ_transcript:192.p1	type:5prime_partial len:916 gc:universal Of_RNA_HQ_transcript:192:2-2749(+)	RNA_HQ_transcript:192.p1	22
75	40.54	40.59	66.96	66.67	60.82	Of_RNA_HQ_transcript:17930.p1	type:complete len:343 gc:universal Of_RNA_HQ_transcript:17930:149-1177(+)	RNA_HQ_transcript:17930.p1	29
76	40.29	40.31	59.02	59.02	55.85	Of_RNA_HQ_transcript:18031.p1	type:5prime_partial len:411 gc:universal Of_RNA_HQ_transcript:18031:2-1234(+)	RNA_HQ_transcript:18031.p1	25
77	40.1	40.15	31.56	29.48	28.05	Of_RNA_HQ_transcript:1157.p1	type:complete len:771 gc:universal Of_RNA_HQ_transcript:1157:26-2338(+)	RNA_HQ_transcript:1157.p1	21
79	39.44	39.52	61.73	57.78	57.78	Of_RNA_HQ_transcript:11120.p1	type:complete len:406 gc:universal Of_RNA_HQ_transcript:11120:25-1242(+)	RNA_HQ_transcript:11120.p1	35
80	39.04	39.1	77.17	74.89	69.41	Of_RNA_HQ_transcript:20894.p1	type:complete len:220 gc:universal Of_RNA_HQ_transcript:20894:629-1288(+)	RNA_HQ_transcript:20894.p1	37
81	38.29	38.34	68.46	67.79	67.79	Of_RNA_HQ_transcript:34414.p1	type:5prime_partial len:299 gc:universal Of_RNA_HQ_transcript:34414:3-899(+)	RNA_HQ_transcript:34414.p1	41
82	38.22	38.24	26.07	24.71	20.75	Of_RNA_HQ_transcript:131.p1	type:complete len:960 gc:universal Of_RNA_HQ_transcript:131:184-3063(+)	RNA_HQ_transcript:131.p1	22
83	37.71	37.72	77.74	77.74	75.18	Of_RNA_HQ_transcript:41142.p1	type:5prime_partial len:275 gc:universal Of_RNA_HQ_transcript:41142:1-825(+)	RNA_HQ_transcript:41142.p1	36
84	37.23	40.15	50.1	47.96	43.5	Of_RNA_HQ_transcript:8963.p1	type:5prime_partial len:516 gc:universal Of_RNA_HQ_transcript:8963:3-1550(+)	RNA_HQ_transcript:8963.p1	28
85	37.03	37.12	60.33	58.03	58.03	Of_RNA_HQ_transcript:25647.p1	type:5prime_partial len:306 gc:universal Of_RNA_HQ_transcript:25647:2-919(+)	RNA_HQ_transcript:25647.p1	23
86	36.42	36.49	7.065	5.563	4.951	CRM22_008536.p1	type:complete len:3596 gc:universal CRM22_008536:1-10788(+)	008536.p1	19
87	36.21	36.22	16.01	14.46	13.22	CRM22_010485.p1	type:complete len:1363 gc:universal CRM22_010485:1-4089(+)	010485.p1	21
88	36.02	36.06	44.64	43.3	41.95	Of_RNA_HQ_transcript:7061.p1	type:5prime_partial len:523 gc:universal Of_RNA_HQ_transcript:7061:2-1570(+)	RNA_HQ_transcript:7061.p1	21
89	35.89	35.91	75.12	75.12	75.12	Of_RNA_HQ_transcript:63338.p1	type:5prime_partial len:218 gc:universal Of_RNA_HQ_transcript:63338:3-656(+)	RNA_HQ_transcript:63338.p1	59
90	35.09	35.16	60.1	60.1	58.82	Of_RNA_HQ_transcript:19457.p1	type:5prime_partial len:392 gc:universal Of_RNA_HQ_transcript:19457:3-1178(+)	RNA_HQ_transcript:19457.p1	36
91	34.78	34.85	42.5	42.5	38.27	Of_RNA_HQ_transcript:9216.p1	type:5prime_partial len:521 gc:universal Of_RNA_HQ_transcript:9216:1-1563(+)	RNA_HQ_transcript:9216.p1	23
92	34.77	34.78	36.56	31.95	30.11	Of_RNA_HQ_transcript:2641.p1	type:complete len:652 gc:universal Of_RNA_HQ_transcript:2641:42-1997(+)	RNA_HQ_transcript:2641.p1	19
93	34.72	34.77	36.92	36.74	36.38	Of_RNA_HQ_transcript:5459.p1	type:complete len:559 gc:universal Of_RNA_HQ_transcript:5459:35-1711(+)	RNA_HQ_transcript:5459.p1	21
94	34.52	34.62	29.05	27.72	26.53	Of_RNA_HQ_transcript:1268.p1	type:complete len:755 gc:universal Of_RNA_HQ_transcript:1268:38-2302(+)	RNA_HQ_transcript:1268.p1	18
95	34.37	34.45	53.33	51.72	48.74	Of_RNA_HQ_transcript:11754.p1	type:complete len:436 gc:universal Of_RNA_HQ_transcript:11754:84-1391(+)	RNA_HQ_transcript:11754.p1	27
96	34.29	40.01	74.33	74.33	74.33	Of_RNA_HQ_transcript:33841.p1	type:complete len:262 gc:universal Of_RNA_HQ_transcript:33841:302-1087(+)	RNA_HQ_transcript:33841.p1	78
97	34	34.12	46.22	46.22	42.33	Of_RNA_HQ_transcript:8077.p1	type:5prime_partial len:464 gc:universal Of_RNA_HQ_transcript:8077:1-1392(+)	RNA_HQ_transcript:8077.p1	19
98	33.73	33.82	26.67	25.54	24.18	Of_RNA_HQ_transcript:198.p1	type:complete len:882 gc:universal Of_RNA_HQ_transcript:198:38-2683(+)	RNA_HQ_transcript:198.p1	25
99	33.12	33.14	23.65	23.65	22.79	CRM22_006483.1.p1	type:complete len:817 gc:universal CRM22_006483.1:1-2451(+)	006483.1.p1	23
100	32.42	32.46	46.92	43.6	39.34	Of_RNA_HQ_transcript:8939.p1	type:5prime_partial len:423 gc:universal Of_RNA_HQ_transcript:8939:3-1271(+)	RNA_HQ_transcript:8939.p1	20
101	32.35	32.36	84.35	84.35	74.43	Of_RNA_HQ_transcript:37808.p1	type:5prime_partial len:263 gc:universal Of_RNA_HQ_transcript:37808:3-791(+)	RNA_HQ_transcript:37808.p1	26
102	31.69	31.7	85.31	85.31	81.82	Of_RNA_HQ_transcript:74033.p1	type:5prime_partial len:144 gc:universal Of_RNA_HQ_transcript:74033:2-433(+)	RNA_HQ_transcript:74033.p1	35
103	31.49	31.53	44.08	43.84	42.42	Of_RNA_HQ_transcript:14139.p1	type:5prime_partial len:423 gc:universal Of_RNA_HQ_transcript:14139:1-1269(+)	RNA_HQ_transcript:14139.p1	21
104	30.91	30.92	39.25	39.02	39.02	Of_RNA_HQ_transcript:12631.p1	type:complete len:452 gc:universal Of_RNA_HQ_transcript:12631:62-1417(+)	RNA_HQ_transcript:12631.p1	20
106	30.75	30.76	15.93	14.65	13.37	CRM22_008560.4.p1	type:complete len:1250 gc:universal CRM22_008560.4:1-3750(+)	008560.4.p1	15
107	30.65	30.66	41.12	41.12	39.72	Of_RNA_HQ_transcript:14706.p1	type:5prime_partial len:429 gc:universal Of_RNA_HQ_transcript:14706:2-1288(+)	RNA_HQ_transcript:14706.p1	22
108	30.6	30.63	25.24	23.42	23.42	Of_RNA_HQ_transcript:693.p1	type:5prime_partial len:825 gc:universal Of_RNA_HQ_transcript:693:1-2475(+)	RNA_HQ_transcript:693.p1	19
109	30.56	30.6	40.62	37.52	35.2	CRM22_009307.5.p1	type:complete len:518 gc:universal CRM22_009307.5:1-1554(+)	009307.5.p1	18
110	29.87	29.89	16.6	14.67	13.58	Of_RNA_HQ_transcript:54.p1	type:5prime_partial len:1194 gc:universal Of_RNA_HQ_transcript:54:2-3583(+)	RNA_HQ_transcript:54.p1	15
111	29.83	29.91	47.03	45.22	43.41	Of_RNA_HQ_transcript:19661.p1	type:complete len:388 gc:universal Of_RNA_HQ_transcript:19661:29-1192(+)	RNA_HQ_transcript:19661.p1	16
112	29.68	29.73	41.6	41.6	41.6	Of_RNA_HQ_transcript:80114.p1	type:5prime_partial len:126 gc:universal Of_RNA_HQ_transcript:80114:2-379(+)	RNA_HQ_transcript:80114.p1	35
113	29.58	29.68	91.52	91.52	83.64	Of_RNA_HQ_transcript:67219.p1	type:5prime_partial len:166 gc:universal Of_RNA_HQ_transcript:67219:2-499(+)	RNA_HQ_transcript:67219.p1	35
114	29.41	29.52	12.72	9.364	7.561	CRM22_006176.1.p1	type:complete len:1998 gc:universal CRM22_006176.1:1-5994(+)	006176.1.p1	14
115	29.29	29.31	62.5	59.94	56.25	Of_RNA_HQ_transcript:18556.p1	type:5prime_partial len:353 gc:universal Of_RNA_HQ_transcript:18556:1-1059(+)	RNA_HQ_transcript:18556.p1	20
116	29.24	29.26	50	50	46.53	Of_RNA_HQ_transcript:51750.p1	type:5prime_partial len:203 gc:universal Of_RNA_HQ_transcript:51750:3-611(+)	RNA_HQ_transcript:51750.p1	31
117	28.95	28.98	72.38	67.96	64.64	Of_RNA_HQ_transcript:43298.p1	type:complete len:182 gc:universal Of_RNA_HQ_transcript:43298:100-645(+)	RNA_HQ_transcript:43298.p1	20
119	28.86	28.89	58.11	58.11	58.11	Of_RNA_HQ_transcript:30378.p1	type:complete len:340 gc:universal Of_RNA_HQ_transcript:30378:19-1038(+)	RNA_HQ_transcript:30378.p1	19
120	28.8	28.94	29.39	26.52	20.22	CRM22_005549.p1	type:complete len:906 gc:universal CRM22_005549:1-2718(+)	005549.p1	15
121	28.33	28.4	23.05	21.34	19.63	Of_RNA_HQ_transcript:882.p1	type:complete len:821 gc:universal Of_RNA_HQ_transcript:882:52-2514(+)	RNA_HQ_transcript:882.p1	19
122	28.3	29.57	41.55	37.86	34.37	Of_RNA_HQ_transcript:7282.p1	type:complete len:516 gc:universal Of_RNA_HQ_transcript:7282:124-1671(+)	RNA_HQ_transcript:7282.p1	23
123	27.9	28.04	39.21	37.4	32.95	Of_RNA_HQ_transcript:3665.p1	type:5prime_partial len:608 gc:universal Of_RNA_HQ_transcript:3665:2-1825(+)	RNA_HQ_transcript:3665.p1	18
124	27.66	27.73	42.21	42.21	42.21	Of_RNA_HQ_transcript:19047.p1	type:complete len:354 gc:universal Of_RNA_HQ_transcript:19047:85-1146(+)	RNA_HQ_transcript:19047.p1	19
125	27.57	27.6	63.1	63.1	63.1	Of_RNA_HQ_transcript:56076.p1	type:complete len:188 gc:universal Of_RNA_HQ_transcript:56076:57-620(+)	RNA_HQ_transcript:56076.p1	30
126	27.36	27.38	39.42	36.78	36.54	Of_RNA_HQ_transcript:21007.p1	type:complete len:417 gc:universal Of_RNA_HQ_transcript:21007:2-1252(+)	RNA_HQ_transcript:21007.p1	16
127	27.21	27.23	51.24	45.34	45.34	Of_RNA_HQ_transcript:23933.p1	type:complete len:323 gc:universal Of_RNA_HQ_transcript:23933:43-1011(+)	RNA_HQ_transcript:23933.p1	20
128	27.19	27.21	21.84	21.71	21.71	Of_RNA_HQ_transcript:117.p1	type:5prime_partial len:784 gc:universal Of_RNA_HQ_transcript:117:3-2354(+)	RNA_HQ_transcript:117.p1	18
129	26.99	27.04	31.59	31.59	31.59	Of_RNA_HQ_transcript:10093.p1	type:5prime_partial len:498 gc:universal Of_RNA_HQ_transcript:10093:3-1496(+)	RNA_HQ_transcript:10093.p1	14
130	26.93	27.01	24.09	22.14	19.4	Of_RNA_HQ_transcript:1288.p1	type:5prime_partial len:769 gc:universal Of_RNA_HQ_transcript:1288:3-2309(+)	RNA_HQ_transcript:1288.p1	14
131	26.75	26.76	54.89	51.5	46.99	Of_RNA_HQ_transcript:20604.p1	type:5prime_partial len:267 gc:universal Of_RNA_HQ_transcript:20604:2-802(+)	RNA_HQ_transcript:20604.p1	25
132	26.39	26.4	49.72	45.25	43.58	Of_RNA_HQ_transcript:11570.p1	type:complete len:359 gc:universal Of_RNA_HQ_transcript:11570:150-1226(+)	RNA_HQ_transcript:11570.p1	16
133	26.19	26.41	5.675	4.14	3.153	CRM22_003509.3.p1	type:complete len:4759 gc:universal CRM22_003509.3:1-14277(+)	003509.3.p1	16
134	26.03	26.1	65	65	61.82	Of_RNA_HQ_transcript:50565.p1	type:5prime_partial len:221 gc:universal Of_RNA_HQ_transcript:50565:3-665(+)	RNA_HQ_transcript:50565.p1	17
135	25.83	25.86	62.28	62.28	50.88	Of_RNA_HQ_transcript:51001.p1	type:complete len:229 gc:universal Of_RNA_HQ_transcript:51001:34-720(+)	RNA_HQ_transcript:51001.p1	21
136	25.79	25.92	40.8	37.96	35.28	Of_RNA_HQ_transcript:5394.p1	type:5prime_partial len:599 gc:universal Of_RNA_HQ_transcript:5394:3-1799(+)	RNA_HQ_transcript:5394.p1	28
137	25.71	25.74	55.56	55.56	53.56	Of_RNA_HQ_transcript:32903.p1	type:5prime_partial len:352 gc:universal Of_RNA_HQ_transcript:32903:2-1057(+)	RNA_HQ_transcript:32903.p1	15
138	25.61	25.63	42.71	31.87	30	Of_RNA_HQ_transcript:4144.p1	type:complete len:481 gc:universal Of_RNA_HQ_transcript:4144:48-1490(+)	RNA_HQ_transcript:4144.p1	14
139	25.27	25.29	40.16	39.9	37.05	Of_RNA_HQ_transcript:20145.p1	type:complete len:387 gc:universal Of_RNA_HQ_transcript:20145:18-1178(+)	RNA_HQ_transcript:20145.p1	14
140	25.2	25.23	57.09	57.09	51.35	Of_RNA_HQ_transcript:37179.p1	type:complete len:297 gc:universal Of_RNA_HQ_transcript:37179:79-969(+)	RNA_HQ_transcript:37179.p1	16
141	25.15	25.21	23.24	22.49	17.21	CRM22_003912.2.p1	type:complete len:797 gc:universal CRM22_003912.2:1-2391(+)	003912.2.p1	13
142	25.11	25.2	24.17	21.13	21.13	Of_RNA_HQ_transcript:2076.p1	type:5prime_partial len:692 gc:universal Of_RNA_HQ_transcript:2076:1-2076(+)	RNA_HQ_transcript:2076.p1	14
143	25.06	27.22	24.85	21.18	16.21	Of_RNA_HQ_transcript:658.p1	type:complete len:846 gc:universal Of_RNA_HQ_transcript:658:29-2566(+)	RNA_HQ_transcript:658.p1	14
144	24.93	24.97	54.12	53.76	53.76	Of_RNA_HQ_transcript:34707.p1	type:5prime_partial len:280 gc:universal Of_RNA_HQ_transcript:34707:1-840(+)	RNA_HQ_transcript:34707.p1	17
145	24.9	24.94	35.81	34.29	34.29	Of_RNA_HQ_transcript:6275.p1	type:complete len:526 gc:universal Of_RNA_HQ_transcript:6275:134-1711(+)	RNA_HQ_transcript:6275.p1	14
146	24.74	24.79	30.83	27.67	24.83	Of_RNA_HQ_transcript:3236.p1	type:complete len:601 gc:universal Of_RNA_HQ_transcript:3236:61-1863(+)	RNA_HQ_transcript:3236.p1	12
147	24.47	24.48	32.6	32.6	32.6	Of_RNA_HQ_transcript:5563.p1	type:5prime_partial len:498 gc:universal Of_RNA_HQ_transcript:5563:3-1496(+)	RNA_HQ_transcript:5563.p1	15
148	24.43	24.44	71.79	67.69	67.69	Of_RNA_HQ_transcript:53694.p1	type:complete len:196 gc:universal Of_RNA_HQ_transcript:53694:100-687(+)	RNA_HQ_transcript:53694.p1	18
149	24.34	24.39	41.86	40.93	33.26	Of_RNA_HQ_transcript:16317.p1	type:5prime_partial len:431 gc:universal Of_RNA_HQ_transcript:16317:1-1293(+)	RNA_HQ_transcript:16317.p1	12
150	24.18	30.35	64.89	64.5	60.69	Of_RNA_HQ_transcript:17886.p1	type:5prime_partial len:263 gc:universal Of_RNA_HQ_transcript:17886:2-790(+)	RNA_HQ_transcript:17886.p1	23
151	24.18	26.32	46.51	46.51	46.51	Of_RNA_HQ_transcript:45496.p1	type:3prime_partial len:302 gc:universal Of_RNA_HQ_transcript:45496:63-965(+)	RNA_HQ_transcript:45496.p1	16
152	24.1	24.14	58.48	47.08	45.32	Of_RNA_HQ_transcript:24917.p1	type:complete len:343 gc:universal Of_RNA_HQ_transcript:24917:42-1070(+)	RNA_HQ_transcript:24917.p1	15
153	24	24	75.16	75.16	75.16	Of_RNA_HQ_transcript:41442.p1	type:5prime_partial len:162 gc:universal Of_RNA_HQ_transcript:41442:1-486(+)	RNA_HQ_transcript:41442.p1	17
154	23.78	23.86	24.14	23.1	21.16	Of_RNA_HQ_transcript:3366.p1	type:5prime_partial len:672 gc:universal Of_RNA_HQ_transcript:3366:3-2018(+)	RNA_HQ_transcript:3366.p1	13
155	23.72	23.75	36.18	34.33	32.72	Of_RNA_HQ_transcript:9658.p1	type:5prime_partial len:435 gc:universal Of_RNA_HQ_transcript:9658:2-1306(+)	RNA_HQ_transcript:9658.p1	14
156	23.48	23.58	30.08	28.71	28.13	Of_RNA_HQ_transcript:7333.p1	type:complete len:513 gc:universal Of_RNA_HQ_transcript:7333:47-1585(+)	RNA_HQ_transcript:7333.p1	14
157	23.39	23.46	56.91	56.91	56.91	Of_RNA_HQ_transcript:61620.p1	type:5prime_partial len:189 gc:universal Of_RNA_HQ_transcript:61620:3-569(+)	RNA_HQ_transcript:61620.p1	14
158	23.27	23.33	79.88	79.88	79.88	Of_RNA_HQ_transcript:71222.p1	type:5prime_partial len:165 gc:universal Of_RNA_HQ_transcript:71222:2-496(+)	RNA_HQ_transcript:71222.p1	21
159	23.25	23.41	39.96	37.53	32.45	Of_RNA_HQ_transcript:11789.p1	type:5prime_partial len:454 gc:universal Of_RNA_HQ_transcript:11789:1-1362(+)	RNA_HQ_transcript:11789.p1	16
160	23.13	23.29	6.743	4.148	3.479	CRM22_001205.2.p1	type:complete len:3738 gc:universal CRM22_001205.2:1-11214(+)	001205.2.p1	13
161	23.05	23.14	33.77	33.77	32.23	Of_RNA_HQ_transcript:14616.p1	type:5prime_partial len:454 gc:universal Of_RNA_HQ_transcript:14616:1-1362(+)	RNA_HQ_transcript:14616.p1	14
162	22.75	22.78	35.77	29	29	Of_RNA_HQ_transcript:104.p1	type:complete len:370 gc:universal Of_RNA_HQ_transcript:104:207-1316(+)	RNA_HQ_transcript:104.p1	16
163	22.75	22.77	41.95	41.95	40.11	Of_RNA_HQ_transcript:8535.p1	type:complete len:380 gc:universal Of_RNA_HQ_transcript:8535:168-1307(+)	RNA_HQ_transcript:8535.p1	15
164	22.74	22.76	85.79	81.97	81.97	Of_RNA_HQ_transcript:55214.p1	type:complete len:184 gc:universal Of_RNA_HQ_transcript:55214:190-741(+)	RNA_HQ_transcript:55214.p1	13
166	22.55	22.62	29.94	29.94	28.66	Of_RNA_HQ_transcript:7426.p1	type:5prime_partial len:472 gc:universal Of_RNA_HQ_transcript:7426:2-1417(+)	RNA_HQ_transcript:7426.p1	12
167	22.44	22.45	70.96	68.81	68.81	Of_RNA_HQ_transcript:2266.p1	type:5prime_partial len:700 gc:universal Of_RNA_HQ_transcript:2266:2-2101(+)	RNA_HQ_transcript:2266.p1	19
168	22.27	29.06	25.5	21	19.57	Of_RNA_HQ_transcript:824.p1	type:5prime_partial len:844 gc:universal Of_RNA_HQ_transcript:824:3-2534(+)	RNA_HQ_transcript:824.p1	23
169	22.18	22.28	15.1	12.24	10.86	CRM22_005336.p1	type:complete len:1014 gc:universal CRM22_005336:1-3042(+)	005336.p1	11
170	22.18	22.19	36.34	36.34	34.72	Of_RNA_HQ_transcript:8416.p1	type:complete len:433 gc:universal Of_RNA_HQ_transcript:8416:173-1471(+)	RNA_HQ_transcript:8416.p1	14
171	22.14	22.16	47.12	44.55	38.78	Of_RNA_HQ_transcript:36751.p1	type:complete len:313 gc:universal Of_RNA_HQ_transcript:36751:2-940(+)	RNA_HQ_transcript:36751.p1	13
172	21.96	22.04	11.05	11.05	10.06	CRM22_000138.2.p1	type:complete len:1214 gc:universal CRM22_000138.2:1-3642(+)	000138.2.p1	12
173	21.85	21.91	3.73	3.73	2.854	CRM22_006789.p1	type:complete len:4451 gc:universal CRM22_006789:1-13353(+)	006789.p1	11
175	21.57	21.6	49.18	46.89	46.89	Of_RNA_HQ_transcript:43695.p1	type:5prime_partial len:306 gc:universal Of_RNA_HQ_transcript:43695:3-920(+)	RNA_HQ_transcript:43695.p1	11
176	21.43	21.47	52.42	48.7	48.33	Of_RNA_HQ_transcript:46482.p1	type:complete len:270 gc:universal Of_RNA_HQ_transcript:46482:1-810(+)	RNA_HQ_transcript:46482.p1	13
177	21.42	21.53	37.21	33.49	33.49	Of_RNA_HQ_transcript:11317.p1	type:complete len:431 gc:universal Of_RNA_HQ_transcript:11317:164-1456(+)	RNA_HQ_transcript:11317.p1	12
178	21.41	21.57	44.22	42.52	40.14	Of_RNA_HQ_transcript:34804.p1	type:complete len:295 gc:universal Of_RNA_HQ_transcript:34804:91-975(+)	RNA_HQ_transcript:34804.p1	12
179	21.2	21.23	66.67	66.21	63.01	Of_RNA_HQ_transcript:55754.p1	type:5prime_partial len:220 gc:universal Of_RNA_HQ_transcript:55754:1-660(+)	RNA_HQ_transcript:55754.p1	12
180	20.86	21.18	66.31	65.78	56.15	Of_RNA_HQ_transcript:20375.p2	type:complete len:188 gc:universal Of_RNA_HQ_transcript:20375:240-803(+)	RNA_HQ_transcript:20375.p2	16
181	20.68	20.7	31.84	31.64	23.44	Of_RNA_HQ_transcript:3909.p1	type:complete len:513 gc:universal Of_RNA_HQ_transcript:3909:76-1614(+)	RNA_HQ_transcript:3909.p1	11
182	20.63	20.65	26.36	24.9	24.9	Of_RNA_HQ_transcript:11253.p1	type:5prime_partial len:479 gc:universal Of_RNA_HQ_transcript:11253:3-1439(+)	RNA_HQ_transcript:11253.p1	13
183	20.54	20.59	15.18	11.41	10.21	Of_RNA_HQ_transcript:138.p1	type:5prime_partial len:1088 gc:universal Of_RNA_HQ_transcript:138:2-3265(+)	RNA_HQ_transcript:138.p1	10
184	20.27	20.28	25.52	22.66	20.6	Of_RNA_HQ_transcript:990.p1	type:complete len:632 gc:universal Of_RNA_HQ_transcript:990:269-2164(+)	RNA_HQ_transcript:990.p1	10
185	20.25	20.26	18.99	15.09	14.39	Of_RNA_HQ_transcript:268.p1	type:complete len:849 gc:universal Of_RNA_HQ_transcript:268:135-2681(+)	RNA_HQ_transcript:268.p1	11
186	20.17	20.17	65.58	65.58	59.07	Of_RNA_HQ_transcript:2921.p2	type:complete len:216 gc:universal Of_RNA_HQ_transcript:2921:66-713(+)	RNA_HQ_transcript:2921.p2	12
187	20.16	20.22	27.73	23.11	23.11	Of_RNA_HQ_transcript:9756.p1	type:complete len:477 gc:universal Of_RNA_HQ_transcript:9756:207-1637(+)	RNA_HQ_transcript:9756.p1	14
188	20.11	20.16	99	95	95	Of_RNA_HQ_transcript:62126.p1	type:complete len:101 gc:universal Of_RNA_HQ_transcript:62126:183-485(+)	RNA_HQ_transcript:62126.p1	24
189	20	20.03	81.91	81.91	78.19	Of_RNA_HQ_transcript:20375.p1	type:complete len:189 gc:universal Of_RNA_HQ_transcript:20375:661-1227(+)	RNA_HQ_transcript:20375.p1	17
190	20	20	21.35	21.2	21.2	Of_RNA_HQ_transcript:561.p1	type:complete len:685 gc:universal Of_RNA_HQ_transcript:561:446-2500(+)	RNA_HQ_transcript:561.p1	13
192	19.87	19.92	32.65	30.84	26.3	Of_RNA_HQ_transcript:7700.p1	type:complete len:442 gc:universal Of_RNA_HQ_transcript:7700:27-1352(+)	RNA_HQ_transcript:7700.p1	18
193	19.76	19.83	38.48	31.94	31.94	Of_RNA_HQ_transcript:10178.p1	type:complete len:383 gc:universal Of_RNA_HQ_transcript:10178:104-1252(+)	RNA_HQ_transcript:10178.p1	13
194	19.6	19.66	35.19	35.19	35.19	Of_RNA_HQ_transcript:13527.p1	type:complete len:396 gc:universal Of_RNA_HQ_transcript:13527:44-1231(+)	RNA_HQ_transcript:13527.p1	11
195	19.59	20.15	33.9	31.78	29.87	Of_RNA_HQ_transcript:12830.p1	type:5prime_partial len:473 gc:universal Of_RNA_HQ_transcript:12830:2-1420(+)	RNA_HQ_transcript:12830.p1	13
196	19.55	108.6	61.77	54.85	49.31	Of_RNA_HQ_transcript:10728.p1	type:5prime_partial len:362 gc:universal Of_RNA_HQ_transcript:10728:1-1086(+)	RNA_HQ_transcript:10728.p1	268
197	19.36	19.41	54.63	54.63	54.63	Of_RNA_HQ_transcript:32391.p1	type:5prime_partial len:206 gc:universal Of_RNA_HQ_transcript:32391:3-620(+)	RNA_HQ_transcript:32391.p1	12
198	19.13	19.16	41.69	38.07	38.07	Of_RNA_HQ_transcript:26268.p1	type:complete len:332 gc:universal Of_RNA_HQ_transcript:26268:1-996(+)	RNA_HQ_transcript:26268.p1	11
199	19.07	19.1	58.02	51.6	51.6	Of_RNA_HQ_transcript:21244.p1	type:5prime_partial len:344 gc:universal Of_RNA_HQ_transcript:21244:2-1033(+)	RNA_HQ_transcript:21244.p1	13
200	19.01	19.1	24.12	24.12	23.74	CRM22_005450.1.p1	type:complete len:258 gc:universal CRM22_005450.1:1-774(+)	005450.1.p1	19
201	18.95	19.01	22.83	22.83	21.92	Of_RNA_HQ_transcript:15867.p1	type:5prime_partial len:439 gc:universal Of_RNA_HQ_transcript:15867:3-1319(+)	RNA_HQ_transcript:15867.p1	39
202	18.94	18.98	46.05	45.61	45.61	Of_RNA_HQ_transcript:48505.p1	type:5prime_partial len:229 gc:universal Of_RNA_HQ_transcript:48505:1-687(+)	RNA_HQ_transcript:48505.p1	11
203	18.82	19.01	14.11	13.44	10.46	CRM22_008850.3.p1	type:complete len:1043 gc:universal CRM22_008850.3:1-3129(+)	008850.3.p1	10
204	18.72	18.9	40.87	36.99	31.51	Of_RNA_HQ_transcript:16612.p1	type:5prime_partial len:439 gc:universal Of_RNA_HQ_transcript:16612:3-1319(+)	RNA_HQ_transcript:16612.p1	24
205	18.72	18.76	63.79	60.34	60.34	Of_RNA_HQ_transcript:73541.p1	type:5prime_partial len:117 gc:universal Of_RNA_HQ_transcript:73541:2-352(+)	RNA_HQ_transcript:73541.p1	13
206	18.6	18.71	54.27	43.59	35.04	Of_RNA_HQ_transcript:23966.p1	type:5prime_partial len:235 gc:universal Of_RNA_HQ_transcript:23966:2-706(+)	RNA_HQ_transcript:23966.p1	11
207	18.43	18.51	22.9	18.86	17.81	Of_RNA_HQ_transcript:2087.p1	type:complete len:669 gc:universal Of_RNA_HQ_transcript:2087:107-2113(+)	RNA_HQ_transcript:2087.p1	10
208	18.34	18.47	33.77	32.68	22.51	Of_RNA_HQ_transcript:10992.p1	type:5prime_partial len:463 gc:universal Of_RNA_HQ_transcript:10992:1-1389(+)	RNA_HQ_transcript:10992.p1	10
210	18.13	18.21	27.16	25.93	24.87	Of_RNA_HQ_transcript:2112.p1	type:5prime_partial len:568 gc:universal Of_RNA_HQ_transcript:2112:1-1704(+)	RNA_HQ_transcript:2112.p1	11
211	18.02	23.28	37.56	36	34.22	Of_RNA_HQ_transcript:12793.p1	type:complete len:451 gc:universal Of_RNA_HQ_transcript:12793:103-1455(+)	RNA_HQ_transcript:12793.p1	12
212	18.01	18.01	16.41	15.41	15.41	Of_RNA_HQ_transcript:1914.p1	type:5prime_partial len:702 gc:universal Of_RNA_HQ_transcript:1914:1-2106(+)	RNA_HQ_transcript:1914.p1	10
213	17.93	17.96	22.13	22.13	22.13	Of_RNA_HQ_transcript:16745.p1	type:complete len:462 gc:universal Of_RNA_HQ_transcript:16745:61-1446(+)	RNA_HQ_transcript:16745.p1	10
214	17.92	17.98	42.48	40.41	37.46	Of_RNA_HQ_transcript:13893.p1	type:complete len:340 gc:universal Of_RNA_HQ_transcript:13893:154-1173(+)	RNA_HQ_transcript:13893.p1	10
215	17.92	17.97	43.03	43.03	40.57	Of_RNA_HQ_transcript:40789.p1	type:complete len:245 gc:universal Of_RNA_HQ_transcript:40789:73-807(+)	RNA_HQ_transcript:40789.p1	9
216	17.83	18.07	32.55	26.4	18.81	Of_RNA_HQ_transcript:8404.p1	type:5prime_partial len:554 gc:universal Of_RNA_HQ_transcript:8404:1-1662(+)	RNA_HQ_transcript:8404.p1	12
217	17.79	17.99	39.65	36.44	36.44	Of_RNA_HQ_transcript:14010.p1	type:5prime_partial len:344 gc:universal Of_RNA_HQ_transcript:14010:2-1033(+)	RNA_HQ_transcript:14010.p1	19
218	17.71	17.77	42.95	40.75	38.87	CRM22_002612.1.p1	type:complete len:320 gc:universal CRM22_002612.1:1-960(+)	002612.1.p1	10
219	17.6	17.63	21.87	21.87	18.09	Of_RNA_HQ_transcript:9206.p1	type:5prime_partial len:504 gc:universal Of_RNA_HQ_transcript:9206:3-1514(+)	RNA_HQ_transcript:9206.p1	12
220	17.57	17.66	36.89	35.16	35.16	Of_RNA_HQ_transcript:20975.p1	type:complete len:348 gc:universal Of_RNA_HQ_transcript:20975:23-1066(+)	RNA_HQ_transcript:20975.p1	19
221	17.49	17.56	28.57	28.57	28.57	Of_RNA_HQ_transcript:31883.p1	type:5prime_partial len:323 gc:universal Of_RNA_HQ_transcript:31883:3-971(+)	RNA_HQ_transcript:31883.p1	11
222	17.31	17.35	43.97	41.84	33.33	Of_RNA_HQ_transcript:29008.p1	type:complete len:283 gc:universal Of_RNA_HQ_transcript:29008:53-901(+)	RNA_HQ_transcript:29008.p1	9
223	17.23	17.28	29.55	23.37	23.37	Of_RNA_HQ_transcript:1616.p1	type:complete len:583 gc:universal Of_RNA_HQ_transcript:1616:304-2052(+)	RNA_HQ_transcript:1616.p1	12
224	17.16	47.95	54.92	54.92	54.92	Of_RNA_HQ_transcript:15381.p1	type:5prime_partial len:458 gc:universal Of_RNA_HQ_transcript:15381:1-1374(+)	RNA_HQ_transcript:15381.p1	46
226	17.13	17.16	37.53	31.47	31.47	Of_RNA_HQ_transcript:20292.p1	type:5prime_partial len:430 gc:universal Of_RNA_HQ_transcript:20292:1-1290(+)	RNA_HQ_transcript:20292.p1	10
225	17.13	17.16	34.19	27.42	27.42	Of_RNA_HQ_transcript:8733.p1	type:5prime_partial len:548 gc:universal Of_RNA_HQ_transcript:8733:1-1644(+)	RNA_HQ_transcript:8733.p1	10
227	17.05	17.1	15.68	15.24	11.68	Of_RNA_HQ_transcript:610.p1	type:5prime_partial len:900 gc:universal Of_RNA_HQ_transcript:610:2-2701(+)	RNA_HQ_transcript:610.p1	9
228	16.92	17.01	34.03	28.94	28.94	Of_RNA_HQ_transcript:15604.p1	type:complete len:433 gc:universal Of_RNA_HQ_transcript:15604:86-1384(+)	RNA_HQ_transcript:15604.p1	10
229	16.81	16.83	44.44	44.44	44.44	Of_RNA_HQ_transcript:25156.p1	type:5prime_partial len:217 gc:universal Of_RNA_HQ_transcript:25156:1-651(+)	RNA_HQ_transcript:25156.p1	15
230	16.47	16.52	49.49	49.49	41.64	Of_RNA_HQ_transcript:36381.p1	type:5prime_partial len:294 gc:universal Of_RNA_HQ_transcript:36381:2-883(+)	RNA_HQ_transcript:36381.p1	10
231	16.47	16.48	63.93	47.54	40.57	Of_RNA_HQ_transcript:38994.p1	type:complete len:245 gc:universal Of_RNA_HQ_transcript:38994:64-798(+)	RNA_HQ_transcript:38994.p1	11
234	16.14	16.22	16.34	14.65	11.62	CRM22_004001.1.p1	type:complete len:827 gc:universal CRM22_004001.1:1-2481(+)	004001.1.p1	9
235	16.14	16.14	20.94	17.01	17.01	Of_RNA_HQ_transcript:482.p1	type:5prime_partial len:789 gc:universal Of_RNA_HQ_transcript:482:1-2367(+)	RNA_HQ_transcript:482.p1	9
236	16.07	16.07	45.58	38.6	38.6	Of_RNA_HQ_transcript:28633.p1	type:complete len:216 gc:universal Of_RNA_HQ_transcript:28633:267-914(+)	RNA_HQ_transcript:28633.p1	10
237	16.07	16.07	21.91	21.91	20.32	Of_RNA_HQ_transcript:4092.p1	type:complete len:503 gc:universal Of_RNA_HQ_transcript:4092:137-1645(+)	RNA_HQ_transcript:4092.p1	8
239	16.04	16.17	20.9	18.37	17.39	Of_RNA_HQ_transcript:2566.p1	type:5prime_partial len:714 gc:universal Of_RNA_HQ_transcript:2566:2-2143(+)	RNA_HQ_transcript:2566.p1	9
238	16.04	16.5	37.9	37.9	37.9	Of_RNA_HQ_transcript:28182.p1	type:5prime_partial len:344 gc:universal Of_RNA_HQ_transcript:28182:3-1034(+)	RNA_HQ_transcript:28182.p1	12
240	16.03	16.04	48.46	45.37	45.37	Of_RNA_HQ_transcript:60211.p1	type:5prime_partial len:228 gc:universal Of_RNA_HQ_transcript:60211:3-686(+)	RNA_HQ_transcript:60211.p1	8
241	15.9	15.9	19.37	19.37	16.63	Of_RNA_HQ_transcript:4104.p1	type:5prime_partial len:476 gc:universal Of_RNA_HQ_transcript:4104:1-1428(+)	RNA_HQ_transcript:4104.p1	12
242	15.85	19.34	33.49	30.96	28.9	Of_RNA_HQ_transcript:6457.p1	type:complete len:437 gc:universal Of_RNA_HQ_transcript:6457:254-1564(+)	RNA_HQ_transcript:6457.p1	11
243	15.77	15.89	22.44	21.33	21.33	Of_RNA_HQ_transcript:6175.p1	type:complete len:451 gc:universal Of_RNA_HQ_transcript:6175:27-1379(+)	RNA_HQ_transcript:6175.p1	8
244	15.74	15.81	10.3	10.22	8.314	CRM22_005470.5.p1	type:complete len:1312 gc:universal CRM22_005470.5:1-3936(+)	005470.5.p1	10
245	15.72	15.76	8.729	6.996	6.483	CRM22_002398.1.p1	type:complete len:1559 gc:universal CRM22_002398.1:1-4677(+)	002398.1.p1	11
246	15.68	15.8	43.73	43.73	43.73	Of_RNA_HQ_transcript:29014.p1	type:complete len:344 gc:universal Of_RNA_HQ_transcript:29014:95-1126(+)	RNA_HQ_transcript:29014.p1	17
247	15.66	15.68	37.04	28.4	28.4	Of_RNA_HQ_transcript:10421.p1	type:complete len:325 gc:universal Of_RNA_HQ_transcript:10421:374-1348(+)	RNA_HQ_transcript:10421.p1	16
248	15.54	15.61	22.97	22.97	22.97	Of_RNA_HQ_transcript:1290.p1	type:complete len:432 gc:universal Of_RNA_HQ_transcript:1290:258-1553(+)	RNA_HQ_transcript:1290.p1	10
249	15.38	15.43	22.38	19.49	16.06	CRM22_001425.1.p1	type:complete len:555 gc:universal CRM22_001425.1:1-1665(+)	001425.1.p1	9
250	15.25	17.35	19.3	19.3	19.3	Of_RNA_HQ_transcript:1479.p1	type:complete len:545 gc:universal Of_RNA_HQ_transcript:1479:627-2261(+)	RNA_HQ_transcript:1479.p1	11
251	15.25	15.29	47.77	44.53	40.08	Of_RNA_HQ_transcript:19065.p1	type:complete len:248 gc:universal Of_RNA_HQ_transcript:19065:617-1360(+)	RNA_HQ_transcript:19065.p1	10
252	15.15	15.19	17.36	16.28	16.28	Of_RNA_HQ_transcript:3019.p1	type:complete len:646 gc:universal Of_RNA_HQ_transcript:3019:11-1948(+)	RNA_HQ_transcript:3019.p1	11
253	15.14	15.18	49.02	44.71	40	Of_RNA_HQ_transcript:19994.p1	type:complete len:256 gc:universal Of_RNA_HQ_transcript:19994:76-843(+)	RNA_HQ_transcript:19994.p1	9
254	15.11	15.16	72.22	72.22	58.33	Of_RNA_HQ_transcript:48553.p1	type:5prime_partial len:145 gc:universal Of_RNA_HQ_transcript:48553:1-435(+)	RNA_HQ_transcript:48553.p1	8
255	15.01	15.09	22.84	18.71	14.39	Of_RNA_HQ_transcript:7909.p1	type:5prime_partial len:557 gc:universal Of_RNA_HQ_transcript:7909:3-1673(+)	RNA_HQ_transcript:7909.p1	8
256	14.95	14.99	53.96	46.76	46.76	Of_RNA_HQ_transcript:78456.p1	type:5prime_partial len:140 gc:universal Of_RNA_HQ_transcript:78456:1-420(+)	RNA_HQ_transcript:78456.p1	11
257	14.79	14.91	13.83	11.08	8.599	Of_RNA_HQ_transcript:48.p1	type:complete len:1129 gc:universal Of_RNA_HQ_transcript:48:111-3497(+)	RNA_HQ_transcript:48.p1	7
258	14.62	14.68	11.7	11.7	11.7	Of_RNA_HQ_transcript:1857.p1	type:5prime_partial len:702 gc:universal Of_RNA_HQ_transcript:1857:3-2108(+)	RNA_HQ_transcript:1857.p1	8
259	14.5	14.53	16.35	15	13.85	Of_RNA_HQ_transcript:10393.p1	type:5prime_partial len:521 gc:universal Of_RNA_HQ_transcript:10393:1-1563(+)	RNA_HQ_transcript:10393.p1	12
261	14.4	14.42	39.71	35.74	32.13	Of_RNA_HQ_transcript:2715.p2	type:5prime_partial len:278 gc:universal Of_RNA_HQ_transcript:2715:3-836(+)	RNA_HQ_transcript:2715.p2	8
262	14.27	14.32	48.88	48.51	46.27	Of_RNA_HQ_transcript:36902.p1	type:complete len:269 gc:universal Of_RNA_HQ_transcript:36902:121-927(+)	RNA_HQ_transcript:36902.p1	9
263	14.18	14.18	58.33	54.17	48.61	Of_RNA_HQ_transcript:5307.p2	type:complete len:145 gc:universal Of_RNA_HQ_transcript:5307:1427-1861(+)	RNA_HQ_transcript:5307.p2	7
265	14.14	14.15	28.66	23.49	18.32	Of_RNA_HQ_transcript:16463.p1	type:complete len:465 gc:universal Of_RNA_HQ_transcript:16463:41-1435(+)	RNA_HQ_transcript:16463.p1	9
267	14.07	15.42	26.24	26.24	24.66	Of_RNA_HQ_transcript:13389.p1	type:5prime_partial len:443 gc:universal Of_RNA_HQ_transcript:13389:2-1330(+)	RNA_HQ_transcript:13389.p1	10
268	14.07	14.08	47.45	45.99	45.26	Of_RNA_HQ_transcript:76648.p1	type:5prime_partial len:138 gc:universal Of_RNA_HQ_transcript:76648:2-415(+)	RNA_HQ_transcript:76648.p1	11
269	14.04	14.09	59.62	59.62	59.62	Of_RNA_HQ_transcript:15065.p2	type:5prime_partial len:105 gc:universal Of_RNA_HQ_transcript:15065:2-316(+)	RNA_HQ_transcript:15065.p2	15
270	14.04	14.05	55	44.55	44.55	Of_RNA_HQ_transcript:45368.p1	type:complete len:221 gc:universal Of_RNA_HQ_transcript:45368:83-745(+)	RNA_HQ_transcript:45368.p1	11
273	14.01	14.01	25	25	25	Of_RNA_HQ_transcript:22549.p1	type:5prime_partial len:349 gc:universal Of_RNA_HQ_transcript:22549:1-1047(+)	RNA_HQ_transcript:22549.p1	8
272	14.01	16.12	11.2	10.19	8.175	Of_RNA_HQ_transcript:638.p1	type:5prime_partial len:894 gc:universal Of_RNA_HQ_transcript:638:1-2682(+)	RNA_HQ_transcript:638.p1	8
276	13.93	14.04	6.674	5.147	4.242	CRM22_009869.p1	type:complete len:1769 gc:universal CRM22_009869:1-5307(+)	009869.p1	8
277	13.76	13.9	15.01	10.14	7.797	CRM22_004284.p1	type:complete len:1027 gc:universal CRM22_004284:1-3081(+)	004284.p1	7
278	13.76	13.88	27.73	27.41	27.41	Of_RNA_HQ_transcript:38362.p1	type:5prime_partial len:322 gc:universal Of_RNA_HQ_transcript:38362:3-968(+)	RNA_HQ_transcript:38362.p1	8
279	13.69	13.75	50.56	50.56	50.56	Of_RNA_HQ_transcript:55992.p1	type:5prime_partial len:179 gc:universal Of_RNA_HQ_transcript:55992:3-539(+)	RNA_HQ_transcript:55992.p1	9
280	13.68	13.73	10.3	8.306	8.306	CRM22_004804.p1	type:complete len:904 gc:universal CRM22_004804:1-2712(+)	004804.p1	8
281	13.61	13.64	23.92	22.04	22.04	Of_RNA_HQ_transcript:18332.p1	type:5prime_partial len:373 gc:universal Of_RNA_HQ_transcript:18332:3-1121(+)	RNA_HQ_transcript:18332.p1	8
282	13.56	13.65	12.88	11.63	11.63	Of_RNA_HQ_transcript:2225.p1	type:5prime_partial len:723 gc:universal Of_RNA_HQ_transcript:2225:1-2169(+)	RNA_HQ_transcript:2225.p1	8
283	13.42	13.52	15.17	13.73	12.72	CRM22_011420.p1	type:5prime_partial len:693 gc:universal CRM22_011420:1-2079(+)	011420.p1	7
284	13.33	13.44	13.64	13.64	10.15	Of_RNA_HQ_transcript:2106.p1	type:complete len:661 gc:universal Of_RNA_HQ_transcript:2106:36-2018(+)	RNA_HQ_transcript:2106.p1	8
285	13.22	13.29	56.99	56.45	43.01	Of_RNA_HQ_transcript:30577.p1	type:5prime_partial len:187 gc:universal Of_RNA_HQ_transcript:30577:1-561(+)	RNA_HQ_transcript:30577.p1	7
286	13	13.1	11.1	10.04	10.04	Of_RNA_HQ_transcript:789.p1	type:5prime_partial len:848 gc:universal Of_RNA_HQ_transcript:789:3-2546(+)	RNA_HQ_transcript:789.p1	8
288	12.98	13.02	29.61	25.14	25.14	Of_RNA_HQ_transcript:31004.p1	type:5prime_partial len:359 gc:universal Of_RNA_HQ_transcript:31004:2-1078(+)	RNA_HQ_transcript:31004.p1	7
287	12.98	20.24	30.17	29.93	24.7	Of_RNA_HQ_transcript:4669.p1	type:complete len:422 gc:universal Of_RNA_HQ_transcript:4669:30-1295(+)	RNA_HQ_transcript:4669.p1	11
289	12.97	13	46.9	42.04	37.17	Of_RNA_HQ_transcript:29930.p1	type:5prime_partial len:227 gc:universal Of_RNA_HQ_transcript:29930:2-682(+)	RNA_HQ_transcript:29930.p1	8
290	12.92	12.97	33.07	33.07	30.35	Of_RNA_HQ_transcript:42385.p1	type:5prime_partial len:258 gc:universal Of_RNA_HQ_transcript:42385:1-774(+)	RNA_HQ_transcript:42385.p1	8
291	12.83	12.89	40.08	32.94	32.94	Of_RNA_HQ_transcript:18637.p1	type:5prime_partial len:253 gc:universal Of_RNA_HQ_transcript:18637:1-759(+)	RNA_HQ_transcript:18637.p1	9
292	12.73	12.8	44.92	44.92	38.14	Of_RNA_HQ_transcript:47318.p1	type:complete len:119 gc:universal Of_RNA_HQ_transcript:47318:29-385(+)	RNA_HQ_transcript:47318.p1	25
294	12.7	12.73	44.29	37.9	37.9	Of_RNA_HQ_transcript:14941.p1	type:5prime_partial len:220 gc:universal Of_RNA_HQ_transcript:14941:1-660(+)	RNA_HQ_transcript:14941.p1	7
293	12.7	12.76	62.94	62.94	58.04	Of_RNA_HQ_transcript:36090.p1	type:5prime_partial len:144 gc:universal Of_RNA_HQ_transcript:36090:2-433(+)	RNA_HQ_transcript:36090.p1	8
295	12.58	12.6	16.57	16.57	11.83	Of_RNA_HQ_transcript:7132.p1	type:5prime_partial len:508 gc:universal Of_RNA_HQ_transcript:7132:3-1526(+)	RNA_HQ_transcript:7132.p1	6
296	12.57	12.63	63.35	59.69	59.69	Of_RNA_HQ_transcript:67791.p1	type:5prime_partial len:192 gc:universal Of_RNA_HQ_transcript:67791:3-578(+)	RNA_HQ_transcript:67791.p1	12
297	12.56	12.63	21.23	21.23	20.89	Of_RNA_HQ_transcript:104.p2	type:complete len:293 gc:universal Of_RNA_HQ_transcript:104:1418-2296(+)	RNA_HQ_transcript:104.p2	8
298	12.46	12.57	11.98	9.767	8.953	Of_RNA_HQ_transcript:448.p1	type:complete len:861 gc:universal Of_RNA_HQ_transcript:448:96-2678(+)	RNA_HQ_transcript:448.p1	7
300	12.27	12.28	17.18	13.93	12.4	Of_RNA_HQ_transcript:7534.p1	type:5prime_partial len:525 gc:universal Of_RNA_HQ_transcript:7534:1-1575(+)	RNA_HQ_transcript:7534.p1	7
301	12.24	12.36	14.67	13.33	12.22	CRM22_003855.1.p1	type:complete len:819 gc:universal CRM22_003855.1:1-2457(+)	003855.1.p1	9
302	12.24	12.29	20.11	18.85	14.72	Of_RNA_HQ_transcript:6891.p1	type:5prime_partial len:558 gc:universal Of_RNA_HQ_transcript:6891:3-1676(+)	RNA_HQ_transcript:6891.p1	6
303	12.23	12.3	67.96	67.96	63.54	Of_RNA_HQ_transcript:30542.p1	type:5prime_partial len:182 gc:universal Of_RNA_HQ_transcript:30542:1-546(+)	RNA_HQ_transcript:30542.p1	12
304	12.21	12.22	9.772	9.772	7.764	Of_RNA_HQ_transcript:828.p1	type:5prime_partial len:748 gc:universal Of_RNA_HQ_transcript:828:2-2245(+)	RNA_HQ_transcript:828.p1	6
306	12.16	12.17	59.41	48.51	48.51	Of_RNA_HQ_transcript:71715.p1	type:5prime_partial len:102 gc:universal Of_RNA_HQ_transcript:71715:2-307(+)	RNA_HQ_transcript:71715.p1	8
305	12.16	12.22	22.79	22.79	22.79	Of_RNA_HQ_transcript:7560.p1	type:complete len:295 gc:universal Of_RNA_HQ_transcript:7560:70-954(+)	RNA_HQ_transcript:7560.p1	6
307	12.12	12.19	35.37	34.96	31.71	Of_RNA_HQ_transcript:25039.p1	type:complete len:247 gc:universal Of_RNA_HQ_transcript:25039:73-813(+)	RNA_HQ_transcript:25039.p1	6
308	12.09	12.1	55.88	55.88	55.88	Of_RNA_HQ_transcript:24.p3	type:complete len:137 gc:universal Of_RNA_HQ_transcript:24:3481-3891(+)	RNA_HQ_transcript:24.p3	9
310	12.08	12.08	8.535	5.477	5.477	CRM22_002777.1.p1	type:complete len:1407 gc:universal CRM22_002777.1:1-4221(+)	002777.1.p1	6
309	12.08	12.14	41.79	41.79	41.79	Of_RNA_HQ_transcript:47463.p1	type:complete len:202 gc:universal Of_RNA_HQ_transcript:47463:165-770(+)	RNA_HQ_transcript:47463.p1	8
311	12.06	12.07	29	26	21	Of_RNA_HQ_transcript:24426.p1	type:5prime_partial len:301 gc:universal Of_RNA_HQ_transcript:24426:3-905(+)	RNA_HQ_transcript:24426.p1	8
312	12.05	12.07	1.535	0.7563	0.6779	CRM22_003893.3.p1	type:complete len:17850 gc:universal CRM22_003893.3:1-53550(+)	003893.3.p1	6
313	12.05	12.06	21.22	21.22	21.22	Of_RNA_HQ_transcript:7685.p1	type:complete len:345 gc:universal Of_RNA_HQ_transcript:7685:659-1693(+)	RNA_HQ_transcript:7685.p1	7
315	12	12	32.82	30.12	30.12	CRM22_010300.1.p1	type:complete len:260 gc:universal CRM22_010300.1:1-780(+)	010300.1.p1	6
317	12	12	21.77	21.77	21.77	Of_RNA_HQ_transcript:21490.p1	type:5prime_partial len:295 gc:universal Of_RNA_HQ_transcript:21490:1-885(+)	RNA_HQ_transcript:21490.p1	8
316	12	12	49.14	49.14	49.14	Of_RNA_HQ_transcript:42622.p1	type:complete len:176 gc:universal Of_RNA_HQ_transcript:42622:41-568(+)	RNA_HQ_transcript:42622.p1	8
314	12	12.07	37.13	34.18	34.18	Of_RNA_HQ_transcript:52369.p1	type:5prime_partial len:238 gc:universal Of_RNA_HQ_transcript:52369:3-716(+)	RNA_HQ_transcript:52369.p1	7
318	11.85	11.92	36.72	32.81	32.81	Of_RNA_HQ_transcript:55615.p1	type:5prime_partial len:257 gc:universal Of_RNA_HQ_transcript:55615:3-773(+)	RNA_HQ_transcript:55615.p1	7
319	11.85	11.89	49.71	49.71	49.71	Of_RNA_HQ_transcript:61478.p1	type:5prime_partial len:172 gc:universal Of_RNA_HQ_transcript:61478:1-516(+)	RNA_HQ_transcript:61478.p1	7
320	11.84	11.87	10.24	9.106	9.106	Of_RNA_HQ_transcript:4637.p1	type:5prime_partial len:616 gc:universal Of_RNA_HQ_transcript:4637:2-1849(+)	RNA_HQ_transcript:4637.p1	8
321	11.74	11.82	39.24	39.24	34.81	Of_RNA_HQ_transcript:74867.p1	type:5prime_partial len:159 gc:universal Of_RNA_HQ_transcript:74867:3-479(+)	RNA_HQ_transcript:74867.p1	7
322	11.66	11.72	42.05	42.05	42.05	Of_RNA_HQ_transcript:65522.p1	type:5prime_partial len:177 gc:universal Of_RNA_HQ_transcript:65522:2-532(+)	RNA_HQ_transcript:65522.p1	8
323	11.64	11.68	65.47	65.47	65.47	Of_RNA_HQ_transcript:53767.p1	type:complete len:140 gc:universal Of_RNA_HQ_transcript:53767:26-445(+)	RNA_HQ_transcript:53767.p1	7
324	11.56	11.66	27.67	25.79	25.79	Of_RNA_HQ_transcript:12755.p1	type:5prime_partial len:319 gc:universal Of_RNA_HQ_transcript:12755:3-959(+)	RNA_HQ_transcript:12755.p1	9
326	11.44	18.89	39.47	36.81	32.82	Of_RNA_HQ_transcript:4883.p1	type:complete len:452 gc:universal Of_RNA_HQ_transcript:4883:312-1667(+)	RNA_HQ_transcript:4883.p1	13
327	11.41	11.46	31.71	20.05	20.05	Of_RNA_HQ_transcript:13085.p1	type:complete len:370 gc:universal Of_RNA_HQ_transcript:13085:79-1188(+)	RNA_HQ_transcript:13085.p1	7
328	11.36	11.46	18.78	17.25	14.41	Of_RNA_HQ_transcript:4785.p1	type:complete len:459 gc:universal Of_RNA_HQ_transcript:4785:45-1421(+)	RNA_HQ_transcript:4785.p1	7
329	11.27	11.35	55.37	51.41	43.5	Of_RNA_HQ_transcript:22193.p1	type:5prime_partial len:178 gc:universal Of_RNA_HQ_transcript:22193:3-536(+)	RNA_HQ_transcript:22193.p1	7
330	11.04	11.07	37.67	37.67	37.67	Of_RNA_HQ_transcript:38715.p1	type:complete len:224 gc:universal Of_RNA_HQ_transcript:38715:152-823(+)	RNA_HQ_transcript:38715.p1	6
332	11	11.15	11.15	8.81	5.717	Of_RNA_HQ_transcript:68.p1	type:complete len:1068 gc:universal Of_RNA_HQ_transcript:68:82-3285(+)	RNA_HQ_transcript:68.p1	6
333	11	11.06	52.25	52.25	42.34	Of_RNA_HQ_transcript:83090.p1	type:5prime_partial len:112 gc:universal Of_RNA_HQ_transcript:83090:3-338(+)	RNA_HQ_transcript:83090.p1	20
334	10.9	10.94	35.92	23.24	19.37	Of_RNA_HQ_transcript:17972.p1	type:complete len:285 gc:universal Of_RNA_HQ_transcript:17972:87-941(+)	RNA_HQ_transcript:17972.p1	6
335	10.81	10.95	15.43	15.43	13.95	Of_RNA_HQ_transcript:10337.p1	type:complete len:474 gc:universal Of_RNA_HQ_transcript:10337:66-1487(+)	RNA_HQ_transcript:10337.p1	8
336	10.81	10.94	24.24	24.24	21.21	Of_RNA_HQ_transcript:22445.p1	type:complete len:265 gc:universal Of_RNA_HQ_transcript:22445:51-845(+)	RNA_HQ_transcript:22445.p1	6
337	10.81	10.89	48.75	40	40	Of_RNA_HQ_transcript:66863.p1	type:5prime_partial len:161 gc:universal Of_RNA_HQ_transcript:66863:3-485(+)	RNA_HQ_transcript:66863.p1	6
338	10.79	10.92	38.19	28.48	22.65	Of_RNA_HQ_transcript:31694.p1	type:5prime_partial len:310 gc:universal Of_RNA_HQ_transcript:31694:1-930(+)	RNA_HQ_transcript:31694.p1	6
339	10.71	10.76	21.77	17.45	12.73	Of_RNA_HQ_transcript:7691.p1	type:complete len:488 gc:universal Of_RNA_HQ_transcript:7691:132-1595(+)	RNA_HQ_transcript:7691.p1	5
340	10.63	10.66	17.99	16.14	14.02	Of_RNA_HQ_transcript:8658.p1	type:5prime_partial len:379 gc:universal Of_RNA_HQ_transcript:8658:3-1139(+)	RNA_HQ_transcript:8658.p1	5
341	10.57	10.63	9.91	9.91	8.709	Of_RNA_HQ_transcript:1842.p1	type:complete len:667 gc:universal Of_RNA_HQ_transcript:1842:94-2094(+)	RNA_HQ_transcript:1842.p1	6
342	10.45	10.47	13.83	8.714	7.469	Of_RNA_HQ_transcript:1051.p1	type:complete len:724 gc:universal Of_RNA_HQ_transcript:1051:182-2353(+)	RNA_HQ_transcript:1051.p1	6
343	10.45	10.46	20.83	20.83	16.41	Of_RNA_HQ_transcript:19773.p1	type:complete len:385 gc:universal Of_RNA_HQ_transcript:19773:63-1217(+)	RNA_HQ_transcript:19773.p1	5
344	10.42	10.47	16.95	13.33	12	Of_RNA_HQ_transcript:5947.p1	type:complete len:526 gc:universal Of_RNA_HQ_transcript:5947:71-1648(+)	RNA_HQ_transcript:5947.p1	6
345	10.37	10.43	37.9	37.9	32.42	Of_RNA_HQ_transcript:20752.p1	type:complete len:220 gc:universal Of_RNA_HQ_transcript:20752:61-720(+)	RNA_HQ_transcript:20752.p1	6
348	10.28	10.29	26.47	26.47	23.9	CRM22_001039.p1	type:complete len:273 gc:universal CRM22_001039:1-819(+)	001039.p1	6
347	10.28	10.3	34.8	34.36	25.55	Of_RNA_HQ_transcript:61601.p1	type:5prime_partial len:228 gc:universal Of_RNA_HQ_transcript:61601:3-686(+)	RNA_HQ_transcript:61601.p1	6
349	10.22	10.28	52.61	47.39	44.08	Of_RNA_HQ_transcript:43646.p1	type:complete len:212 gc:universal Of_RNA_HQ_transcript:43646:258-893(+)	RNA_HQ_transcript:43646.p1	6
350	10.17	12.25	5.292	3.978	2.871	CRM22_001617.p1	type:complete len:2892 gc:universal CRM22_001617:1-8676(+)	001617.p1	8
352	10.14	10.15	36.59	36.59	33.66	Of_RNA_HQ_transcript:53085.p1	type:complete len:206 gc:universal Of_RNA_HQ_transcript:53085:51-668(+)	RNA_HQ_transcript:53085.p1	5
351	10.14	28.84	83.67	76.19	76.19	Of_RNA_HQ_transcript:7547.p2	type:complete len:148 gc:universal Of_RNA_HQ_transcript:7547:1300-1743(+)	RNA_HQ_transcript:7547.p2	34
353	10.13	10.14	32.02	28.95	28.51	Of_RNA_HQ_transcript:45263.p1	type:5prime_partial len:229 gc:universal Of_RNA_HQ_transcript:45263:1-687(+)	RNA_HQ_transcript:45263.p1	18
354	10.1	10.11	12.24	7.459	6.643	CRM22_003813.p1	type:complete len:859 gc:universal CRM22_003813:1-2577(+)	003813.p1	5
355	10.06	10.07	43.37	39.8	39.8	Of_RNA_HQ_transcript:69634.p1	type:5prime_partial len:197 gc:universal Of_RNA_HQ_transcript:69634:1-591(+)	RNA_HQ_transcript:69634.p1	7
356	10.04	10.04	41.09	35.66	35.66	Of_RNA_HQ_transcript:55014.p1	type:5prime_partial len:130 gc:universal Of_RNA_HQ_transcript:55014:3-392(+)	RNA_HQ_transcript:55014.p1	10
357	10.02	10.02	37.11	37.11	37.11	Of_RNA_HQ_transcript:53225.p1	type:complete len:195 gc:universal Of_RNA_HQ_transcript:53225:23-607(+)	RNA_HQ_transcript:53225.p1	6
358	10.01	10.01	72.13	68.03	68.03	Of_RNA_HQ_transcript:73281.p1	type:5prime_partial len:123 gc:universal Of_RNA_HQ_transcript:73281:1-369(+)	RNA_HQ_transcript:73281.p1	7
363	10	10	55.46	50.42	50.42	CRM22_000166.p1	type:complete len:120 gc:universal CRM22_000166:1-360(+)	000166.p1	5
362	10	10	33.62	30.6	30.6	CRM22_002179.2.p1	type:complete len:233 gc:universal CRM22_002179.2:1-699(+)	002179.2.p1	7
366	10	10	13.4	13.4	13.4	Of_RNA_HQ_transcript:17277.p1	type:complete len:404 gc:universal Of_RNA_HQ_transcript:17277:21-1232(+)	RNA_HQ_transcript:17277.p1	5
361	10	10	30.69	30.2	30.2	Of_RNA_HQ_transcript:33132.p1	type:complete len:203 gc:universal Of_RNA_HQ_transcript:33132:394-1002(+)	RNA_HQ_transcript:33132.p1	5
365	10	10	28.02	28.02	28.02	Of_RNA_HQ_transcript:39976.p1	type:complete len:208 gc:universal Of_RNA_HQ_transcript:39976:62-685(+)	RNA_HQ_transcript:39976.p1	5
364	10	10	38.4	38.4	38.4	Of_RNA_HQ_transcript:56453.p1	type:complete len:126 gc:universal Of_RNA_HQ_transcript:56453:60-437(+)	RNA_HQ_transcript:56453.p1	7
359	10	10	22.4	18.93	18.93	Of_RNA_HQ_transcript:8319.p1	type:5prime_partial len:318 gc:universal Of_RNA_HQ_transcript:8319:3-956(+)	RNA_HQ_transcript:8319.p1	6
367	9.94	10.04	31.99	31.99	29.19	Of_RNA_HQ_transcript:10264.p1	type:complete len:323 gc:universal Of_RNA_HQ_transcript:10264:42-1010(+)	RNA_HQ_transcript:10264.p1	7
368	9.93	10.06	16.33	16.33	10.82	CRM22_008237.p1	type:complete len:491 gc:universal CRM22_008237:1-1473(+)	008237.p1	5
369	9.84	9.96	12.33	6.455	5.684	Of_RNA_HQ_transcript:36.p1	type:5prime_partial len:1039 gc:universal Of_RNA_HQ_transcript:36:1-3117(+)	RNA_HQ_transcript:36.p1	6
371	9.73	9.85	44.93	44.2	36.23	Of_RNA_HQ_transcript:104.p3	type:complete len:139 gc:universal Of_RNA_HQ_transcript:104:2388-2804(+)	RNA_HQ_transcript:104.p3	5
372	9.72	9.95	21.99	19.63	17.28	Of_RNA_HQ_transcript:22715.p1	type:complete len:383 gc:universal Of_RNA_HQ_transcript:22715:26-1174(+)	RNA_HQ_transcript:22715.p1	6
373	9.67	9.78	27.39	25.08	22.77	CRM22_003601.1.p1	type:complete len:304 gc:universal CRM22_003601.1:1-912(+)	003601.1.p1	6
374	9.65	16.82	25	25	25	Of_RNA_HQ_transcript:21805.p1	type:5prime_partial len:393 gc:universal Of_RNA_HQ_transcript:21805:2-1180(+)	RNA_HQ_transcript:21805.p1	37
376	9.43	9.56	11.19	6.841	5.846	CRM22_005037.1.p1	type:complete len:805 gc:universal CRM22_005037.1:1-2415(+)	005037.1.p1	5
377	9.2	9.27	11.5	11.5	11.5	Of_RNA_HQ_transcript:9970.p1	type:5prime_partial len:514 gc:universal Of_RNA_HQ_transcript:9970:3-1544(+)	RNA_HQ_transcript:9970.p1	6
379	9.06	9.15	27.05	24.91	22.06	Of_RNA_HQ_transcript:29716.p1	type:complete len:282 gc:universal Of_RNA_HQ_transcript:29716:78-923(+)	RNA_HQ_transcript:29716.p1	6
380	9.02	9.1	58.04	43.36	38.46	Of_RNA_HQ_transcript:63144.p1	type:complete len:144 gc:universal Of_RNA_HQ_transcript:63144:55-486(+)	RNA_HQ_transcript:63144.p1	8
381	8.96	9.03	41.42	41.42	37.28	Of_RNA_HQ_transcript:68013.p1	type:complete len:170 gc:universal Of_RNA_HQ_transcript:68013:2-511(+)	RNA_HQ_transcript:68013.p1	5
382	8.89	8.93	31.34	31.34	31.34	Of_RNA_HQ_transcript:31451.p1	type:complete len:135 gc:universal Of_RNA_HQ_transcript:31451:540-944(+)	RNA_HQ_transcript:31451.p1	5
383	8.86	9.42	34.08	34.08	34.08	Of_RNA_HQ_transcript:64367.p1	type:5prime_partial len:180 gc:universal Of_RNA_HQ_transcript:64367:2-541(+)	RNA_HQ_transcript:64367.p1	6
384	8.85	8.92	11.26	11.26	7.781	Of_RNA_HQ_transcript:5305.p1	type:5prime_partial len:605 gc:universal Of_RNA_HQ_transcript:5305:3-1817(+)	RNA_HQ_transcript:5305.p1	5
385	8.84	8.91	39.01	36.52	23.4	Of_RNA_HQ_transcript:33938.p1	type:complete len:283 gc:universal Of_RNA_HQ_transcript:33938:76-924(+)	RNA_HQ_transcript:33938.p1	6
386	8.83	8.94	59.55	56.82	56.82	Of_RNA_HQ_transcript:58862.p1	type:5prime_partial len:221 gc:universal Of_RNA_HQ_transcript:58862:1-663(+)	RNA_HQ_transcript:58862.p1	7
388	8.81	9.06	10.53	9.576	5.882	CRM22_003510.1.p1	type:complete len:732 gc:universal CRM22_003510.1:1-2196(+)	003510.1.p1	5
389	8.79	9.38	22.44	22.44	16.35	Of_RNA_HQ_transcript:25094.p1	type:complete len:313 gc:universal Of_RNA_HQ_transcript:25094:219-1157(+)	RNA_HQ_transcript:25094.p1	6
390	8.74	8.88	19.25	17.78	15.06	Of_RNA_HQ_transcript:5273.p1	type:complete len:479 gc:universal Of_RNA_HQ_transcript:5273:62-1498(+)	RNA_HQ_transcript:5273.p1	6
391	8.68	9.35	11.74	9.786	8.185	Of_RNA_HQ_transcript:3214.p1	type:5prime_partial len:563 gc:universal Of_RNA_HQ_transcript:3214:3-1691(+)	RNA_HQ_transcript:3214.p1	5
392	8.62	8.65	28.31	25.11	23.74	Of_RNA_HQ_transcript:45956.p1	type:complete len:220 gc:universal Of_RNA_HQ_transcript:45956:204-863(+)	RNA_HQ_transcript:45956.p1	5
393	8.58	8.61	15.12	15.12	11.5	CRM22_007267.p1	type:complete len:636 gc:universal CRM22_007267:1-1908(+)	007267.p1	5
394	8.57	8.6	11.81	9.055	6.824	Of_RNA_HQ_transcript:1084.p1	type:5prime_partial len:763 gc:universal Of_RNA_HQ_transcript:1084:3-2291(+)	RNA_HQ_transcript:1084.p1	4
395	8.56	96.21	72.27	66.37	60.47	Of_RNA_HQ_transcript:34708.p1	type:5prime_partial len:340 gc:universal Of_RNA_HQ_transcript:34708:1-1020(+)	RNA_HQ_transcript:34708.p1	245
396	8.47	9.92	26.89	22.66	20.85	Of_RNA_HQ_transcript:36116.p1	type:5prime_partial len:332 gc:universal Of_RNA_HQ_transcript:36116:3-998(+)	RNA_HQ_transcript:36116.p1	10
397	8.46	8.58	4.929	4.929	4.182	CRM22_003260.4.p1	type:complete len:1340 gc:universal CRM22_003260.4:1-4020(+)	003260.4.p1	6
398	8.44	8.66	8.156	7.263	6.145	Of_RNA_HQ_transcript:232.p1	type:complete len:896 gc:universal Of_RNA_HQ_transcript:232:117-2804(+)	RNA_HQ_transcript:232.p1	6
399	8.33	8.34	13.58	13.58	8.807	Of_RNA_HQ_transcript:4128.p1	type:complete len:546 gc:universal Of_RNA_HQ_transcript:4128:83-1720(+)	RNA_HQ_transcript:4128.p1	4
400	8.31	8.33	55.21	55.21	50.92	Of_RNA_HQ_transcript:14938.p1	type:5prime_partial len:164 gc:universal Of_RNA_HQ_transcript:14938:3-494(+)	RNA_HQ_transcript:14938.p1	5
401	8.28	8.3	25.45	25.45	22.32	Of_RNA_HQ_transcript:54289.p1	type:complete len:225 gc:universal Of_RNA_HQ_transcript:54289:36-710(+)	RNA_HQ_transcript:54289.p1	4
402	8.23	8.35	12.75	9.107	9.107	CRM22_009560.2.p1	type:complete len:550 gc:universal CRM22_009560.2:1-1650(+)	009560.2.p1	5
403	8.19	8.21	5.375	3.975	3.071	CRM22_010682.2.p1	type:complete len:2215 gc:universal CRM22_010682.2:1-6645(+)	010682.2.p1	4
404	8.16	8.17	39.47	39.47	33.55	Of_RNA_HQ_transcript:76544.p1	type:complete len:153 gc:universal Of_RNA_HQ_transcript:76544:20-478(+)	RNA_HQ_transcript:76544.p1	4
405	8.13	8.19	8.118	8.118	8.118	Of_RNA_HQ_transcript:1897.p1	type:5prime_partial len:543 gc:universal Of_RNA_HQ_transcript:1897:3-1631(+)	RNA_HQ_transcript:1897.p1	5
406	8.11	8.12	24.4	18.8	16	Of_RNA_HQ_transcript:25015.p1	type:complete len:251 gc:universal Of_RNA_HQ_transcript:25015:264-1016(+)	RNA_HQ_transcript:25015.p1	4
407	8.05	8.05	19.83	14.46	14.46	Of_RNA_HQ_transcript:57890.p1	type:5prime_partial len:243 gc:universal Of_RNA_HQ_transcript:57890:1-729(+)	RNA_HQ_transcript:57890.p1	4
408	8.04	9.71	19.81	14.49	14.49	Of_RNA_HQ_transcript:20140.p1	type:5prime_partial len:415 gc:universal Of_RNA_HQ_transcript:20140:1-1245(+)	RNA_HQ_transcript:20140.p1	5
409	8.03	8.03	13.02	11.36	11.36	Of_RNA_HQ_transcript:25978.p1	type:5prime_partial len:362 gc:universal Of_RNA_HQ_transcript:25978:3-1088(+)	RNA_HQ_transcript:25978.p1	5
410	8.02	8.08	9.182	9.182	7.799	Of_RNA_HQ_transcript:504.p1	type:complete len:796 gc:universal Of_RNA_HQ_transcript:504:164-2551(+)	RNA_HQ_transcript:504.p1	5
413	8.01	8.01	19.95	17.06	17.06	Of_RNA_HQ_transcript:25456.p1	type:5prime_partial len:382 gc:universal Of_RNA_HQ_transcript:25456:1-1146(+)	RNA_HQ_transcript:25456.p1	4
412	8.01	8.01	29.6	29.6	29.6	Of_RNA_HQ_transcript:80049.p1	type:5prime_partial len:126 gc:universal Of_RNA_HQ_transcript:80049:2-379(+)	RNA_HQ_transcript:80049.p1	11
411	8.01	8.01	35.88	35.88	35.88	Of_RNA_HQ_transcript:80324.p1	type:5prime_partial len:132 gc:universal Of_RNA_HQ_transcript:80324:2-397(+)	RNA_HQ_transcript:80324.p1	5
414	8	8	86.85	86.42	86.42	Of_RNA_HQ_transcript:11047.p1	type:5prime_partial len:465 gc:universal Of_RNA_HQ_transcript:11047:1-1395(+)	RNA_HQ_transcript:11047.p1	38
418	8	8	30	29.47	29.47	Of_RNA_HQ_transcript:39096.p1	type:complete len:191 gc:universal Of_RNA_HQ_transcript:39096:83-655(+)	RNA_HQ_transcript:39096.p1	5
421	8	8	19.25	19.25	19.25	Of_RNA_HQ_transcript:42249.p1	type:complete len:240 gc:universal Of_RNA_HQ_transcript:42249:14-733(+)	RNA_HQ_transcript:42249.p1	4
420	8	8	25.21	25.21	25.21	Of_RNA_HQ_transcript:46441.p1	type:5prime_partial len:239 gc:universal Of_RNA_HQ_transcript:46441:2-718(+)	RNA_HQ_transcript:46441.p1	5
417	8	8	26.96	26.96	26.96	Of_RNA_HQ_transcript:48138.p1	type:complete len:231 gc:universal Of_RNA_HQ_transcript:48138:39-731(+)	RNA_HQ_transcript:48138.p1	5
419	8	8	38.82	38.82	38.82	Of_RNA_HQ_transcript:68175.p1	type:complete len:153 gc:universal Of_RNA_HQ_transcript:68175:63-521(+)	RNA_HQ_transcript:68175.p1	10
416	8	8	46.02	38.94	38.94	Of_RNA_HQ_transcript:69900.p1	type:complete len:114 gc:universal Of_RNA_HQ_transcript:69900:47-388(+)	RNA_HQ_transcript:69900.p1	4
415	8	8	13.72	12.39	12.39	Of_RNA_HQ_transcript:8000.p1	type:complete len:453 gc:universal Of_RNA_HQ_transcript:8000:112-1470(+)	RNA_HQ_transcript:8000.p1	4
422	7.78	7.83	16.1	14.38	14.38	Of_RNA_HQ_transcript:20286.p1	type:complete len:293 gc:universal Of_RNA_HQ_transcript:20286:315-1193(+)	RNA_HQ_transcript:20286.p1	5
423	7.74	7.85	30.57	30.57	27.98	Of_RNA_HQ_transcript:33593.p1	type:complete len:194 gc:universal Of_RNA_HQ_transcript:33593:275-856(+)	RNA_HQ_transcript:33593.p1	5
424	7.71	7.84	20.79	17.11	11.32	Of_RNA_HQ_transcript:1336.p1	type:complete len:381 gc:universal Of_RNA_HQ_transcript:1336:630-1772(+)	RNA_HQ_transcript:1336.p1	4
425	7.67	7.73	18.59	15.49	13.24	Of_RNA_HQ_transcript:16734.p1	type:complete len:356 gc:universal Of_RNA_HQ_transcript:16734:189-1256(+)	RNA_HQ_transcript:16734.p1	4
426	7.54	7.6	11.08	11.08	11.08	Of_RNA_HQ_transcript:3970.p1	type:complete len:362 gc:universal Of_RNA_HQ_transcript:3970:128-1213(+)	RNA_HQ_transcript:3970.p1	4
427	7.52	9.76	19.59	13.06	13.06	Of_RNA_HQ_transcript:4842.p1	type:complete len:445 gc:universal Of_RNA_HQ_transcript:4842:68-1402(+)	RNA_HQ_transcript:4842.p1	6
428	7.43	7.51	15.7	15.7	12.97	Of_RNA_HQ_transcript:26601.p1	type:5prime_partial len:294 gc:universal Of_RNA_HQ_transcript:26601:1-882(+)	RNA_HQ_transcript:26601.p1	5
430	7.39	7.63	13.94	13.94	7.339	Of_RNA_HQ_transcript:8447.p1	type:5prime_partial len:546 gc:universal Of_RNA_HQ_transcript:8447:1-1638(+)	RNA_HQ_transcript:8447.p1	4
431	7.36	7.46	23.32	22.8	16.06	Of_RNA_HQ_transcript:47064.p1	type:5prime_partial len:194 gc:universal Of_RNA_HQ_transcript:47064:1-582(+)	RNA_HQ_transcript:47064.p1	4
432	7.25	7.36	39.84	39.84	39.84	Of_RNA_HQ_transcript:78618.p1	type:complete len:124 gc:universal Of_RNA_HQ_transcript:78618:2-373(+)	RNA_HQ_transcript:78618.p1	9
434	7.23	7.3	26.42	23.17	23.17	Of_RNA_HQ_transcript:30529.p1	type:5prime_partial len:247 gc:universal Of_RNA_HQ_transcript:30529:2-742(+)	RNA_HQ_transcript:30529.p1	4
433	7.23	89.05	95.82	93.16	93.16	Of_RNA_HQ_transcript:51399.p1	type:5prime_partial len:264 gc:universal Of_RNA_HQ_transcript:51399:1-792(+)	RNA_HQ_transcript:51399.p1	157
435	7.21	7.28	16.29	16.29	16.29	Of_RNA_HQ_transcript:41081.p1	type:5prime_partial len:265 gc:universal Of_RNA_HQ_transcript:41081:2-796(+)	RNA_HQ_transcript:41081.p1	5
436	7.19	9.37	16.62	16.62	14.25	Of_RNA_HQ_transcript:12148.p1	type:5prime_partial len:380 gc:universal Of_RNA_HQ_transcript:12148:3-1142(+)	RNA_HQ_transcript:12148.p1	5
437	7.17	7.24	13.81	13.81	11.41	Of_RNA_HQ_transcript:117.p2	type:complete len:334 gc:universal Of_RNA_HQ_transcript:117:2218-3219(+)	RNA_HQ_transcript:117.p2	4
438	7.15	7.26	5.947	5.321	4.617	CRM22_000806.2.p1	type:complete len:1279 gc:universal CRM22_000806.2:1-3837(+)	000806.2.p1	5
439	7.13	7.28	12.91	12.91	11.26	Of_RNA_HQ_transcript:27434.p1	type:5prime_partial len:365 gc:universal Of_RNA_HQ_transcript:27434:1-1095(+)	RNA_HQ_transcript:27434.p1	4
440	7.11	7.19	20.06	15.88	13.37	Of_RNA_HQ_transcript:11827.p1	type:complete len:360 gc:universal Of_RNA_HQ_transcript:11827:1-1080(+)	RNA_HQ_transcript:11827.p1	5
441	7.06	7.13	28.25	28.25	28.25	Of_RNA_HQ_transcript:16066.p1	type:5prime_partial len:224 gc:universal Of_RNA_HQ_transcript:16066:3-674(+)	RNA_HQ_transcript:16066.p1	5
442	7.02	7.11	13.29	13.29	10.14	Of_RNA_HQ_transcript:9682.p1	type:5prime_partial len:445 gc:universal Of_RNA_HQ_transcript:9682:3-1337(+)	RNA_HQ_transcript:9682.p1	4
443	6.99	7.06	9.544	9.336	7.676	Of_RNA_HQ_transcript:10933.p1	type:complete len:483 gc:universal Of_RNA_HQ_transcript:10933:28-1476(+)	RNA_HQ_transcript:10933.p1	4
444	6.97	46.56	61.76	61.76	59.95	Of_RNA_HQ_transcript:24602.p1	type:5prime_partial len:388 gc:universal Of_RNA_HQ_transcript:24602:1-1164(+)	RNA_HQ_transcript:24602.p1	60
446	6.87	6.93	26.09	22.36	22.36	Of_RNA_HQ_transcript:73247.p1	type:5prime_partial len:162 gc:universal Of_RNA_HQ_transcript:73247:2-487(+)	RNA_HQ_transcript:73247.p1	4
447	6.82	6.89	18.74	11.71	9.368	Of_RNA_HQ_transcript:3802.p1	type:complete len:428 gc:universal Of_RNA_HQ_transcript:3802:470-1753(+)	RNA_HQ_transcript:3802.p1	4
448	6.78	6.85	40.34	40.34	40.34	Of_RNA_HQ_transcript:53482.p1	type:complete len:120 gc:universal Of_RNA_HQ_transcript:53482:426-785(+)	RNA_HQ_transcript:53482.p1	4
449	6.74	6.91	26.51	15.75	11.02	Of_RNA_HQ_transcript:21760.p1	type:complete len:382 gc:universal Of_RNA_HQ_transcript:21760:75-1220(+)	RNA_HQ_transcript:21760.p1	4
451	6.64	6.84	19.74	13.68	13.68	Of_RNA_HQ_transcript:2921.p1	type:complete len:381 gc:universal Of_RNA_HQ_transcript:2921:792-1934(+)	RNA_HQ_transcript:2921.p1	7
452	6.59	74.23	65.99	62.54	62.54	Of_RNA_HQ_transcript:31709.p1	type:5prime_partial len:348 gc:universal Of_RNA_HQ_transcript:31709:3-1046(+)	RNA_HQ_transcript:31709.p1	114
453	6.56	6.6	11.46	11.46	11.46	Of_RNA_HQ_transcript:11300.p1	type:complete len:481 gc:universal Of_RNA_HQ_transcript:11300:57-1499(+)	RNA_HQ_transcript:11300.p1	4
454	6.55	6.6	15.02	15.02	12.46	Of_RNA_HQ_transcript:29010.p1	type:5prime_partial len:314 gc:universal Of_RNA_HQ_transcript:29010:2-943(+)	RNA_HQ_transcript:29010.p1	4
455	6.51	6.55	19.84	19.84	19.84	Of_RNA_HQ_transcript:42460.p1	type:complete len:258 gc:universal Of_RNA_HQ_transcript:42460:77-850(+)	RNA_HQ_transcript:42460.p1	5
457	6.49	6.55	7.364	3.991	3.26	CRM22_003875.p1	type:complete len:1780 gc:universal CRM22_003875:1-5340(+)	003875.p1	7
458	6.41	6.44	4.114	4.114	4.114	Of_RNA_HQ_transcript:34192.p1	type:5prime_partial len:317 gc:universal Of_RNA_HQ_transcript:34192:1-951(+)	RNA_HQ_transcript:34192.p1	5
459	6.38	6.41	15.18	14.4	14.4	Of_RNA_HQ_transcript:45230.p1	type:5prime_partial len:258 gc:universal Of_RNA_HQ_transcript:45230:3-776(+)	RNA_HQ_transcript:45230.p1	4
462	6.3	6.34	8.672	8.672	6.089	Of_RNA_HQ_transcript:204.p1	type:complete len:543 gc:universal Of_RNA_HQ_transcript:204:44-1672(+)	RNA_HQ_transcript:204.p1	3
461	6.3	6.43	12.95	12.95	11.14	Of_RNA_HQ_transcript:7538.p1	type:5prime_partial len:387 gc:universal Of_RNA_HQ_transcript:7538:2-1162(+)	RNA_HQ_transcript:7538.p1	4
463	6.29	6.32	12.37	12.37	11.36	Of_RNA_HQ_transcript:8105.p1	type:complete len:494 gc:universal Of_RNA_HQ_transcript:8105:49-1530(+)	RNA_HQ_transcript:8105.p1	4
464	6.28	6.32	8.438	8.438	5.566	CRM22_010443.6.p1	type:complete len:558 gc:universal CRM22_010443.6:1-1674(+)	010443.6.p1	3
465	6.28	6.31	37.77	27.66	24.47	Of_RNA_HQ_transcript:30726.p1	type:complete len:189 gc:universal Of_RNA_HQ_transcript:30726:79-645(+)	RNA_HQ_transcript:30726.p1	4
467	6.2	6.32	20.72	15.62	15.62	Of_RNA_HQ_transcript:30116.p1	type:complete len:334 gc:universal Of_RNA_HQ_transcript:30116:53-1054(+)	RNA_HQ_transcript:30116.p1	4
468	6.2	6.22	37.69	37.69	31.54	Of_RNA_HQ_transcript:72146.p1	type:complete len:131 gc:universal Of_RNA_HQ_transcript:72146:88-480(+)	RNA_HQ_transcript:72146.p1	3
469	6.19	6.22	29.76	25.6	21.43	Of_RNA_HQ_transcript:20815.p2	type:complete len:169 gc:universal Of_RNA_HQ_transcript:20815:477-983(+)	RNA_HQ_transcript:20815.p2	3
470	6.19	6.21	38.31	38.31	33.77	Of_RNA_HQ_transcript:59896.p1	type:complete len:155 gc:universal Of_RNA_HQ_transcript:59896:20-484(+)	RNA_HQ_transcript:59896.p1	5
471	6.14	6.2	3.343	3.343	3.059	CRM22_003876.1.p1	type:complete len:1766 gc:universal CRM22_003876.1:1-5298(+)	003876.1.p1	4
474	6.13	6.14	14.58	11.95	9.621	CRM22_004482.p1	type:complete len:344 gc:universal CRM22_004482:1-1032(+)	004482.p1	3
472	6.13	6.15	19.87	16.61	11.4	Of_RNA_HQ_transcript:32774.p1	type:complete len:308 gc:universal Of_RNA_HQ_transcript:32774:106-1029(+)	RNA_HQ_transcript:32774.p1	3
473	6.13	6.14	45.49	42.48	42.48	Of_RNA_HQ_transcript:44141.p5	type:3prime_partial len:267 gc:universal Of_RNA_HQ_transcript:44141:388-1185(+)	RNA_HQ_transcript:44141.p5	6
477	6.1	6.12	20.4	20.4	18.7	Of_RNA_HQ_transcript:2376.p1	type:complete len:354 gc:universal Of_RNA_HQ_transcript:2376:40-1101(+)	RNA_HQ_transcript:2376.p1	4
476	6.1	6.12	20.88	20.88	20.88	Of_RNA_HQ_transcript:5317.p1	type:5prime_partial len:595 gc:universal Of_RNA_HQ_transcript:5317:1-1785(+)	RNA_HQ_transcript:5317.p1	8
475	6.1	6.22	22.6	22.6	22.6	Of_RNA_HQ_transcript:60751.p1	type:complete len:209 gc:universal Of_RNA_HQ_transcript:60751:118-744(+)	RNA_HQ_transcript:60751.p1	4
478	6.07	9.88	25	22.65	15.29	Of_RNA_HQ_transcript:32299.p1	type:5prime_partial len:341 gc:universal Of_RNA_HQ_transcript:32299:3-1025(+)	RNA_HQ_transcript:32299.p1	6
479	6.05	6.06	21.79	21.79	16.2	Of_RNA_HQ_transcript:61056.p1	type:5prime_partial len:180 gc:universal Of_RNA_HQ_transcript:61056:2-541(+)	RNA_HQ_transcript:61056.p1	3
480	6.04	6.05	9.819	9.819	7.494	Of_RNA_HQ_transcript:17247.p1	type:5prime_partial len:388 gc:universal Of_RNA_HQ_transcript:17247:3-1166(+)	RNA_HQ_transcript:17247.p1	3
481	6.04	6.04	40.26	27.92	27.92	Of_RNA_HQ_transcript:63235.p1	type:complete len:155 gc:universal Of_RNA_HQ_transcript:63235:31-495(+)	RNA_HQ_transcript:63235.p1	3
483	6.03	6.04	15.38	15.38	11.89	Of_RNA_HQ_transcript:22101.p1	type:complete len:287 gc:universal Of_RNA_HQ_transcript:22101:47-907(+)	RNA_HQ_transcript:22101.p1	3
484	6.02	41.16	59.46	52.55	39.64	Of_RNA_HQ_transcript:21380.p1	type:5prime_partial len:334 gc:universal Of_RNA_HQ_transcript:21380:1-1002(+)	RNA_HQ_transcript:21380.p1	122
485	6.01	6.16	10.93	7.65	6.193	Of_RNA_HQ_transcript:8531.p1	type:complete len:550 gc:universal Of_RNA_HQ_transcript:8531:1-1650(+)	RNA_HQ_transcript:8531.p1	3
495	6	6	2.872	2.872	2.872	CRM22_008403.1.p1	type:complete len:1185 gc:universal CRM22_008403.1:1-3555(+)	008403.1.p1	5
486	6	27.14	28.43	28.43	28.43	CRM22_011079.p1	type:complete len:592 gc:universal CRM22_011079:1-1776(+)	011079.p1	28
494	6	6	9.697	9.697	9.697	Of_RNA_HQ_transcript:10788.p1	type:5prime_partial len:496 gc:universal Of_RNA_HQ_transcript:10788:2-1489(+)	RNA_HQ_transcript:10788.p1	3
493	6	6	8.378	8.378	8.378	Of_RNA_HQ_transcript:20078.p1	type:5prime_partial len:371 gc:universal Of_RNA_HQ_transcript:20078:1-1113(+)	RNA_HQ_transcript:20078.p1	3
489	6	6	18.55	15.38	15.38	Of_RNA_HQ_transcript:22984.p1	type:complete len:222 gc:universal Of_RNA_HQ_transcript:22984:439-1104(+)	RNA_HQ_transcript:22984.p1	3
488	6	6	91.58	89.11	89.11	Of_RNA_HQ_transcript:27705.p1	type:internal len:405 gc:universal Of_RNA_HQ_transcript:27705:1-1212(+)	RNA_HQ_transcript:27705.p1	3
492	6	6	10.75	10.75	10.75	Of_RNA_HQ_transcript:31680.p1	type:complete len:308 gc:universal Of_RNA_HQ_transcript:31680:100-1023(+)	RNA_HQ_transcript:31680.p1	3
491	6	6	33.03	33.03	33.03	Of_RNA_HQ_transcript:35968.p1	type:complete len:110 gc:universal Of_RNA_HQ_transcript:35968:714-1043(+)	RNA_HQ_transcript:35968.p1	3
490	6	6	9.278	9.278	9.278	Of_RNA_HQ_transcript:43149.p1	type:5prime_partial len:292 gc:universal Of_RNA_HQ_transcript:43149:3-878(+)	RNA_HQ_transcript:43149.p1	3
487	6	6	29.69	29.69	24.22	Of_RNA_HQ_transcript:75569.p1	type:5prime_partial len:129 gc:universal Of_RNA_HQ_transcript:75569:3-389(+)	RNA_HQ_transcript:75569.p1	3
496	5.96	6.14	13.21	13.21	10.69	Of_RNA_HQ_transcript:15123.p1	type:complete len:319 gc:universal Of_RNA_HQ_transcript:15123:454-1410(+)	RNA_HQ_transcript:15123.p1	4
497	5.9	6.28	15.77	14.52	11.83	Of_RNA_HQ_transcript:8444.p1	type:5prime_partial len:559 gc:universal Of_RNA_HQ_transcript:8444:1-1677(+)	RNA_HQ_transcript:8444.p1	5
498	5.83	5.94	12.68	12.68	7.805	Of_RNA_HQ_transcript:19354.p1	type:5prime_partial len:411 gc:universal Of_RNA_HQ_transcript:19354:2-1234(+)	RNA_HQ_transcript:19354.p1	3
499	5.75	6.14	7.06	5.731	2.99	CRM22_004082.p1	type:complete len:1205 gc:universal CRM22_004082:1-3615(+)	004082.p1	4
500	5.73	5.87	22.02	22.02	16.97	Of_RNA_HQ_transcript:24395.p1	type:complete len:219 gc:universal Of_RNA_HQ_transcript:24395:190-846(+)	RNA_HQ_transcript:24395.p1	4
501	5.7	5.82	8.65	8.65	7.173	Of_RNA_HQ_transcript:2736.p1	type:complete len:475 gc:universal Of_RNA_HQ_transcript:2736:147-1571(+)	RNA_HQ_transcript:2736.p1	3
502	5.68	5.78	23.23	19.7	16.16	Of_RNA_HQ_transcript:24335.p1	type:complete len:199 gc:universal Of_RNA_HQ_transcript:24335:13-609(+)	RNA_HQ_transcript:24335.p1	3
503	5.58	5.66	15.19	10.6	10.6	Of_RNA_HQ_transcript:12484.p1	type:complete len:350 gc:universal Of_RNA_HQ_transcript:12484:36-1085(+)	RNA_HQ_transcript:12484.p1	3
504	5.58	5.66	21.95	21.95	18.7	Of_RNA_HQ_transcript:40343.p1	type:5prime_partial len:247 gc:universal Of_RNA_HQ_transcript:40343:1-741(+)	RNA_HQ_transcript:40343.p1	3
505	5.57	5.64	16.67	16.67	16.67	Of_RNA_HQ_transcript:32479.p1	type:5prime_partial len:199 gc:universal Of_RNA_HQ_transcript:32479:1-597(+)	RNA_HQ_transcript:32479.p1	3
506	5.53	5.78	33.02	29.25	25.94	Of_RNA_HQ_transcript:61610.p1	type:5prime_partial len:213 gc:universal Of_RNA_HQ_transcript:61610:2-640(+)	RNA_HQ_transcript:61610.p1	4
508	5.48	5.55	8.889	7.619	7.619	Of_RNA_HQ_transcript:15503.p1	type:5prime_partial len:316 gc:universal Of_RNA_HQ_transcript:15503:3-950(+)	RNA_HQ_transcript:15503.p1	3
507	5.48	5.7	37.56	37.07	27.32	Of_RNA_HQ_transcript:51452.p1	type:5prime_partial len:206 gc:universal Of_RNA_HQ_transcript:51452:2-619(+)	RNA_HQ_transcript:51452.p1	5
509	5.46	5.59	14.12	11.18	11.18	Of_RNA_HQ_transcript:26952.p1	type:complete len:341 gc:universal Of_RNA_HQ_transcript:26952:70-1092(+)	RNA_HQ_transcript:26952.p1	4
510	5.42	7.68	9.133	7.74	6.502	Of_RNA_HQ_transcript:1981.p1	type:complete len:647 gc:universal Of_RNA_HQ_transcript:1981:91-2031(+)	RNA_HQ_transcript:1981.p1	4
511	5.38	5.45	2.266	1.223	1.223	CRM22_005745.3.p1	type:complete len:2781 gc:universal CRM22_005745.3:1-8343(+)	005745.3.p1	3
512	5.34	5.41	26.9	22.84	22.84	Of_RNA_HQ_transcript:28242.p1	type:complete len:198 gc:universal Of_RNA_HQ_transcript:28242:235-828(+)	RNA_HQ_transcript:28242.p1	4
513	5.33	5.44	10.59	10.59	8.263	Of_RNA_HQ_transcript:10551.p1	type:5prime_partial len:473 gc:universal Of_RNA_HQ_transcript:10551:3-1421(+)	RNA_HQ_transcript:10551.p1	4
514	5.33	5.4	28.47	28.47	28.47	Of_RNA_HQ_transcript:79622.p2	type:5prime_partial len:138 gc:universal Of_RNA_HQ_transcript:79622:3-416(+)	RNA_HQ_transcript:79622.p2	3
515	5.3	5.38	2.138	1.772	1.772	CRM22_004738.p1	type:3prime_partial len:1638 gc:universal CRM22_004738:1-4911(+)	004738.p1	3
516	5.24	5.31	20.28	20.28	20.28	Of_RNA_HQ_transcript:72562.p1	type:5prime_partial len:144 gc:universal Of_RNA_HQ_transcript:72562:1-432(+)	RNA_HQ_transcript:72562.p1	3
517	5.05	5.1	8.081	8.081	8.081	Of_RNA_HQ_transcript:21548.p1	type:5prime_partial len:397 gc:universal Of_RNA_HQ_transcript:21548:3-1193(+)	RNA_HQ_transcript:21548.p1	3
518	5	5.05	14.65	14.65	14.65	Of_RNA_HQ_transcript:35046.p1	type:complete len:274 gc:universal Of_RNA_HQ_transcript:35046:43-864(+)	RNA_HQ_transcript:35046.p1	3
519	4.98	5.05	5.246	3.479	3.092	CRM22_003877.p1	type:complete len:1812 gc:universal CRM22_003877:1-5436(+)	003877.p1	5
520	4.9	4.97	9.135	9.135	7.212	Of_RNA_HQ_transcript:15433.p1	type:5prime_partial len:417 gc:universal Of_RNA_HQ_transcript:15433:3-1253(+)	RNA_HQ_transcript:15433.p1	3
521	4.9	4.94	86.99	86.99	86.99	Of_RNA_HQ_transcript:4684.p1	type:5prime_partial len:608 gc:universal Of_RNA_HQ_transcript:4684:1-1824(+)	RNA_HQ_transcript:4684.p1	14
523	4.89	4.94	14.85	12.12	12.12	Of_RNA_HQ_transcript:33234.p1	type:5prime_partial len:331 gc:universal Of_RNA_HQ_transcript:33234:1-993(+)	RNA_HQ_transcript:33234.p1	3
524	4.81	4.97	2.171	1.328	1.175	CRM22_009785.1.p1	type:complete len:3916 gc:universal CRM22_009785.1:1-11748(+)	009785.1.p1	4
525	4.81	4.86	27.75	27.75	15.03	Of_RNA_HQ_transcript:57149.p1	type:5prime_partial len:174 gc:universal Of_RNA_HQ_transcript:57149:1-522(+)	RNA_HQ_transcript:57149.p1	5
526	4.72	4.78	10.42	10.42	5.833	Of_RNA_HQ_transcript:3596.p1	type:complete len:481 gc:universal Of_RNA_HQ_transcript:3596:138-1580(+)	RNA_HQ_transcript:3596.p1	3
527	4.7	4.8	6.881	4.434	4.434	CRM22_001801.2.p1	type:complete len:655 gc:universal CRM22_001801.2:1-1965(+)	001801.2.p1	3
528	4.64	4.9	12.24	10.88	8.163	Of_RNA_HQ_transcript:5667.p1	type:5prime_partial len:442 gc:universal Of_RNA_HQ_transcript:5667:3-1328(+)	RNA_HQ_transcript:5667.p1	4
530	4.62	4.65	22.81	22.81	11.4	Of_RNA_HQ_transcript:38245.p1	type:5prime_partial len:229 gc:universal Of_RNA_HQ_transcript:38245:3-689(+)	RNA_HQ_transcript:38245.p1	2
529	4.62	46.12	84.62	84.62	84.62	Of_RNA_HQ_transcript:42325.p1	type:complete len:274 gc:universal Of_RNA_HQ_transcript:42325:39-860(+)	RNA_HQ_transcript:42325.p1	55
531	4.6	4.63	7.869	5.738	5.738	Of_RNA_HQ_transcript:1638.p1	type:5prime_partial len:611 gc:universal Of_RNA_HQ_transcript:1638:1-1833(+)	RNA_HQ_transcript:1638.p1	3
532	4.58	4.61	12.61	5.85	5.85	Of_RNA_HQ_transcript:8182.p1	type:complete len:548 gc:universal Of_RNA_HQ_transcript:8182:27-1670(+)	RNA_HQ_transcript:8182.p1	3
533	4.54	6.49	22.42	18.83	18.83	Of_RNA_HQ_transcript:9482.p1	type:5prime_partial len:224 gc:universal Of_RNA_HQ_transcript:9482:2-673(+)	RNA_HQ_transcript:9482.p1	4
534	4.53	41.76	59.52	59.52	59.52	Of_RNA_HQ_transcript:3079.p1	type:complete len:374 gc:universal Of_RNA_HQ_transcript:3079:359-1480(+)	RNA_HQ_transcript:3079.p1	40
535	4.52	4.55	24.03	24.03	24.03	Of_RNA_HQ_transcript:71557.p1	type:5prime_partial len:130 gc:universal Of_RNA_HQ_transcript:71557:1-390(+)	RNA_HQ_transcript:71557.p1	6
536	4.49	4.57	9.63	9.63	7.654	Of_RNA_HQ_transcript:9973.p1	type:complete len:406 gc:universal Of_RNA_HQ_transcript:9973:76-1293(+)	RNA_HQ_transcript:9973.p1	3
537	4.47	4.49	8.017	6.118	6.118	Of_RNA_HQ_transcript:909.p1	type:complete len:475 gc:universal Of_RNA_HQ_transcript:909:57-1481(+)	RNA_HQ_transcript:909.p1	3
538	4.37	4.39	5.838	5.838	5.838	Of_RNA_HQ_transcript:1040.p1	type:complete len:532 gc:universal Of_RNA_HQ_transcript:1040:1-1596(+)	RNA_HQ_transcript:1040.p1	3
539	4.36	4.38	25.44	18.34	14.2	Of_RNA_HQ_transcript:40168.p1	type:complete len:170 gc:universal Of_RNA_HQ_transcript:40168:84-593(+)	RNA_HQ_transcript:40168.p1	2
540	4.34	4.36	24.56	14.62	14.62	Of_RNA_HQ_transcript:58006.p1	type:complete len:172 gc:universal Of_RNA_HQ_transcript:58006:2-517(+)	RNA_HQ_transcript:58006.p1	3
542	4.26	6.33	21.08	20.63	17.04	Of_RNA_HQ_transcript:51060.p1	type:complete len:224 gc:universal Of_RNA_HQ_transcript:51060:135-806(+)	RNA_HQ_transcript:51060.p1	3
543	4.24	4.26	7.295	5.319	3.799	Of_RNA_HQ_transcript:1579.p1	type:complete len:659 gc:universal Of_RNA_HQ_transcript:1579:304-2280(+)	RNA_HQ_transcript:1579.p1	2
544	4.21	4.22	25.2	25.2	25.2	CRM22_000542.1.p1	type:complete len:128 gc:universal CRM22_000542.1:1-384(+)	000542.1.p1	3
545	4.19	4.21	5.801	3.676	2.042	CRM22_006403.1.p1	type:complete len:1225 gc:universal CRM22_006403.1:1-3675(+)	006403.1.p1	2
546	4.16	4.18	7.885	6.093	3.405	Of_RNA_HQ_transcript:8127.p1	type:5prime_partial len:559 gc:universal Of_RNA_HQ_transcript:8127:2-1678(+)	RNA_HQ_transcript:8127.p1	2
547	4.14	4.28	14.17	11.55	9.449	Of_RNA_HQ_transcript:20164.p1	type:complete len:382 gc:universal Of_RNA_HQ_transcript:20164:86-1231(+)	RNA_HQ_transcript:20164.p1	4
548	4.14	4.15	11.63	11.63	8.837	Of_RNA_HQ_transcript:35650.p1	type:complete len:216 gc:universal Of_RNA_HQ_transcript:35650:124-771(+)	RNA_HQ_transcript:35650.p1	2
549	4.11	4.12	17.45	14.04	11.06	CRM22_005033.p1	type:complete len:236 gc:universal CRM22_005033:1-708(+)	005033.p1	2
550	4.11	4.12	10.26	10.26	7.692	Of_RNA_HQ_transcript:47859.p1	type:5prime_partial len:274 gc:universal Of_RNA_HQ_transcript:47859:2-823(+)	RNA_HQ_transcript:47859.p1	2
551	4.1	4.11	23.81	23.81	17.14	Of_RNA_HQ_transcript:79161.p1	type:5prime_partial len:106 gc:universal Of_RNA_HQ_transcript:79161:1-318(+)	RNA_HQ_transcript:79161.p1	2
552	4.09	4.1	9.11	7.453	6.004	Of_RNA_HQ_transcript:9237.p1	type:5prime_partial len:484 gc:universal Of_RNA_HQ_transcript:9237:2-1453(+)	RNA_HQ_transcript:9237.p1	2
553	4.08	4.08	23.95	23.95	17.37	Of_RNA_HQ_transcript:73915.p1	type:5prime_partial len:168 gc:universal Of_RNA_HQ_transcript:73915:1-504(+)	RNA_HQ_transcript:73915.p1	2
554	4.07	4.08	14.14	14.14	14.14	Of_RNA_HQ_transcript:39101.p1	type:complete len:298 gc:universal Of_RNA_HQ_transcript:39101:1-894(+)	RNA_HQ_transcript:39101.p1	6
555	4.06	4.06	4.545	4.545	3.409	CRM22_001563.3.p1	type:complete len:705 gc:universal CRM22_001563.3:1-2115(+)	001563.3.p1	2
556	4.05	6.07	36.23	31.16	25.36	Of_RNA_HQ_transcript:69798.p1	type:5prime_partial len:139 gc:universal Of_RNA_HQ_transcript:69798:3-419(+)	RNA_HQ_transcript:69798.p1	3
557	4.04	4.05	20.24	16.92	12.69	Of_RNA_HQ_transcript:43467.p1	type:internal len:332 gc:universal Of_RNA_HQ_transcript:43467:2-994(+)	RNA_HQ_transcript:43467.p1	4
558	4.03	4.04	12.5	12.5	12.5	Of_RNA_HQ_transcript:35298.p1	type:5prime_partial len:289 gc:universal Of_RNA_HQ_transcript:35298:2-868(+)	RNA_HQ_transcript:35298.p1	3
559	4.02	4.03	9.74	4.329	4.329	Of_RNA_HQ_transcript:2741.p1	type:complete len:463 gc:universal Of_RNA_HQ_transcript:2741:238-1626(+)	RNA_HQ_transcript:2741.p1	2
560	4.01	6.01	21.69	17.46	17.46	Of_RNA_HQ_transcript:31338.p1	type:complete len:190 gc:universal Of_RNA_HQ_transcript:31338:69-638(+)	RNA_HQ_transcript:31338.p1	3
561	4.01	4.01	15.38	11.54	11.54	Of_RNA_HQ_transcript:42319.p1	type:complete len:183 gc:universal Of_RNA_HQ_transcript:42319:98-646(+)	RNA_HQ_transcript:42319.p1	2
568	4	12.04	11.83	11.83	11.83	CRM22_000468.p1	type:complete len:542 gc:universal CRM22_000468:1-1626(+)	000468.p1	7
565	4	26.44	53.51	49.12	49.12	CRM22_001126.p1	type:3prime_partial len:229 gc:universal CRM22_001126:1-684(+)	001126.p1	31
576	4	4	5	3.846	3.846	CRM22_010087.1.p1	type:complete len:521 gc:universal CRM22_010087.1:1-1563(+)	010087.1.p1	2
566	4	18.21	25.32	20.91	20.06	Of_RNA_HQ_transcript:1017.p1	type:complete len:704 gc:universal Of_RNA_HQ_transcript:1017:134-2245(+)	RNA_HQ_transcript:1017.p1	10
596	4	4	5.287	5.287	5.287	Of_RNA_HQ_transcript:10909.p1	type:5prime_partial len:436 gc:universal Of_RNA_HQ_transcript:10909:3-1310(+)	RNA_HQ_transcript:10909.p1	2
595	4	4	6.215	6.215	6.215	Of_RNA_HQ_transcript:16140.p1	type:complete len:355 gc:universal Of_RNA_HQ_transcript:16140:97-1161(+)	RNA_HQ_transcript:16140.p1	2
571	4	4.05	7.071	7.071	7.071	Of_RNA_HQ_transcript:1639.p1	type:complete len:595 gc:universal Of_RNA_HQ_transcript:1639:42-1826(+)	RNA_HQ_transcript:1639.p1	3
594	4	4	6.579	6.579	6.579	Of_RNA_HQ_transcript:24860.p1	type:5prime_partial len:305 gc:universal Of_RNA_HQ_transcript:24860:1-915(+)	RNA_HQ_transcript:24860.p1	2
593	4	4	12.18	12.18	12.18	Of_RNA_HQ_transcript:30758.p1	type:5prime_partial len:157 gc:universal Of_RNA_HQ_transcript:30758:2-472(+)	RNA_HQ_transcript:30758.p1	2
564	4	29.19	47.83	47.55	45.65	Of_RNA_HQ_transcript:33165.p1	type:complete len:369 gc:universal Of_RNA_HQ_transcript:33165:19-1125(+)	RNA_HQ_transcript:33165.p1	15
562	4	137.56	71.47	71.47	66.18	Of_RNA_HQ_transcript:33518.p1	type:5prime_partial len:341 gc:universal Of_RNA_HQ_transcript:33518:1-1023(+)	RNA_HQ_transcript:33518.p1	345
592	4	4	11.64	11.64	11.64	Of_RNA_HQ_transcript:35995.p1	type:5prime_partial len:233 gc:universal Of_RNA_HQ_transcript:35995:1-699(+)	RNA_HQ_transcript:35995.p1	3
591	4	4	18.52	18.52	18.52	Of_RNA_HQ_transcript:36261.p1	type:complete len:163 gc:universal Of_RNA_HQ_transcript:36261:115-603(+)	RNA_HQ_transcript:36261.p1	2
590	4	4	12.26	12.26	12.26	Of_RNA_HQ_transcript:37295.p1	type:complete len:156 gc:universal Of_RNA_HQ_transcript:37295:47-514(+)	RNA_HQ_transcript:37295.p1	2
575	4	4	12.68	9.39	9.39	Of_RNA_HQ_transcript:40726.p1	type:complete len:214 gc:universal Of_RNA_HQ_transcript:40726:15-656(+)	RNA_HQ_transcript:40726.p1	2
589	4	4	20.63	20.63	20.63	Of_RNA_HQ_transcript:45579.p1	type:5prime_partial len:224 gc:universal Of_RNA_HQ_transcript:45579:1-672(+)	RNA_HQ_transcript:45579.p1	2
588	4	4	10.63	10.63	10.63	Of_RNA_HQ_transcript:46060.p2	type:complete len:161 gc:universal Of_RNA_HQ_transcript:46060:91-573(+)	RNA_HQ_transcript:46060.p2	2
587	4	4	13.18	13.18	13.18	Of_RNA_HQ_transcript:48559.p1	type:5prime_partial len:259 gc:universal Of_RNA_HQ_transcript:48559:1-777(+)	RNA_HQ_transcript:48559.p1	2
586	4	4	10.81	10.81	10.81	Of_RNA_HQ_transcript:57426.p1	type:5prime_partial len:186 gc:universal Of_RNA_HQ_transcript:57426:1-558(+)	RNA_HQ_transcript:57426.p1	2
574	4	4	12.12	11.62	11.62	Of_RNA_HQ_transcript:58703.p1	type:5prime_partial len:199 gc:universal Of_RNA_HQ_transcript:58703:1-597(+)	RNA_HQ_transcript:58703.p1	2
585	4	4	12.72	12.72	12.72	Of_RNA_HQ_transcript:59714.p1	type:5prime_partial len:174 gc:universal Of_RNA_HQ_transcript:59714:1-522(+)	RNA_HQ_transcript:59714.p1	2
584	4	4	13.93	13.93	13.93	Of_RNA_HQ_transcript:61928.p1	type:complete len:202 gc:universal Of_RNA_HQ_transcript:61928:97-702(+)	RNA_HQ_transcript:61928.p1	2
583	4	4	10.24	10.24	10.24	Of_RNA_HQ_transcript:67972.p1	type:5prime_partial len:167 gc:universal Of_RNA_HQ_transcript:67972:3-503(+)	RNA_HQ_transcript:67972.p1	2
563	4	31.95	71.35	67.03	67.03	Of_RNA_HQ_transcript:70199.p1	type:5prime_partial len:186 gc:universal Of_RNA_HQ_transcript:70199:1-558(+)	RNA_HQ_transcript:70199.p1	30
582	4	4	11.59	11.59	11.59	Of_RNA_HQ_transcript:70783.p1	type:5prime_partial len:165 gc:universal Of_RNA_HQ_transcript:70783:3-497(+)	RNA_HQ_transcript:70783.p1	2
573	4	4	11.61	11.61	11.61	Of_RNA_HQ_transcript:71399.p1	type:5prime_partial len:156 gc:universal Of_RNA_HQ_transcript:71399:3-470(+)	RNA_HQ_transcript:71399.p1	3
569	4	8.01	50	50	50	Of_RNA_HQ_transcript:74997.p1	type:5prime_partial len:105 gc:universal Of_RNA_HQ_transcript:74997:2-316(+)	RNA_HQ_transcript:74997.p1	5
581	4	4	13.56	13.56	13.56	Of_RNA_HQ_transcript:77400.p1	type:5prime_partial len:119 gc:universal Of_RNA_HQ_transcript:77400:1-357(+)	RNA_HQ_transcript:77400.p1	2
580	4	4	19.17	19.17	19.17	Of_RNA_HQ_transcript:79358.p1	type:5prime_partial len:121 gc:universal Of_RNA_HQ_transcript:79358:1-363(+)	RNA_HQ_transcript:79358.p1	2
567	4	17.34	31.21	25.26	23.41	Of_RNA_HQ_transcript:8510.p1	type:5prime_partial len:488 gc:universal Of_RNA_HQ_transcript:8510:1-1464(+)	RNA_HQ_transcript:8510.p1	11
579	4	4	6.628	6.628	6.628	Of_RNA_HQ_transcript:9391.p1	type:complete len:348 gc:universal Of_RNA_HQ_transcript:9391:46-1089(+)	RNA_HQ_transcript:9391.p1	2
578	4	4	2.532	2.532	2.532	Of_RNA_HQ_transcript:9475.p1	type:complete len:475 gc:universal Of_RNA_HQ_transcript:9475:132-1556(+)	RNA_HQ_transcript:9475.p1	5
597	3.91	4.06	10.8	10.8	10.8	Of_RNA_HQ_transcript:1232.p1	type:complete len:288 gc:universal Of_RNA_HQ_transcript:1232:1700-2563(+)	RNA_HQ_transcript:1232.p1	3
598	3.85	12	42.86	39.43	39.43	Of_RNA_HQ_transcript:40235.p1	type:complete len:176 gc:universal Of_RNA_HQ_transcript:40235:346-873(+)	RNA_HQ_transcript:40235.p1	6
599	3.84	3.97	6.667	5.524	3.81	Of_RNA_HQ_transcript:7077.p1	type:complete len:526 gc:universal Of_RNA_HQ_transcript:7077:87-1664(+)	RNA_HQ_transcript:7077.p1	2
600	3.8	3.89	14.69	7.187	7.187	Of_RNA_HQ_transcript:34399.p1	type:5prime_partial len:321 gc:universal Of_RNA_HQ_transcript:34399:2-964(+)	RNA_HQ_transcript:34399.p1	2
601	3.78	3.87	5.205	4.89	3.47	CRM22_003634.1.p1	type:complete len:635 gc:universal CRM22_003634.1:1-1905(+)	003634.1.p1	2
602	3.74	3.85	7.08	5.133	5.133	Of_RNA_HQ_transcript:5352.p1	type:5prime_partial len:566 gc:universal Of_RNA_HQ_transcript:5352:3-1700(+)	RNA_HQ_transcript:5352.p1	2
603	3.72	3.82	15.95	15.95	8.861	Of_RNA_HQ_transcript:15974.p1	type:complete len:396 gc:universal Of_RNA_HQ_transcript:15974:27-1214(+)	RNA_HQ_transcript:15974.p1	4
606	3.61	3.8	7.5	6.029	4.706	Of_RNA_HQ_transcript:1837.p1	type:5prime_partial len:681 gc:universal Of_RNA_HQ_transcript:1837:1-2043(+)	RNA_HQ_transcript:1837.p1	4
607	3.56	3.65	26.62	15.83	15.83	CRM22_010013.3.p1	type:complete len:140 gc:universal CRM22_010013.3:1-420(+)	010013.3.p1	3
609	3.46	3.65	7.735	5.249	5.249	CRM22_010250.1.p1	type:complete len:725 gc:universal CRM22_010250.1:1-2175(+)	010250.1.p1	4
610	3.43	7.74	18.18	18.18	15.38	Of_RNA_HQ_transcript:11320.p1	type:complete len:287 gc:universal Of_RNA_HQ_transcript:11320:687-1547(+)	RNA_HQ_transcript:11320.p1	4
611	3.4	3.53	8.525	8.525	8.525	Of_RNA_HQ_transcript:13317.p1	type:5prime_partial len:306 gc:universal Of_RNA_HQ_transcript:13317:1-918(+)	RNA_HQ_transcript:13317.p1	3
612	3.22	3.3	10.48	6.855	4.839	Of_RNA_HQ_transcript:6648.p1	type:5prime_partial len:497 gc:universal Of_RNA_HQ_transcript:6648:1-1491(+)	RNA_HQ_transcript:6648.p1	2
613	3.21	40.56	37.87	35.55	34.47	Of_RNA_HQ_transcript:3360.p1	type:complete len:648 gc:universal Of_RNA_HQ_transcript:3360:37-1980(+)	RNA_HQ_transcript:3360.p1	28
614	3.13	3.2	15.73	12.36	12.36	Of_RNA_HQ_transcript:73061.p1	type:5prime_partial len:179 gc:universal Of_RNA_HQ_transcript:73061:1-537(+)	RNA_HQ_transcript:73061.p1	2
615	3.11	3.23	18.75	18.75	18.75	Of_RNA_HQ_transcript:42613.p1	type:complete len:209 gc:universal Of_RNA_HQ_transcript:42613:52-678(+)	RNA_HQ_transcript:42613.p1	5
618	3.03	3.15	5.81	5.192	3.214	Of_RNA_HQ_transcript:281.p1	type:complete len:810 gc:universal Of_RNA_HQ_transcript:281:358-2787(+)	RNA_HQ_transcript:281.p1	2
620	2.96	3.14	5.047	5.047	5.047	Of_RNA_HQ_transcript:3342.p1	type:complete len:635 gc:universal Of_RNA_HQ_transcript:3342:35-1939(+)	RNA_HQ_transcript:3342.p1	3
621	2.91	2.97	6.926	6.926	6.926	Of_RNA_HQ_transcript:34897.p1	type:complete len:232 gc:universal Of_RNA_HQ_transcript:34897:108-803(+)	RNA_HQ_transcript:34897.p1	2
622	2.85	72.08	84.05	79.74	79.74	Of_RNA_HQ_transcript:24781.p1	type:complete len:233 gc:universal Of_RNA_HQ_transcript:24781:480-1178(+)	RNA_HQ_transcript:24781.p1	130
623	2.83	10.95	18.61	18.61	18.61	Of_RNA_HQ_transcript:13058.p1	type:5prime_partial len:463 gc:universal Of_RNA_HQ_transcript:13058:3-1391(+)	RNA_HQ_transcript:13058.p1	22
624	2.83	2.9	3.899	3.899	3.899	Of_RNA_HQ_transcript:15738.p1	type:complete len:437 gc:universal Of_RNA_HQ_transcript:15738:54-1364(+)	RNA_HQ_transcript:15738.p1	2
625	2.74	2.92	4.88	3.062	3.062	CRM22_003218.1.p1	type:complete len:1046 gc:universal CRM22_003218.1:1-3138(+)	003218.1.p1	3
626	2.7	2.77	5.239	4.075	2.445	CRM22_007904.2.p1	type:complete len:860 gc:universal CRM22_007904.2:1-2580(+)	007904.2.p1	2
627	2.7	2.75	16.83	16.83	16.83	Of_RNA_HQ_transcript:56701.p1	type:complete len:102 gc:universal Of_RNA_HQ_transcript:56701:106-411(+)	RNA_HQ_transcript:56701.p1	3
629	2.69	2.74	4.167	4.167	4.167	Of_RNA_HQ_transcript:13813.p1	type:5prime_partial len:313 gc:universal Of_RNA_HQ_transcript:13813:1-939(+)	RNA_HQ_transcript:13813.p1	2
628	2.69	2.74	25.36	25.36	25.36	Of_RNA_HQ_transcript:54698.p1	type:complete len:139 gc:universal Of_RNA_HQ_transcript:54698:339-755(+)	RNA_HQ_transcript:54698.p1	2
631	2.65	2.71	6.397	3.412	3.412	Of_RNA_HQ_transcript:7707.p1	type:complete len:470 gc:universal Of_RNA_HQ_transcript:7707:109-1518(+)	RNA_HQ_transcript:7707.p1	2
632	2.62	2.64	8.547	8.547	8.547	Of_RNA_HQ_transcript:44904.p1	type:5prime_partial len:235 gc:universal Of_RNA_HQ_transcript:44904:1-705(+)	RNA_HQ_transcript:44904.p1	3
634	2.55	2.6	6.597	6.597	6.597	Of_RNA_HQ_transcript:16072.p1	type:5prime_partial len:289 gc:universal Of_RNA_HQ_transcript:16072:3-869(+)	RNA_HQ_transcript:16072.p1	2
635	2.51	2.53	12.43	4.237	4.237	Of_RNA_HQ_transcript:4927.p1	type:5prime_partial len:355 gc:universal Of_RNA_HQ_transcript:4927:3-1067(+)	RNA_HQ_transcript:4927.p1	2
636	2.5	3.15	2.587	1.187	1.187	CRM22_008098.3.p1	type:complete len:2359 gc:universal CRM22_008098.3:1-7077(+)	008098.3.p1	3
637	2.48	2.53	4.086	4.086	4.086	Of_RNA_HQ_transcript:8438.p1	type:complete len:466 gc:universal Of_RNA_HQ_transcript:8438:97-1494(+)	RNA_HQ_transcript:8438.p1	3
639	2.47	2.49	6.684	6.684	6.684	Of_RNA_HQ_transcript:18012.p1	type:complete len:375 gc:universal Of_RNA_HQ_transcript:18012:98-1222(+)	RNA_HQ_transcript:18012.p1	2
638	2.47	3.03	21.43	21.43	21.43	Of_RNA_HQ_transcript:76259.p1	type:5prime_partial len:141 gc:universal Of_RNA_HQ_transcript:76259:3-425(+)	RNA_HQ_transcript:76259.p1	5
640	2.46	2.48	7.744	7.744	7.744	Of_RNA_HQ_transcript:23824.p1	type:complete len:298 gc:universal Of_RNA_HQ_transcript:23824:255-1148(+)	RNA_HQ_transcript:23824.p1	2
641	2.45	2.5	4.883	3.397	3.397	Of_RNA_HQ_transcript:8763.p1	type:5prime_partial len:472 gc:universal Of_RNA_HQ_transcript:8763:2-1417(+)	RNA_HQ_transcript:8763.p1	2
642	2.41	31.36	44.49	44.49	41.8	Of_RNA_HQ_transcript:15169.p1	type:5prime_partial len:446 gc:universal Of_RNA_HQ_transcript:15169:1-1338(+)	RNA_HQ_transcript:15169.p1	34
643	2.39	2.41	14.15	8.491	8.491	Of_RNA_HQ_transcript:44354.p1	type:5prime_partial len:213 gc:universal Of_RNA_HQ_transcript:44354:3-641(+)	RNA_HQ_transcript:44354.p1	2
644	2.34	2.36	22.7	11.04	11.04	Of_RNA_HQ_transcript:62001.p1	type:5prime_partial len:164 gc:universal Of_RNA_HQ_transcript:62001:2-493(+)	RNA_HQ_transcript:62001.p1	2
645	2.33	5.75	20.95	14.41	14.19	Of_RNA_HQ_transcript:15473.p1	type:5prime_partial len:445 gc:universal Of_RNA_HQ_transcript:15473:1-1335(+)	RNA_HQ_transcript:15473.p1	7
648	2.31	17.54	48.36	46.01	45.54	Of_RNA_HQ_transcript:15449.p1	type:complete len:214 gc:universal Of_RNA_HQ_transcript:15449:677-1318(+)	RNA_HQ_transcript:15449.p1	13
650	2.3	2.31	30.51	27.12	27.12	Of_RNA_HQ_transcript:3772.p1	type:complete len:119 gc:universal Of_RNA_HQ_transcript:3772:99-455(+)	RNA_HQ_transcript:3772.p1	3
651	2.28	4.36	50.49	50.49	44.66	Of_RNA_HQ_transcript:83978.p1	type:5prime_partial len:104 gc:universal Of_RNA_HQ_transcript:83978:2-313(+)	RNA_HQ_transcript:83978.p1	4
653	2.26	2.28	5.072	3.641	1.56	CRM22_001799.3.p1	type:complete len:770 gc:universal CRM22_001799.3:1-2310(+)	001799.3.p1	2
656	2.24	24.09	52.46	52.46	52.46	Of_RNA_HQ_transcript:31957.p1	type:5prime_partial len:285 gc:universal Of_RNA_HQ_transcript:31957:1-855(+)	RNA_HQ_transcript:31957.p1	14
659	2.21	2.23	33.09	32.37	32.37	Of_RNA_HQ_transcript:53606.p1	type:5prime_partial len:140 gc:universal Of_RNA_HQ_transcript:53606:3-422(+)	RNA_HQ_transcript:53606.p1	4
663	2.16	2.17	9.35	9.35	6.504	Of_RNA_HQ_transcript:28719.p1	type:5prime_partial len:247 gc:universal Of_RNA_HQ_transcript:28719:3-743(+)	RNA_HQ_transcript:28719.p1	3
667	2.11	41.76	46.2	44.64	44.64	Of_RNA_HQ_transcript:13874.p1	type:internal len:514 gc:universal Of_RNA_HQ_transcript:13874:3-1541(+)	RNA_HQ_transcript:13874.p1	60
668	2.11	2.11	30.05	21.24	20.73	Of_RNA_HQ_transcript:66917.p1	type:5prime_partial len:194 gc:universal Of_RNA_HQ_transcript:66917:1-582(+)	RNA_HQ_transcript:66917.p1	3
671	2.08	129.61	99.14	90.52	88.36	Of_RNA_HQ_transcript:41161.p1	type:complete len:233 gc:universal Of_RNA_HQ_transcript:41161:281-979(+)	RNA_HQ_transcript:41161.p1	342
674	2.07	2.14	4.598	4.598	4.598	CRM22_007295.p1	type:complete len:523 gc:universal CRM22_007295:1-1569(+)	007295.p1	2
673	2.07	8.31	16.58	13.32	9.799	Of_RNA_HQ_transcript:7461.p1	type:complete len:399 gc:universal Of_RNA_HQ_transcript:7461:430-1626(+)	RNA_HQ_transcript:7461.p1	5
676	2.04	6.06	8.748	8.748	5.169	Of_RNA_HQ_transcript:3587.p1	type:complete len:504 gc:universal Of_RNA_HQ_transcript:3587:491-2002(+)	RNA_HQ_transcript:3587.p1	4
679	2.03	2.03	13.44	13.44	10.49	Of_RNA_HQ_transcript:32880.p3	type:5prime_partial len:306 gc:universal Of_RNA_HQ_transcript:32880:2-919(+)	RNA_HQ_transcript:32880.p3	6
680	2.02	2.11	4.984	2.733	2.733	CRM22_008272.1.p1	type:complete len:623 gc:universal CRM22_008272.1:1-1869(+)	008272.1.p1	2
688	2.01	24.98	33.93	31.01	29.44	Of_RNA_HQ_transcript:13667.p1	type:5prime_partial len:446 gc:universal Of_RNA_HQ_transcript:13667:3-1340(+)	RNA_HQ_transcript:13667.p1	15
689	2.01	2.01	8.685	3.991	3.991	Of_RNA_HQ_transcript:13899.p1	type:complete len:427 gc:universal Of_RNA_HQ_transcript:13899:152-1432(+)	RNA_HQ_transcript:13899.p1	2
687	2.01	56.01	82.35	58.17	58.17	Of_RNA_HQ_transcript:36357.p1	type:5prime_partial len:154 gc:universal Of_RNA_HQ_transcript:36357:3-464(+)	RNA_HQ_transcript:36357.p1	144
686	2.01	106.98	64.17	60.26	60.26	Of_RNA_HQ_transcript:48775.p1	type:internal len:308 gc:universal Of_RNA_HQ_transcript:48775:1-921(+)	RNA_HQ_transcript:48775.p1	277
724	2	4	10.17	10.17	10.17	CRM22_002672.p1	type:complete len:178 gc:universal CRM22_002672:1-534(+)	002672.p1	2
704	2	32.45	31.14	29.64	28.29	CRM22_005006.2.p1	type:complete len:669 gc:universal CRM22_005006.2:1-2007(+)	005006.2.p1	17
708	2	24.39	39.24	35.93	34.04	CRM22_006085.1.p1	type:complete len:424 gc:universal CRM22_006085.1:1-1272(+)	006085.1.p1	17
722	2	5.21	18.18	17.61	17.61	CRM22_007347.3.p1	type:complete len:177 gc:universal CRM22_007347.3:1-531(+)	007347.3.p1	3
715	2	10.25	2.885	2.885	2.581	CRM22_009033.2.p1	type:complete len:1977 gc:universal CRM22_009033.2:1-5931(+)	009033.2.p1	9
725	2	2.42	4.545	4.545	4.545	Of_RNA_HQ_transcript:15216.p1	type:complete len:375 gc:universal Of_RNA_HQ_transcript:15216:36-1160(+)	RNA_HQ_transcript:15216.p1	2
710	2	17.83	42.86	42.86	40.32	Of_RNA_HQ_transcript:22421.p1	type:complete len:316 gc:universal Of_RNA_HQ_transcript:22421:245-1192(+)	RNA_HQ_transcript:22421.p1	10
727	2	2.01	5.063	4.81	4.81	Of_RNA_HQ_transcript:23695.p1	type:5prime_partial len:396 gc:universal Of_RNA_HQ_transcript:23695:3-1190(+)	RNA_HQ_transcript:23695.p1	2
702	2	33.67	51.89	51.62	48.11	Of_RNA_HQ_transcript:24477.p1	type:5prime_partial len:371 gc:universal Of_RNA_HQ_transcript:24477:1-1113(+)	RNA_HQ_transcript:24477.p1	19
701	2	42.73	67.7	63.48	60.11	Of_RNA_HQ_transcript:26998.p1	type:5prime_partial len:357 gc:universal Of_RNA_HQ_transcript:26998:2-1072(+)	RNA_HQ_transcript:26998.p1	32
716	2	7.79	21.41	15.72	11.65	Of_RNA_HQ_transcript:27802.p1	type:5prime_partial len:370 gc:universal Of_RNA_HQ_transcript:27802:3-1112(+)	RNA_HQ_transcript:27802.p1	5
703	2	32.71	57.64	47.45	35.99	Of_RNA_HQ_transcript:30882.p1	type:complete len:315 gc:universal Of_RNA_HQ_transcript:30882:190-1134(+)	RNA_HQ_transcript:30882.p1	85
697	2	129.84	67.88	66.48	62.85	Of_RNA_HQ_transcript:35120.p1	type:5prime_partial len:359 gc:universal Of_RNA_HQ_transcript:35120:3-1079(+)	RNA_HQ_transcript:35120.p1	315
709	2	18.28	33.44	33.44	32.78	Of_RNA_HQ_transcript:38228.p1	type:5prime_partial len:300 gc:universal Of_RNA_HQ_transcript:38228:2-901(+)	RNA_HQ_transcript:38228.p1	45
707	2	24.48	31.83	31.83	31.83	Of_RNA_HQ_transcript:4303.p1	type:5prime_partial len:510 gc:universal Of_RNA_HQ_transcript:4303:3-1532(+)	RNA_HQ_transcript:4303.p1	15
718	2	7.39	22.22	22.22	22.22	Of_RNA_HQ_transcript:47494.p1	type:complete len:154 gc:universal Of_RNA_HQ_transcript:47494:268-729(+)	RNA_HQ_transcript:47494.p1	4
705	2	29.97	49.45	49.45	46.49	Of_RNA_HQ_transcript:49572.p1	type:5prime_partial len:272 gc:universal Of_RNA_HQ_transcript:49572:2-817(+)	RNA_HQ_transcript:49572.p1	22
699	2	73.8	72.52	70.99	70.99	Of_RNA_HQ_transcript:52193.p1	type:5prime_partial len:263 gc:universal Of_RNA_HQ_transcript:52193:2-790(+)	RNA_HQ_transcript:52193.p1	127
762	2	2	82.84	82.84	82.84	Of_RNA_HQ_transcript:5265.p1	type:5prime_partial len:473 gc:universal Of_RNA_HQ_transcript:5265:3-1421(+)	RNA_HQ_transcript:5265.p1	7
729	2	2	25.77	21.47	21.47	Of_RNA_HQ_transcript:62799.p1	type:5prime_partial len:164 gc:universal Of_RNA_HQ_transcript:62799:1-492(+)	RNA_HQ_transcript:62799.p1	2
700	2	50.33	63.86	63.86	63.86	Of_RNA_HQ_transcript:63383.p1	type:5prime_partial len:203 gc:universal Of_RNA_HQ_transcript:63383:1-609(+)	RNA_HQ_transcript:63383.p1	102
731	2	2	16.35	16.35	16.35	Of_RNA_HQ_transcript:64067.p1	type:complete len:209 gc:universal Of_RNA_HQ_transcript:64067:1-627(+)	RNA_HQ_transcript:64067.p1	10
714	2	12.4	43.1	43.1	43.1	Of_RNA_HQ_transcript:65934.p1	type:complete len:175 gc:universal Of_RNA_HQ_transcript:65934:135-659(+)	RNA_HQ_transcript:65934.p1	9
698	2	106.97	88.89	85.51	85.51	Of_RNA_HQ_transcript:67429.p1	type:5prime_partial len:208 gc:universal Of_RNA_HQ_transcript:67429:1-624(+)	RNA_HQ_transcript:67429.p1	268
712	2	15.98	17.12	15.98	15.98	Of_RNA_HQ_transcript:6921.p1	type:complete len:439 gc:universal Of_RNA_HQ_transcript:6921:150-1466(+)	RNA_HQ_transcript:6921.p1	12
720	2	6.01	42.42	42.42	42.42	Of_RNA_HQ_transcript:75445.p1	type:complete len:100 gc:universal Of_RNA_HQ_transcript:75445:106-405(+)	RNA_HQ_transcript:75445.p1	4
723	2	4	19.17	19.17	19.17	Of_RNA_HQ_transcript:78702.p1	type:5prime_partial len:121 gc:universal Of_RNA_HQ_transcript:78702:2-364(+)	RNA_HQ_transcript:78702.p1	2
711	2	17.24	74.29	74.29	74.29	Of_RNA_HQ_transcript:80220.p1	type:5prime_partial len:106 gc:universal Of_RNA_HQ_transcript:80220:3-320(+)	RNA_HQ_transcript:80220.p1	16
706	2	27.94	83.67	73.47	73.47	Of_RNA_HQ_transcript:9576.p3	type:complete len:148 gc:universal Of_RNA_HQ_transcript:9576:1041-1484(+)	RNA_HQ_transcript:9576.p3	28
713	2	14.59	16.96	16.96	16.37	Of_RNA_HQ_transcript:9788.p1	type:5prime_partial len:508 gc:universal Of_RNA_HQ_transcript:9788:1-1524(+)	RNA_HQ_transcript:9788.p1	33
792	1.79	1.99	6.959	6.959	5.155	Of_RNA_HQ_transcript:26867.p1	type:5prime_partial len:389 gc:universal Of_RNA_HQ_transcript:26867:1-1167(+)	RNA_HQ_transcript:26867.p1	2
793	1.76	1.97	20.42	16.2	15.49	Of_RNA_HQ_transcript:52444.p1	type:5prime_partial len:143 gc:universal Of_RNA_HQ_transcript:52444:1-429(+)	RNA_HQ_transcript:52444.p1	2
797	1.66	5.7	10.6	10.6	10.6	Of_RNA_HQ_transcript:2861.p1	type:5prime_partial len:652 gc:universal Of_RNA_HQ_transcript:2861:2-1957(+)	RNA_HQ_transcript:2861.p1	6
799	1.64	1.86	5.128	5.128	5.128	Of_RNA_HQ_transcript:7591.p1	type:complete len:469 gc:universal Of_RNA_HQ_transcript:7591:278-1684(+)	RNA_HQ_transcript:7591.p1	2
800	1.62	48.95	90.73	88.41	88.41	Of_RNA_HQ_transcript:50101.p1	type:internal len:303 gc:universal Of_RNA_HQ_transcript:50101:1-906(+)	RNA_HQ_transcript:50101.p1	133
807	1.5	50.76	76.99	75	72.73	Of_RNA_HQ_transcript:24536.p1	type:5prime_partial len:353 gc:universal Of_RNA_HQ_transcript:24536:1-1059(+)	RNA_HQ_transcript:24536.p1	43
810	1.47	1.59	6.776	3.696	3.696	Of_RNA_HQ_transcript:5537.p1	type:5prime_partial len:488 gc:universal Of_RNA_HQ_transcript:5537:2-1465(+)	RNA_HQ_transcript:5537.p1	2
819	1.32	24.96	48.5	48.5	48.5	CRM22_005664.2.p1	type:complete len:267 gc:universal CRM22_005664.2:1-801(+)	005664.2.p1	17
