# Supplementary material for: Secreted and surface proteome and transcriptome of Opisthorchis felineus
Source: Front Parasitol. 2023 Oct 10;2:1195457. doi: 10.3389/fpara.2023.1195457 (PMC11732047; doi:10.3389/fpara.2023.1195457)
Supplement: Supplementary file 10 [file Table_7.xlsx]

## Sheet: Sheet1
Supplementary Table S7 MV Proteinpilot search results. Proteinpilot generated search report from the MV protein fraction.
N	Unused	Total	%Cov	%Cov(50)	%Cov(95)	Accession	Name	Species	Peptides(95%)
1	337.26	337.26	79.63	77.46	73.79	CRM22_009034.5.p1	type:complete len:2073 gc:universal CRM22_009034.5:1-6219(+)	009034.5.p1	350
2	172.59	172.56	84.62	83	81.38	Of_RNA_HQ_transcript:986.p1	type:complete len:801 gc:universal Of_RNA_HQ_transcript:986:55-2457(+)	RNA_HQ_transcript:986.p1	230
3	169.89	170.13	27.6	23.03	18.41	CRM22_003509.3.p1	type:complete len:4759 gc:universal CRM22_003509.3:1-14277(+)	003509.3.p1	87
4	164.87	164.8	92.53	91.42	87.55	Of_RNA_HQ_transcript:1563.p1	type:5prime_partial len:724 gc:universal Of_RNA_HQ_transcript:1563:2-2173(+)	RNA_HQ_transcript:1563.p1	159
5	134.4	134.28	78.21	75.87	74.64	Of_RNA_HQ_transcript:552.p1	type:complete len:896 gc:universal Of_RNA_HQ_transcript:552:47-2734(+)	RNA_HQ_transcript:552.p1	147
6	103.68	103.68	75.85	73.11	66.78	Of_RNA_HQ_transcript:192.p1	type:5prime_partial len:916 gc:universal Of_RNA_HQ_transcript:192:2-2749(+)	RNA_HQ_transcript:192.p1	63
7	103.1	103.12	37.5	31.72	27.95	CRM22_007109.1.p1	type:complete len:2337 gc:universal CRM22_007109.1:1-7011(+)	007109.1.p1	57
8	100.92	101.38	83.33	83.33	83.33	Of_RNA_HQ_transcript:13473.p1	type:5prime_partial len:451 gc:universal Of_RNA_HQ_transcript:13473:2-1354(+)	RNA_HQ_transcript:13473.p1	157
9	100.47	100.6	34.45	29.49	23.67	CRM22_003879.p1	type:complete len:2422 gc:universal CRM22_003879:1-7266(+)	003879.p1	51
10	99.89	99.98	57.55	55.65	50.89	Of_RNA_HQ_transcript:719.p1	type:5prime_partial len:842 gc:universal Of_RNA_HQ_transcript:719:3-2528(+)	RNA_HQ_transcript:719.p1	101
11	93.97	94.15	32.27	28.04	24.43	CRM22_003257.1.p1	type:complete len:2105 gc:universal CRM22_003257.1:1-6315(+)	003257.1.p1	52
12	90.76	90.63	80.92	80.55	74.13	Of_RNA_HQ_transcript:2584.p1	type:complete len:546 gc:universal Of_RNA_HQ_transcript:2584:41-1678(+)	RNA_HQ_transcript:2584.p1	81
13	90.31	90.1	93.41	93.41	90.83	Of_RNA_HQ_transcript:15767.p1	type:complete len:350 gc:universal Of_RNA_HQ_transcript:15767:285-1334(+)	RNA_HQ_transcript:15767.p1	96
14	88.62	88.61	62.76	61.54	58.61	Of_RNA_HQ_transcript:577.p1	type:5prime_partial len:820 gc:universal Of_RNA_HQ_transcript:577:2-2461(+)	RNA_HQ_transcript:577.p1	71
16	88.44	88.45	70.54	65.24	64.11	Of_RNA_HQ_transcript:830.p1	type:complete len:887 gc:universal Of_RNA_HQ_transcript:830:35-2695(+)	RNA_HQ_transcript:830.p1	59
17	87.69	87.75	75.86	74.96	69.75	Of_RNA_HQ_transcript:2810.p1	type:5prime_partial len:672 gc:universal Of_RNA_HQ_transcript:2810:3-2018(+)	RNA_HQ_transcript:2810.p1	81
18	85.08	85.08	34.6	30.8	24.94	CRM22_006176.1.p1	type:complete len:1998 gc:universal CRM22_006176.1:1-5994(+)	006176.1.p1	47
20	82.28	82.26	86.84	85.96	83.63	Of_RNA_HQ_transcript:17930.p1	type:complete len:343 gc:universal Of_RNA_HQ_transcript:17930:149-1177(+)	RNA_HQ_transcript:17930.p1	110
21	81.18	81.23	49.71	46.35	42.67	Of_RNA_HQ_transcript:54.p1	type:5prime_partial len:1194 gc:universal Of_RNA_HQ_transcript:54:2-3583(+)	RNA_HQ_transcript:54.p1	47
23	77.54	77.31	82.43	82.43	78.55	Of_RNA_HQ_transcript:24602.p1	type:5prime_partial len:388 gc:universal Of_RNA_HQ_transcript:24602:1-1164(+)	RNA_HQ_transcript:24602.p1	101
24	77.21	77.14	70.07	68.42	68.42	Of_RNA_HQ_transcript:34015.p1	type:complete len:305 gc:universal Of_RNA_HQ_transcript:34015:162-1076(+)	RNA_HQ_transcript:34015.p1	156
25	76.97	77.21	64.69	58.76	51.23	Of_RNA_HQ_transcript:3196.p1	type:complete len:692 gc:universal Of_RNA_HQ_transcript:3196:26-2101(+)	RNA_HQ_transcript:3196.p1	58
26	75.27	75.24	17.57	15.24	11.75	CRM22_009630.3.p1	type:complete len:3091 gc:universal CRM22_009630.3:1-9273(+)	009630.3.p1	37
27	75.12	75.1	38.48	35.64	29.23	CRM22_000137.p1	type:complete len:1373 gc:universal CRM22_000137:1-4119(+)	000137.p1	47
28	71.5	71.5	66.51	65.75	64.98	Of_RNA_HQ_transcript:2641.p1	type:complete len:652 gc:universal Of_RNA_HQ_transcript:2641:42-1997(+)	RNA_HQ_transcript:2641.p1	45
29	69.36	69.36	32.37	27.78	26.21	CRM22_003222.p1	type:complete len:1592 gc:universal CRM22_003222:1-4776(+)	003222.p1	38
30	68.63	68.64	93.54	90.11	89.35	Of_RNA_HQ_transcript:51399.p1	type:5prime_partial len:264 gc:universal Of_RNA_HQ_transcript:51399:1-792(+)	RNA_HQ_transcript:51399.p1	141
31	68.4	68.47	83.15	83.15	81.25	Of_RNA_HQ_transcript:20911.p1	type:5prime_partial len:369 gc:universal Of_RNA_HQ_transcript:20911:1-1107(+)	RNA_HQ_transcript:20911.p1	53
32	67.71	67.8	44.94	42.23	33.58	Of_RNA_HQ_transcript:131.p1	type:complete len:960 gc:universal Of_RNA_HQ_transcript:131:184-3063(+)	RNA_HQ_transcript:131.p1	53
33	67.56	67.61	63.82	63.82	63.64	Of_RNA_HQ_transcript:3793.p1	type:5prime_partial len:540 gc:universal Of_RNA_HQ_transcript:3793:3-1622(+)	RNA_HQ_transcript:3793.p1	45
34	66.67	66.68	91.5	91.5	89.07	Of_RNA_HQ_transcript:27912.p1	type:complete len:248 gc:universal Of_RNA_HQ_transcript:27912:214-957(+)	RNA_HQ_transcript:27912.p1	58
35	65.65	65.68	73.95	72.65	69.09	Of_RNA_HQ_transcript:3107.p1	type:complete len:619 gc:universal Of_RNA_HQ_transcript:3107:100-1956(+)	RNA_HQ_transcript:3107.p1	44
36	64.41	64.43	75	74.17	70.63	Of_RNA_HQ_transcript:4144.p1	type:complete len:481 gc:universal Of_RNA_HQ_transcript:4144:48-1490(+)	RNA_HQ_transcript:4144.p1	44
37	63.05	63.05	40.81	38.44	35.24	CRM22_005470.5.p1	type:complete len:1312 gc:universal CRM22_005470.5:1-3936(+)	005470.5.p1	39
38	62.64	62.65	57.69	55.57	52.65	Of_RNA_HQ_transcript:1268.p1	type:complete len:755 gc:universal Of_RNA_HQ_transcript:1268:38-2302(+)	RNA_HQ_transcript:1268.p1	33
39	62.39	62.39	82.94	82.34	78.57	Of_RNA_HQ_transcript:4091.p1	type:5prime_partial len:505 gc:universal Of_RNA_HQ_transcript:4091:2-1516(+)	RNA_HQ_transcript:4091.p1	43
40	61.75	61.76	66.74	65.19	65.19	Of_RNA_HQ_transcript:12631.p1	type:complete len:452 gc:universal Of_RNA_HQ_transcript:12631:62-1417(+)	RNA_HQ_transcript:12631.p1	57
42	60.79	60.87	91.84	91.08	83.68	Of_RNA_HQ_transcript:7357.p1	type:5prime_partial len:528 gc:universal Of_RNA_HQ_transcript:7357:2-1585(+)	RNA_HQ_transcript:7357.p1	44
43	60.68	60.9	39.23	33.31	30.02	CRM22_008560.4.p1	type:complete len:1250 gc:universal CRM22_008560.4:1-3750(+)	008560.4.p1	35
44	59.97	59.96	74.31	73.32	73.32	Of_RNA_HQ_transcript:15224.p1	type:5prime_partial len:402 gc:universal Of_RNA_HQ_transcript:15224:1-1206(+)	RNA_HQ_transcript:15224.p1	50
45	59.77	59.83	47.53	44.82	40	Of_RNA_HQ_transcript:967.p1	type:complete len:851 gc:universal Of_RNA_HQ_transcript:967:53-2605(+)	RNA_HQ_transcript:967.p1	32
46	59.02	59.14	43.73	39.18	36.96	CRM22_004341.3.p1	type:complete len:902 gc:universal CRM22_004341.3:1-2706(+)	004341.3.p1	36
47	57.84	57.86	84.76	84.76	84.76	Of_RNA_HQ_transcript:52082.p1	type:5prime_partial len:165 gc:universal Of_RNA_HQ_transcript:52082:3-497(+)	RNA_HQ_transcript:52082.p1	69
48	57.1	57.16	88.24	85.07	85.07	Of_RNA_HQ_transcript:23672.p1	type:5prime_partial len:222 gc:universal Of_RNA_HQ_transcript:23672:1-666(+)	RNA_HQ_transcript:23672.p1	77
49	55.33	55.33	55.1	50.97	44.9	Of_RNA_HQ_transcript:693.p1	type:5prime_partial len:825 gc:universal Of_RNA_HQ_transcript:693:1-2475(+)	RNA_HQ_transcript:693.p1	34
50	53.39	53.39	39.38	37.23	34.14	CRM22_010976.p1	type:complete len:745 gc:universal CRM22_010976:1-2235(+)	010976.p1	66
51	52.89	52.97	43.57	39.56	32.5	Of_RNA_HQ_transcript:1051.p1	type:complete len:724 gc:universal Of_RNA_HQ_transcript:1051:182-2353(+)	RNA_HQ_transcript:1051.p1	39
52	52.76	52.95	71.97	62.93	54.43	Of_RNA_HQ_transcript:8404.p1	type:5prime_partial len:554 gc:universal Of_RNA_HQ_transcript:8404:1-1662(+)	RNA_HQ_transcript:8404.p1	29
53	51.9	51.91	30.09	27.53	23.89	Of_RNA_HQ_transcript:24.p1	type:5prime_partial len:1018 gc:universal Of_RNA_HQ_transcript:24:3-3056(+)	RNA_HQ_transcript:24.p1	28
54	51.37	51.68	39.63	39.51	37.07	Of_RNA_HQ_transcript:882.p1	type:complete len:821 gc:universal Of_RNA_HQ_transcript:882:52-2514(+)	RNA_HQ_transcript:882.p1	50
55	51.29	51.31	68.63	65.53	63.35	Of_RNA_HQ_transcript:23933.p1	type:complete len:323 gc:universal Of_RNA_HQ_transcript:23933:43-1011(+)	RNA_HQ_transcript:23933.p1	57
56	51.15	51.21	85.84	75.34	75.34	Of_RNA_HQ_transcript:20894.p1	type:complete len:220 gc:universal Of_RNA_HQ_transcript:20894:629-1288(+)	RNA_HQ_transcript:20894.p1	56
57	51.03	51.06	76.35	75.95	67.74	Of_RNA_HQ_transcript:8791.p1	type:5prime_partial len:500 gc:universal Of_RNA_HQ_transcript:8791:2-1501(+)	RNA_HQ_transcript:8791.p1	36
58	50.89	50.97	56.7	53.58	53.58	Of_RNA_HQ_transcript:4128.p1	type:complete len:546 gc:universal Of_RNA_HQ_transcript:4128:83-1720(+)	RNA_HQ_transcript:4128.p1	30
59	50.46	50.61	85.41	77.51	74.16	Of_RNA_HQ_transcript:32345.p1	type:complete len:330 gc:universal Of_RNA_HQ_transcript:32345:32-1021(+)	RNA_HQ_transcript:32345.p1	38
60	50.18	50.26	71.12	70.75	70.75	Of_RNA_HQ_transcript:8733.p1	type:5prime_partial len:548 gc:universal Of_RNA_HQ_transcript:8733:1-1644(+)	RNA_HQ_transcript:8733.p1	38
61	49.82	50.65	87.47	81.74	80.11	Of_RNA_HQ_transcript:16584.p1	type:complete len:368 gc:universal Of_RNA_HQ_transcript:16584:63-1166(+)	RNA_HQ_transcript:16584.p1	42
62	49.34	49.36	88.72	86.94	86.94	Of_RNA_HQ_transcript:26046.p1	type:complete len:338 gc:universal Of_RNA_HQ_transcript:26046:73-1086(+)	RNA_HQ_transcript:26046.p1	42
63	49.21	49.27	70.78	69.78	60.04	Of_RNA_HQ_transcript:6139.p1	type:5prime_partial len:504 gc:universal Of_RNA_HQ_transcript:6139:3-1514(+)	RNA_HQ_transcript:6139.p1	32
64	49.06	49.12	50.06	44.4	41.76	Of_RNA_HQ_transcript:504.p1	type:complete len:796 gc:universal Of_RNA_HQ_transcript:504:164-2551(+)	RNA_HQ_transcript:504.p1	28
65	48.74	48.78	44.46	39.53	35.84	CRM22_003510.1.p1	type:complete len:732 gc:universal CRM22_003510.1:1-2196(+)	003510.1.p1	26
66	47.94	47.97	20.64	18.52	17.6	CRM22_008590.p1	type:complete len:1740 gc:universal CRM22_008590:1-5220(+)	008590.p1	30
67	47.68	47.69	34.49	30.44	28.52	Of_RNA_HQ_transcript:36.p1	type:5prime_partial len:1039 gc:universal Of_RNA_HQ_transcript:36:1-3117(+)	RNA_HQ_transcript:36.p1	29
68	47.01	59.54	68.89	68.44	67.33	Of_RNA_HQ_transcript:12793.p1	type:complete len:451 gc:universal Of_RNA_HQ_transcript:12793:103-1455(+)	RNA_HQ_transcript:12793.p1	47
69	46.6	46.65	56.55	47.76	46.68	Of_RNA_HQ_transcript:6891.p1	type:5prime_partial len:558 gc:universal Of_RNA_HQ_transcript:6891:3-1676(+)	RNA_HQ_transcript:6891.p1	29
70	46.24	46.24	68	66	58.67	Of_RNA_HQ_transcript:6175.p1	type:complete len:451 gc:universal Of_RNA_HQ_transcript:6175:27-1379(+)	RNA_HQ_transcript:6175.p1	25
71	46.18	48.25	72.2	69.51	63.41	Of_RNA_HQ_transcript:18031.p1	type:5prime_partial len:411 gc:universal Of_RNA_HQ_transcript:18031:2-1234(+)	RNA_HQ_transcript:18031.p1	39
72	45.99	46.08	75.12	73.73	65.44	Of_RNA_HQ_transcript:9658.p1	type:5prime_partial len:435 gc:universal Of_RNA_HQ_transcript:9658:2-1306(+)	RNA_HQ_transcript:9658.p1	28
73	45.64	45.66	67.52	64.96	62.4	Of_RNA_HQ_transcript:19457.p1	type:5prime_partial len:392 gc:universal Of_RNA_HQ_transcript:19457:3-1178(+)	RNA_HQ_transcript:19457.p1	42
74	45.43	45.47	86.89	86.89	84.02	Of_RNA_HQ_transcript:38994.p1	type:complete len:245 gc:universal Of_RNA_HQ_transcript:38994:64-798(+)	RNA_HQ_transcript:38994.p1	33
75	43.98	43.98	80.48	78.55	77.11	Of_RNA_HQ_transcript:15730.p1	type:5prime_partial len:416 gc:universal Of_RNA_HQ_transcript:15730:1-1248(+)	RNA_HQ_transcript:15730.p1	35
76	43.91	43.91	49.67	49.67	43.93	Of_RNA_HQ_transcript:11789.p1	type:5prime_partial len:454 gc:universal Of_RNA_HQ_transcript:11789:1-1362(+)	RNA_HQ_transcript:11789.p1	32
77	43.83	43.91	12.57	9.502	8.199	CRM22_009785.1.p1	type:complete len:3916 gc:universal CRM22_009785.1:1-11748(+)	009785.1.p1	29
78	43.8	43.79	72.56	72.56	68.8	Of_RNA_HQ_transcript:20604.p1	type:5prime_partial len:267 gc:universal Of_RNA_HQ_transcript:20604:2-802(+)	RNA_HQ_transcript:20604.p1	78
79	43.33	43.35	69.23	69.23	67.99	Of_RNA_HQ_transcript:17277.p1	type:complete len:404 gc:universal Of_RNA_HQ_transcript:17277:21-1232(+)	RNA_HQ_transcript:17277.p1	32
80	43.11	43.12	62.5	62.5	62.5	Of_RNA_HQ_transcript:33165.p1	type:complete len:369 gc:universal Of_RNA_HQ_transcript:33165:19-1125(+)	RNA_HQ_transcript:33165.p1	23
81	41.69	41.69	53.79	49.21	46.56	Of_RNA_HQ_transcript:5148.p1	type:complete len:568 gc:universal Of_RNA_HQ_transcript:5148:39-1742(+)	RNA_HQ_transcript:5148.p1	22
82	41.55	41.55	39.42	39.3	31.98	Of_RNA_HQ_transcript:448.p1	type:complete len:861 gc:universal Of_RNA_HQ_transcript:448:96-2678(+)	RNA_HQ_transcript:448.p1	27
83	41.53	41.54	57.86	54.76	53.59	Of_RNA_HQ_transcript:8963.p1	type:5prime_partial len:516 gc:universal Of_RNA_HQ_transcript:8963:3-1550(+)	RNA_HQ_transcript:8963.p1	22
84	41.03	41.07	66.3	57.92	51	Of_RNA_HQ_transcript:8531.p1	type:complete len:550 gc:universal Of_RNA_HQ_transcript:8531:1-1650(+)	RNA_HQ_transcript:8531.p1	22
85	40.87	83.89	80.96	80.96	80.96	Of_RNA_HQ_transcript:15381.p1	type:5prime_partial len:458 gc:universal Of_RNA_HQ_transcript:15381:1-1374(+)	RNA_HQ_transcript:15381.p1	137
86	40.67	40.72	81.56	81.56	81.56	Of_RNA_HQ_transcript:69659.p1	type:5prime_partial len:180 gc:universal Of_RNA_HQ_transcript:69659:1-540(+)	RNA_HQ_transcript:69659.p1	73
88	40.15	44.95	67.37	61.44	61.44	Of_RNA_HQ_transcript:12830.p1	type:5prime_partial len:473 gc:universal Of_RNA_HQ_transcript:12830:2-1420(+)	RNA_HQ_transcript:12830.p1	38
89	39.91	40	24.84	24.26	22.14	CRM22_006403.1.p1	type:complete len:1225 gc:universal CRM22_006403.1:1-3675(+)	006403.1.p1	21
90	39.71	39.73	71.05	68.86	68.86	Of_RNA_HQ_transcript:51001.p1	type:complete len:229 gc:universal Of_RNA_HQ_transcript:51001:34-720(+)	RNA_HQ_transcript:51001.p1	29
91	39.67	50.17	42.47	37.96	34.05	Of_RNA_HQ_transcript:824.p1	type:5prime_partial len:844 gc:universal Of_RNA_HQ_transcript:824:3-2534(+)	RNA_HQ_transcript:824.p1	36
93	39.08	39.14	58.78	57.71	51.79	Of_RNA_HQ_transcript:8444.p1	type:5prime_partial len:559 gc:universal Of_RNA_HQ_transcript:8444:1-1677(+)	RNA_HQ_transcript:8444.p1	30
94	39.05	39.09	64.22	55.41	50.83	Of_RNA_HQ_transcript:8447.p1	type:5prime_partial len:546 gc:universal Of_RNA_HQ_transcript:8447:1-1638(+)	RNA_HQ_transcript:8447.p1	22
95	39.02	41.11	54.73	52.25	50.9	Of_RNA_HQ_transcript:4842.p1	type:complete len:445 gc:universal Of_RNA_HQ_transcript:4842:68-1402(+)	RNA_HQ_transcript:4842.p1	31
96	38.58	39.22	78.45	78.45	70.72	Of_RNA_HQ_transcript:43298.p1	type:complete len:182 gc:universal Of_RNA_HQ_transcript:43298:100-645(+)	RNA_HQ_transcript:43298.p1	56
97	38.36	40.59	77.69	77.69	71.54	Of_RNA_HQ_transcript:48226.p1	type:5prime_partial len:261 gc:universal Of_RNA_HQ_transcript:48226:3-785(+)	RNA_HQ_transcript:48226.p1	35
98	37.82	37.88	54.48	51.55	39.85	Of_RNA_HQ_transcript:8182.p1	type:complete len:548 gc:universal Of_RNA_HQ_transcript:8182:27-1670(+)	RNA_HQ_transcript:8182.p1	20
99	37.4	37.45	70.96	70.3	63.7	CRM22_003601.1.p1	type:complete len:304 gc:universal CRM22_003601.1:1-912(+)	003601.1.p1	26
101	37.21	37.33	61.87	53.96	47.66	Of_RNA_HQ_transcript:7909.p1	type:5prime_partial len:557 gc:universal Of_RNA_HQ_transcript:7909:3-1673(+)	RNA_HQ_transcript:7909.p1	21
102	36.13	36.14	55.2	50.54	45.7	Of_RNA_HQ_transcript:5459.p1	type:complete len:559 gc:universal Of_RNA_HQ_transcript:5459:35-1711(+)	RNA_HQ_transcript:5459.p1	24
104	36.05	37.16	50.65	48.92	41.99	Of_RNA_HQ_transcript:10992.p1	type:5prime_partial len:463 gc:universal Of_RNA_HQ_transcript:10992:1-1389(+)	RNA_HQ_transcript:10992.p1	21
103	36.05	38.13	75.29	73	63.5	Of_RNA_HQ_transcript:22379.p1	type:5prime_partial len:264 gc:universal Of_RNA_HQ_transcript:22379:1-792(+)	RNA_HQ_transcript:22379.p1	26
105	35.85	35.92	19.27	15.46	13.37	CRM22_003260.4.p1	type:complete len:1340 gc:universal CRM22_003260.4:1-4020(+)	003260.4.p1	17
106	35.58	35.61	64.64	61.61	51.84	Of_RNA_HQ_transcript:16745.p1	type:complete len:462 gc:universal Of_RNA_HQ_transcript:16745:61-1446(+)	RNA_HQ_transcript:16745.p1	25
107	34.81	34.84	78.3	78.3	78.3	Of_RNA_HQ_transcript:57224.p1	type:complete len:213 gc:universal Of_RNA_HQ_transcript:57224:31-669(+)	RNA_HQ_transcript:57224.p1	26
108	34.73	34.91	83.64	80.45	79.09	Of_RNA_HQ_transcript:50565.p1	type:5prime_partial len:221 gc:universal Of_RNA_HQ_transcript:50565:3-665(+)	RNA_HQ_transcript:50565.p1	25
109	34.15	34.16	35.12	32.6	29.13	Of_RNA_HQ_transcript:2262.p1	type:complete len:636 gc:universal Of_RNA_HQ_transcript:2262:335-2242(+)	RNA_HQ_transcript:2262.p1	17
110	34.12	34.16	46.91	46.91	46.91	Of_RNA_HQ_transcript:6086.p1	type:5prime_partial len:487 gc:universal Of_RNA_HQ_transcript:6086:1-1461(+)	RNA_HQ_transcript:6086.p1	21
111	33.98	33.99	49.64	44.04	40.43	CRM22_001425.1.p1	type:complete len:555 gc:universal CRM22_001425.1:1-1665(+)	001425.1.p1	19
112	33.5	33.54	72.34	71.81	71.81	Of_RNA_HQ_transcript:61620.p1	type:5prime_partial len:189 gc:universal Of_RNA_HQ_transcript:61620:3-569(+)	RNA_HQ_transcript:61620.p1	24
113	33.41	33.44	60.06	60.06	54.31	Of_RNA_HQ_transcript:29010.p1	type:5prime_partial len:314 gc:universal Of_RNA_HQ_transcript:29010:2-943(+)	RNA_HQ_transcript:29010.p1	18
114	32.94	32.97	55.6	50.41	44.61	Of_RNA_HQ_transcript:10933.p1	type:complete len:483 gc:universal Of_RNA_HQ_transcript:10933:28-1476(+)	RNA_HQ_transcript:10933.p1	17
115	32.88	34.8	70.72	70.72	64.36	Of_RNA_HQ_transcript:15567.p1	type:complete len:363 gc:universal Of_RNA_HQ_transcript:15567:193-1281(+)	RNA_HQ_transcript:15567.p1	23
116	32.59	37.15	77.36	75.64	75.64	Of_RNA_HQ_transcript:26345.p1	type:5prime_partial len:350 gc:universal Of_RNA_HQ_transcript:26345:1-1050(+)	RNA_HQ_transcript:26345.p1	26
117	32.55	34.6	45.13	43.36	39.29	Of_RNA_HQ_transcript:4084.p1	type:complete len:566 gc:universal Of_RNA_HQ_transcript:4084:241-1938(+)	RNA_HQ_transcript:4084.p1	18
118	32.45	32.46	67.24	63.51	61.21	Of_RNA_HQ_transcript:22549.p1	type:5prime_partial len:349 gc:universal Of_RNA_HQ_transcript:22549:1-1047(+)	RNA_HQ_transcript:22549.p1	32
119	32.15	32.24	16.62	12	9.457	CRM22_008098.3.p1	type:complete len:2359 gc:universal CRM22_008098.3:1-7077(+)	008098.3.p1	18
120	32.1	32.69	47.8	42.19	31.56	Of_RNA_HQ_transcript:1941.p1	type:complete len:660 gc:universal Of_RNA_HQ_transcript:1941:109-2088(+)	RNA_HQ_transcript:1941.p1	18
121	32.07	32.07	52.07	52.07	51.55	Of_RNA_HQ_transcript:20145.p1	type:complete len:387 gc:universal Of_RNA_HQ_transcript:20145:18-1178(+)	RNA_HQ_transcript:20145.p1	20
122	32.03	32.13	57.82	45.58	41.27	Of_RNA_HQ_transcript:7700.p1	type:complete len:442 gc:universal Of_RNA_HQ_transcript:7700:27-1352(+)	RNA_HQ_transcript:7700.p1	36
123	31.85	31.93	49.89	44.06	39.31	Of_RNA_HQ_transcript:8077.p1	type:5prime_partial len:464 gc:universal Of_RNA_HQ_transcript:8077:1-1392(+)	RNA_HQ_transcript:8077.p1	16
124	31.81	31.94	55.28	55.28	50.31	Of_RNA_HQ_transcript:31883.p1	type:5prime_partial len:323 gc:universal Of_RNA_HQ_transcript:31883:3-971(+)	RNA_HQ_transcript:31883.p1	23
125	31.63	31.67	83.26	76.54	75.82	Of_RNA_HQ_transcript:2266.p1	type:5prime_partial len:700 gc:universal Of_RNA_HQ_transcript:2266:2-2101(+)	RNA_HQ_transcript:2266.p1	26
126	31.45	31.59	29.78	28.78	26.79	Of_RNA_HQ_transcript:175.p1	type:5prime_partial len:1005 gc:universal Of_RNA_HQ_transcript:175:2-3016(+)	RNA_HQ_transcript:175.p1	25
127	31.35	31.59	31.95	29.98	26.82	Of_RNA_HQ_transcript:7132.p1	type:5prime_partial len:508 gc:universal Of_RNA_HQ_transcript:7132:3-1526(+)	RNA_HQ_transcript:7132.p1	19
128	31.33	31.38	85.64	85.13	85.13	Of_RNA_HQ_transcript:53694.p1	type:complete len:196 gc:universal Of_RNA_HQ_transcript:53694:100-687(+)	RNA_HQ_transcript:53694.p1	41
129	31.3	31.37	76.14	74.62	74.62	Of_RNA_HQ_transcript:22445.p1	type:complete len:265 gc:universal Of_RNA_HQ_transcript:22445:51-845(+)	RNA_HQ_transcript:22445.p1	20
130	30.95	31.04	58.84	57.52	57.26	Of_RNA_HQ_transcript:8535.p1	type:complete len:380 gc:universal Of_RNA_HQ_transcript:8535:168-1307(+)	RNA_HQ_transcript:8535.p1	26
131	30.53	31.51	82.93	80.08	70.33	Of_RNA_HQ_transcript:25039.p1	type:complete len:247 gc:universal Of_RNA_HQ_transcript:25039:73-813(+)	RNA_HQ_transcript:25039.p1	20
132	30.33	30.45	29.31	19.31	17	CRM22_011236.1.p1	type:complete len:1342 gc:universal CRM22_011236.1:1-4026(+)	011236.1.p1	17
133	30.17	30.26	46.37	44.73	41.45	Of_RNA_HQ_transcript:3802.p1	type:complete len:428 gc:universal Of_RNA_HQ_transcript:3802:470-1753(+)	RNA_HQ_transcript:3802.p1	21
134	30.06	30.12	77.35	70.09	67.52	Of_RNA_HQ_transcript:23966.p1	type:5prime_partial len:235 gc:universal Of_RNA_HQ_transcript:23966:2-706(+)	RNA_HQ_transcript:23966.p1	23
135	30.01	30.07	27.91	23.19	22.49	Of_RNA_HQ_transcript:203.p1	type:complete len:997 gc:universal Of_RNA_HQ_transcript:203:67-3057(+)	RNA_HQ_transcript:203.p1	16
136	29.77	29.81	65.97	60.42	57.99	Of_RNA_HQ_transcript:31568.p1	type:complete len:289 gc:universal Of_RNA_HQ_transcript:31568:208-1074(+)	RNA_HQ_transcript:31568.p1	20
137	29.22	29.23	57.05	55.03	55.03	Of_RNA_HQ_transcript:34414.p1	type:5prime_partial len:299 gc:universal Of_RNA_HQ_transcript:34414:3-899(+)	RNA_HQ_transcript:34414.p1	21
138	29.15	29.19	43.56	36.09	34.66	CRM22_004094.1.p1	type:complete len:630 gc:universal CRM22_004094.1:1-1890(+)	004094.1.p1	16
139	29.12	29.26	44.98	42.65	39.96	Of_RNA_HQ_transcript:8127.p1	type:5prime_partial len:559 gc:universal Of_RNA_HQ_transcript:8127:2-1678(+)	RNA_HQ_transcript:8127.p1	18
140	28.72	28.73	59.86	59.5	56.99	Of_RNA_HQ_transcript:34707.p1	type:5prime_partial len:280 gc:universal Of_RNA_HQ_transcript:34707:1-840(+)	RNA_HQ_transcript:34707.p1	16
142	28.55	28.58	60.53	54.21	52.63	Of_RNA_HQ_transcript:1336.p1	type:complete len:381 gc:universal Of_RNA_HQ_transcript:1336:630-1772(+)	RNA_HQ_transcript:1336.p1	17
141	28.55	34.83	73.28	70.61	66.03	Of_RNA_HQ_transcript:17886.p1	type:5prime_partial len:263 gc:universal Of_RNA_HQ_transcript:17886:2-790(+)	RNA_HQ_transcript:17886.p1	25
143	28.48	28.53	17.28	14.01	12.3	CRM22_002777.1.p1	type:complete len:1407 gc:universal CRM22_002777.1:1-4221(+)	002777.1.p1	14
144	28.2	28.25	58.33	54.52	46.43	Of_RNA_HQ_transcript:16651.p1	type:5prime_partial len:421 gc:universal Of_RNA_HQ_transcript:16651:2-1264(+)	RNA_HQ_transcript:16651.p1	18
145	28.18	28.24	59.76	55.33	50.59	Of_RNA_HQ_transcript:21889.p1	type:5prime_partial len:339 gc:universal Of_RNA_HQ_transcript:21889:3-1019(+)	RNA_HQ_transcript:21889.p1	15
146	28.13	28.15	68.45	66.31	63.1	Of_RNA_HQ_transcript:56076.p1	type:complete len:188 gc:universal Of_RNA_HQ_transcript:56076:57-620(+)	RNA_HQ_transcript:56076.p1	21
147	28.03	28.23	26.41	19.77	13.29	CRM22_004082.p1	type:complete len:1205 gc:universal CRM22_004082:1-3615(+)	004082.p1	13
148	27.52	27.57	47.95	45.78	44.1	CRM22_006815.p1	type:complete len:416 gc:universal CRM22_006815:1-1248(+)	006815.p1	16
149	27.41	27.43	36.13	34.77	33.4	Of_RNA_HQ_transcript:3909.p1	type:complete len:513 gc:universal Of_RNA_HQ_transcript:3909:76-1614(+)	RNA_HQ_transcript:3909.p1	17
150	27.33	27.42	54.8	49.47	40.72	Of_RNA_HQ_transcript:7707.p1	type:complete len:470 gc:universal Of_RNA_HQ_transcript:7707:109-1518(+)	RNA_HQ_transcript:7707.p1	16
151	27.3	27.38	68.95	65.24	59.83	Of_RNA_HQ_transcript:32903.p1	type:5prime_partial len:352 gc:universal Of_RNA_HQ_transcript:32903:2-1057(+)	RNA_HQ_transcript:32903.p1	18
152	27.24	27.3	65.1	64.31	64.31	Of_RNA_HQ_transcript:19994.p1	type:complete len:256 gc:universal Of_RNA_HQ_transcript:19994:76-843(+)	RNA_HQ_transcript:19994.p1	18
153	26.83	26.87	37.29	33.85	32.13	Of_RNA_HQ_transcript:1616.p1	type:complete len:583 gc:universal Of_RNA_HQ_transcript:1616:304-2052(+)	RNA_HQ_transcript:1616.p1	16
154	26.72	26.85	58.01	47.77	42.26	Of_RNA_HQ_transcript:20164.p1	type:complete len:382 gc:universal Of_RNA_HQ_transcript:20164:86-1231(+)	RNA_HQ_transcript:20164.p1	18
155	26.69	30.95	56.05	50.74	47.13	Of_RNA_HQ_transcript:7426.p1	type:5prime_partial len:472 gc:universal Of_RNA_HQ_transcript:7426:2-1417(+)	RNA_HQ_transcript:7426.p1	17
156	26.66	26.67	75.4	75.4	75.08	Of_RNA_HQ_transcript:31694.p1	type:5prime_partial len:310 gc:universal Of_RNA_HQ_transcript:31694:1-930(+)	RNA_HQ_transcript:31694.p1	18
157	26.46	26.47	49.5	49.5	45.54	Of_RNA_HQ_transcript:51750.p1	type:5prime_partial len:203 gc:universal Of_RNA_HQ_transcript:51750:3-611(+)	RNA_HQ_transcript:51750.p1	27
158	26.43	26.51	66.08	52.34	49.12	Of_RNA_HQ_transcript:19815.p1	type:5prime_partial len:343 gc:universal Of_RNA_HQ_transcript:19815:1-1029(+)	RNA_HQ_transcript:19815.p1	21
159	26.17	26.18	53.11	53.11	50.82	Of_RNA_HQ_transcript:43695.p1	type:5prime_partial len:306 gc:universal Of_RNA_HQ_transcript:43695:3-920(+)	RNA_HQ_transcript:43695.p1	14
160	26.14	26.14	54.17	49.77	49.77	Of_RNA_HQ_transcript:8416.p1	type:complete len:433 gc:universal Of_RNA_HQ_transcript:8416:173-1471(+)	RNA_HQ_transcript:8416.p1	20
162	26.1	26.13	30.49	29.34	26.89	Of_RNA_HQ_transcript:1638.p1	type:5prime_partial len:611 gc:universal Of_RNA_HQ_transcript:1638:1-1833(+)	RNA_HQ_transcript:1638.p1	14
161	26.1	26.28	26.88	23.63	16.57	Of_RNA_HQ_transcript:638.p1	type:5prime_partial len:894 gc:universal Of_RNA_HQ_transcript:638:1-2682(+)	RNA_HQ_transcript:638.p1	13
163	25.93	25.94	51.64	51.64	46.38	Of_RNA_HQ_transcript:32577.p1	type:5prime_partial len:305 gc:universal Of_RNA_HQ_transcript:32577:1-915(+)	RNA_HQ_transcript:32577.p1	14
164	25.92	26.01	75.36	73.43	63.77	Of_RNA_HQ_transcript:39976.p1	type:complete len:208 gc:universal Of_RNA_HQ_transcript:39976:62-685(+)	RNA_HQ_transcript:39976.p1	22
165	25.81	25.87	71.16	71.16	68.37	Of_RNA_HQ_transcript:28633.p1	type:complete len:216 gc:universal Of_RNA_HQ_transcript:28633:267-914(+)	RNA_HQ_transcript:28633.p1	17
166	25.74	26.62	41.03	36.91	36.91	Of_RNA_HQ_transcript:7866.p1	type:5prime_partial len:486 gc:universal Of_RNA_HQ_transcript:7866:1-1458(+)	RNA_HQ_transcript:7866.p1	15
167	25.35	25.42	44.44	41.8	37.04	Of_RNA_HQ_transcript:8658.p1	type:5prime_partial len:379 gc:universal Of_RNA_HQ_transcript:8658:3-1139(+)	RNA_HQ_transcript:8658.p1	16
169	25.07	25.16	61.86	58.6	58.6	Of_RNA_HQ_transcript:35650.p1	type:complete len:216 gc:universal Of_RNA_HQ_transcript:35650:124-771(+)	RNA_HQ_transcript:35650.p1	16
170	25.01	29.35	66.32	62.69	60.88	Of_RNA_HQ_transcript:12440.p1	type:5prime_partial len:387 gc:universal Of_RNA_HQ_transcript:12440:2-1162(+)	RNA_HQ_transcript:12440.p1	20
171	24.93	24.98	39.27	37.04	32.39	Of_RNA_HQ_transcript:7986.p1	type:complete len:495 gc:universal Of_RNA_HQ_transcript:7986:48-1532(+)	RNA_HQ_transcript:7986.p1	19
172	24.81	24.95	29.33	20.06	17.62	Of_RNA_HQ_transcript:68.p1	type:complete len:1068 gc:universal Of_RNA_HQ_transcript:68:82-3285(+)	RNA_HQ_transcript:68.p1	15
173	24.67	24.74	25.92	22	22	CRM22_003855.1.p1	type:complete len:819 gc:universal CRM22_003855.1:1-2457(+)	003855.1.p1	14
174	24.49	25.17	65.36	59.78	55.87	Of_RNA_HQ_transcript:64367.p1	type:5prime_partial len:180 gc:universal Of_RNA_HQ_transcript:64367:2-541(+)	RNA_HQ_transcript:64367.p1	18
176	24.43	24.45	41.81	37.05	37.05	Of_RNA_HQ_transcript:11733.p1	type:complete len:422 gc:universal Of_RNA_HQ_transcript:11733:24-1289(+)	RNA_HQ_transcript:11733.p1	14
175	24.43	24.51	36.29	35.28	35.28	Of_RNA_HQ_transcript:6648.p1	type:5prime_partial len:497 gc:universal Of_RNA_HQ_transcript:6648:1-1491(+)	RNA_HQ_transcript:6648.p1	17
178	24.34	37.37	60.32	58.94	54.59	Of_RNA_HQ_transcript:6457.p1	type:complete len:437 gc:universal Of_RNA_HQ_transcript:6457:254-1564(+)	RNA_HQ_transcript:6457.p1	26
179	24.15	26.32	55.56	47.53	43.83	Of_RNA_HQ_transcript:10421.p1	type:complete len:325 gc:universal Of_RNA_HQ_transcript:10421:374-1348(+)	RNA_HQ_transcript:10421.p1	20
180	24.1	24.17	60.19	60.19	60.19	Of_RNA_HQ_transcript:25156.p1	type:5prime_partial len:217 gc:universal Of_RNA_HQ_transcript:25156:1-651(+)	RNA_HQ_transcript:25156.p1	20
181	23.95	29.08	71.65	71.65	62.45	Of_RNA_HQ_transcript:33841.p1	type:complete len:262 gc:universal Of_RNA_HQ_transcript:33841:302-1087(+)	RNA_HQ_transcript:33841.p1	27
182	23.79	23.82	45.02	43.41	41.48	Of_RNA_HQ_transcript:30603.p1	type:complete len:312 gc:universal Of_RNA_HQ_transcript:30603:38-973(+)	RNA_HQ_transcript:30603.p1	15
183	23.56	23.66	48.54	44.39	42.68	Of_RNA_HQ_transcript:8586.p1	type:complete len:411 gc:universal Of_RNA_HQ_transcript:8586:147-1379(+)	RNA_HQ_transcript:8586.p1	16
184	23.48	23.53	99	99	92	Of_RNA_HQ_transcript:62126.p1	type:complete len:101 gc:universal Of_RNA_HQ_transcript:62126:183-485(+)	RNA_HQ_transcript:62126.p1	24
185	23.33	23.46	24.53	21.3	19.8	Of_RNA_HQ_transcript:326.p1	type:complete len:804 gc:universal Of_RNA_HQ_transcript:326:266-2677(+)	RNA_HQ_transcript:326.p1	16
186	23.21	23.31	21.13	20.66	15.94	Of_RNA_HQ_transcript:789.p1	type:5prime_partial len:848 gc:universal Of_RNA_HQ_transcript:789:3-2546(+)	RNA_HQ_transcript:789.p1	13
187	23.14	23.19	42.29	42.29	37.38	Of_RNA_HQ_transcript:14706.p1	type:5prime_partial len:429 gc:universal Of_RNA_HQ_transcript:14706:2-1288(+)	RNA_HQ_transcript:14706.p1	14
188	23.07	23.27	55.93	53.39	46.61	Of_RNA_HQ_transcript:47318.p1	type:complete len:119 gc:universal Of_RNA_HQ_transcript:47318:29-385(+)	RNA_HQ_transcript:47318.p1	70
189	22.85	25.26	28.4	24.47	21	Of_RNA_HQ_transcript:3375.p1	type:5prime_partial len:663 gc:universal Of_RNA_HQ_transcript:3375:3-1991(+)	RNA_HQ_transcript:3375.p1	14
190	22.76	22.97	58.69	56.39	49.51	Of_RNA_HQ_transcript:25647.p1	type:5prime_partial len:306 gc:universal Of_RNA_HQ_transcript:25647:2-919(+)	RNA_HQ_transcript:25647.p1	14
191	22.7	22.73	34.23	30.13	26.03	CRM22_003634.1.p1	type:complete len:635 gc:universal CRM22_003634.1:1-1905(+)	003634.1.p1	12
192	22.68	22.85	13.67	10.69	7.776	CRM22_009755.p1	type:complete len:1647 gc:universal CRM22_009755:1-4941(+)	009755.p1	11
193	22.68	22.72	43.82	35.43	35.43	Of_RNA_HQ_transcript:20292.p1	type:5prime_partial len:430 gc:universal Of_RNA_HQ_transcript:20292:1-1290(+)	RNA_HQ_transcript:20292.p1	15
194	22.47	22.49	78.88	75.16	63.35	Of_RNA_HQ_transcript:41442.p1	type:5prime_partial len:162 gc:universal Of_RNA_HQ_transcript:41442:1-486(+)	RNA_HQ_transcript:41442.p1	13
196	22.36	22.58	31.72	22.36	17.73	Of_RNA_HQ_transcript:62.p1	type:complete len:1016 gc:universal Of_RNA_HQ_transcript:62:50-3097(+)	RNA_HQ_transcript:62.p1	16
197	22.35	22.47	34.24	29.18	29.18	CRM22_005450.1.p1	type:complete len:258 gc:universal CRM22_005450.1:1-774(+)	005450.1.p1	28
198	22.12	22.13	52.38	45.92	36.05	Of_RNA_HQ_transcript:7560.p1	type:complete len:295 gc:universal Of_RNA_HQ_transcript:7560:70-954(+)	RNA_HQ_transcript:7560.p1	14
199	22.07	22.45	75.27	74.19	66.67	Of_RNA_HQ_transcript:30577.p1	type:5prime_partial len:187 gc:universal Of_RNA_HQ_transcript:30577:1-561(+)	RNA_HQ_transcript:30577.p1	28
200	22.06	22.06	43.26	40.41	40.41	Of_RNA_HQ_transcript:7538.p1	type:5prime_partial len:387 gc:universal Of_RNA_HQ_transcript:7538:2-1162(+)	RNA_HQ_transcript:7538.p1	13
201	21.94	22.01	18.6	15.95	15.95	CRM22_004804.p1	type:complete len:904 gc:universal CRM22_004804:1-2712(+)	004804.p1	16
202	21.92	31.41	43.94	43.23	42.04	Of_RNA_HQ_transcript:4669.p1	type:complete len:422 gc:universal Of_RNA_HQ_transcript:4669:30-1295(+)	RNA_HQ_transcript:4669.p1	25
203	21.85	21.93	89.09	89.09	81.21	Of_RNA_HQ_transcript:67219.p1	type:5prime_partial len:166 gc:universal Of_RNA_HQ_transcript:67219:2-499(+)	RNA_HQ_transcript:67219.p1	26
204	21.77	21.86	61.19	57.21	54.23	Of_RNA_HQ_transcript:47463.p1	type:complete len:202 gc:universal Of_RNA_HQ_transcript:47463:165-770(+)	RNA_HQ_transcript:47463.p1	14
206	21.56	21.59	30.82	27.59	27.59	Of_RNA_HQ_transcript:16463.p1	type:complete len:465 gc:universal Of_RNA_HQ_transcript:16463:41-1435(+)	RNA_HQ_transcript:16463.p1	13
207	21.46	21.5	56.2	56.2	53.65	Of_RNA_HQ_transcript:41142.p1	type:5prime_partial len:275 gc:universal Of_RNA_HQ_transcript:41142:1-825(+)	RNA_HQ_transcript:41142.p1	14
208	21.24	21.28	73.14	73.14	69.14	Of_RNA_HQ_transcript:42622.p1	type:complete len:176 gc:universal Of_RNA_HQ_transcript:42622:41-568(+)	RNA_HQ_transcript:42622.p1	27
209	21.21	21.27	13.79	12.42	10.98	CRM22_005941.p1	type:complete len:1321 gc:universal CRM22_005941:1-3963(+)	005941.p1	11
210	21.15	21.19	59.51	55.87	49.39	Of_RNA_HQ_transcript:19065.p1	type:complete len:248 gc:universal Of_RNA_HQ_transcript:19065:617-1360(+)	RNA_HQ_transcript:19065.p1	13
212	21.07	21.15	45.91	45.91	45.91	Of_RNA_HQ_transcript:29716.p1	type:complete len:282 gc:universal Of_RNA_HQ_transcript:29716:78-923(+)	RNA_HQ_transcript:29716.p1	12
213	21.03	21.2	62.25	58.23	47.39	Of_RNA_HQ_transcript:57498.p1	type:5prime_partial len:250 gc:universal Of_RNA_HQ_transcript:57498:3-752(+)	RNA_HQ_transcript:57498.p1	12
214	20.91	20.94	44.21	40.05	36.57	Of_RNA_HQ_transcript:15604.p1	type:complete len:433 gc:universal Of_RNA_HQ_transcript:15604:86-1384(+)	RNA_HQ_transcript:15604.p1	12
215	20.57	20.62	80.54	75.68	75.68	Of_RNA_HQ_transcript:54173.p1	type:complete len:186 gc:universal Of_RNA_HQ_transcript:54173:167-724(+)	RNA_HQ_transcript:54173.p1	15
216	20.21	20.24	33.03	30.11	25.91	Of_RNA_HQ_transcript:2098.p1	type:5prime_partial len:549 gc:universal Of_RNA_HQ_transcript:2098:3-1649(+)	RNA_HQ_transcript:2098.p1	11
217	20.14	20.28	31.89	22.74	16.81	Of_RNA_HQ_transcript:281.p1	type:complete len:810 gc:universal Of_RNA_HQ_transcript:281:358-2787(+)	RNA_HQ_transcript:281.p1	11
219	20.12	20.13	63.36	63.36	57.63	Of_RNA_HQ_transcript:32387.p1	type:5prime_partial len:263 gc:universal Of_RNA_HQ_transcript:32387:3-791(+)	RNA_HQ_transcript:32387.p1	10
218	20.12	20.16	27.43	20.24	15.04	Of_RNA_HQ_transcript:398.p1	type:complete len:905 gc:universal Of_RNA_HQ_transcript:398:94-2808(+)	RNA_HQ_transcript:398.p1	11
220	20.11	26.43	32.54	28.86	26.84	Of_RNA_HQ_transcript:1479.p1	type:complete len:545 gc:universal Of_RNA_HQ_transcript:1479:627-2261(+)	RNA_HQ_transcript:1479.p1	17
222	19.94	20.02	35.35	26.64	22.74	CRM22_009307.3.p1	type:complete len:564 gc:universal CRM22_009307.3:1-1692(+)	009307.3.p1	10
223	19.84	19.9	30.27	29.1	29.1	Of_RNA_HQ_transcript:7333.p1	type:complete len:513 gc:universal Of_RNA_HQ_transcript:7333:47-1585(+)	RNA_HQ_transcript:7333.p1	12
224	19.55	62.31	78.79	78.79	78.57	Of_RNA_HQ_transcript:10777.p1	type:5prime_partial len:463 gc:universal Of_RNA_HQ_transcript:10777:1-1389(+)	RNA_HQ_transcript:10777.p1	113
225	19.46	19.49	35.12	31.07	24.42	CRM22_011420.p1	type:5prime_partial len:693 gc:universal CRM22_011420:1-2079(+)	011420.p1	11
226	19.42	19.44	17.43	12.96	12.07	Of_RNA_HQ_transcript:232.p1	type:complete len:896 gc:universal Of_RNA_HQ_transcript:232:117-2804(+)	RNA_HQ_transcript:232.p1	11
227	19.42	19.43	63.18	61.69	60.7	Of_RNA_HQ_transcript:61792.p1	type:5prime_partial len:202 gc:universal Of_RNA_HQ_transcript:61792:2-607(+)	RNA_HQ_transcript:61792.p1	11
228	19.39	19.42	44.67	42.65	37.46	Of_RNA_HQ_transcript:20975.p1	type:complete len:348 gc:universal Of_RNA_HQ_transcript:20975:23-1066(+)	RNA_HQ_transcript:20975.p1	12
229	19.33	19.35	69.51	69.51	68.9	Of_RNA_HQ_transcript:71222.p1	type:5prime_partial len:165 gc:universal Of_RNA_HQ_transcript:71222:2-496(+)	RNA_HQ_transcript:71222.p1	20
230	19.24	19.26	61.64	61.64	61.19	Of_RNA_HQ_transcript:14941.p1	type:5prime_partial len:220 gc:universal Of_RNA_HQ_transcript:14941:1-660(+)	RNA_HQ_transcript:14941.p1	17
231	19.21	19.27	51.42	51.42	48.58	Of_RNA_HQ_transcript:44354.p1	type:5prime_partial len:213 gc:universal Of_RNA_HQ_transcript:44354:3-641(+)	RNA_HQ_transcript:44354.p1	12
232	19.16	19.27	38.71	26.19	25.04	Of_RNA_HQ_transcript:3665.p1	type:5prime_partial len:608 gc:universal Of_RNA_HQ_transcript:3665:2-1825(+)	RNA_HQ_transcript:3665.p1	13
233	19.13	19.19	45.61	45.61	45.61	Of_RNA_HQ_transcript:48505.p1	type:5prime_partial len:229 gc:universal Of_RNA_HQ_transcript:48505:1-687(+)	RNA_HQ_transcript:48505.p1	17
234	19.08	19.2	81.97	81.97	72.68	Of_RNA_HQ_transcript:55214.p1	type:complete len:184 gc:universal Of_RNA_HQ_transcript:55214:190-741(+)	RNA_HQ_transcript:55214.p1	10
235	18.94	19.04	41.69	39.24	31.34	Of_RNA_HQ_transcript:17370.p1	type:complete len:368 gc:universal Of_RNA_HQ_transcript:17370:45-1148(+)	RNA_HQ_transcript:17370.p1	11
236	18.93	39.32	55.88	54.99	54.1	Of_RNA_HQ_transcript:4883.p1	type:complete len:452 gc:universal Of_RNA_HQ_transcript:4883:312-1667(+)	RNA_HQ_transcript:4883.p1	34
237	18.76	18.79	54.13	54.13	50.92	Of_RNA_HQ_transcript:24395.p1	type:complete len:219 gc:universal Of_RNA_HQ_transcript:24395:190-846(+)	RNA_HQ_transcript:24395.p1	17
238	18.59	18.61	13.89	10.67	9.108	Of_RNA_HQ_transcript:138.p1	type:5prime_partial len:1088 gc:universal Of_RNA_HQ_transcript:138:2-3265(+)	RNA_HQ_transcript:138.p1	9
239	18.49	18.5	87.66	87.66	83.12	Of_RNA_HQ_transcript:63235.p1	type:complete len:155 gc:universal Of_RNA_HQ_transcript:63235:31-495(+)	RNA_HQ_transcript:63235.p1	10
240	18.35	18.37	62.82	56.41	55.77	Of_RNA_HQ_transcript:32909.p1	type:complete len:157 gc:universal Of_RNA_HQ_transcript:32909:116-586(+)	RNA_HQ_transcript:32909.p1	18
241	18.27	18.35	39.74	35.9	31.41	Of_RNA_HQ_transcript:36751.p1	type:complete len:313 gc:universal Of_RNA_HQ_transcript:36751:2-940(+)	RNA_HQ_transcript:36751.p1	16
242	18.26	18.38	55.81	54.15	48.84	Of_RNA_HQ_transcript:34311.p1	type:5prime_partial len:302 gc:universal Of_RNA_HQ_transcript:34311:3-908(+)	RNA_HQ_transcript:34311.p1	12
243	18.22	18.26	46.72	46.72	44.26	Of_RNA_HQ_transcript:40789.p1	type:complete len:245 gc:universal Of_RNA_HQ_transcript:40789:73-807(+)	RNA_HQ_transcript:40789.p1	12
244	18.15	18.23	65.92	58.74	48.43	Of_RNA_HQ_transcript:16066.p1	type:5prime_partial len:224 gc:universal Of_RNA_HQ_transcript:16066:3-674(+)	RNA_HQ_transcript:16066.p1	11
245	18.02	18.97	23.74	18.33	13.51	Of_RNA_HQ_transcript:396.p1	type:5prime_partial len:852 gc:universal Of_RNA_HQ_transcript:396:3-2558(+)	RNA_HQ_transcript:396.p1	10
246	17.91	17.97	63.81	59.53	59.53	Of_RNA_HQ_transcript:42460.p1	type:complete len:258 gc:universal Of_RNA_HQ_transcript:42460:77-850(+)	RNA_HQ_transcript:42460.p1	12
247	17.75	18.89	36	36	32	Of_RNA_HQ_transcript:80114.p1	type:5prime_partial len:126 gc:universal Of_RNA_HQ_transcript:80114:2-379(+)	RNA_HQ_transcript:80114.p1	13
248	17.64	17.7	57.63	57.63	49.62	Of_RNA_HQ_transcript:37808.p1	type:5prime_partial len:263 gc:universal Of_RNA_HQ_transcript:37808:3-791(+)	RNA_HQ_transcript:37808.p1	9
249	17.55	17.62	49.1	46.85	46.85	CRM22_004406.1.p1	type:complete len:223 gc:universal CRM22_004406.1:1-669(+)	004406.1.p1	20
250	17.51	17.56	43.21	40.44	38.5	Of_RNA_HQ_transcript:3970.p1	type:complete len:362 gc:universal Of_RNA_HQ_transcript:3970:128-1213(+)	RNA_HQ_transcript:3970.p1	18
251	17.48	18.04	7.2	4.496	4.057	CRM22_008052.p1	type:complete len:2737 gc:universal CRM22_008052:1-8211(+)	008052.p1	10
252	17.38	17.48	32.25	31.68	24.24	Of_RNA_HQ_transcript:7534.p1	type:5prime_partial len:525 gc:universal Of_RNA_HQ_transcript:7534:1-1575(+)	RNA_HQ_transcript:7534.p1	12
254	17.25	17.35	42.37	35.93	32.88	Of_RNA_HQ_transcript:27730.p1	type:5prime_partial len:296 gc:universal Of_RNA_HQ_transcript:27730:1-888(+)	RNA_HQ_transcript:27730.p1	10
255	17.23	17.29	36.65	27.49	27.49	Of_RNA_HQ_transcript:4092.p1	type:complete len:503 gc:universal Of_RNA_HQ_transcript:4092:137-1645(+)	RNA_HQ_transcript:4092.p1	12
256	17.15	17.28	13.56	9.628	7.519	CRM22_000142.2.p1	type:complete len:1424 gc:universal CRM22_000142.2:1-4272(+)	000142.2.p1	11
257	17.15	17.18	75.14	65.19	62.43	Of_RNA_HQ_transcript:30542.p1	type:5prime_partial len:182 gc:universal Of_RNA_HQ_transcript:30542:1-546(+)	RNA_HQ_transcript:30542.p1	10
258	17.13	17.22	34.92	30.45	30.45	Of_RNA_HQ_transcript:11570.p1	type:complete len:359 gc:universal Of_RNA_HQ_transcript:11570:150-1226(+)	RNA_HQ_transcript:11570.p1	12
259	17.1	17.15	30.45	25.34	22.79	Of_RNA_HQ_transcript:4303.p1	type:5prime_partial len:510 gc:universal Of_RNA_HQ_transcript:4303:3-1532(+)	RNA_HQ_transcript:4303.p1	10
260	17.05	17.2	17.99	15.2	14.5	Of_RNA_HQ_transcript:964.p1	type:complete len:718 gc:universal Of_RNA_HQ_transcript:964:327-2480(+)	RNA_HQ_transcript:964.p1	11
261	16.99	17.08	58.3	57.02	54.47	CRM22_005033.p1	type:complete len:236 gc:universal CRM22_005033:1-708(+)	005033.p1	14
262	16.95	17.08	62.94	58.74	58.74	Of_RNA_HQ_transcript:74033.p1	type:5prime_partial len:144 gc:universal Of_RNA_HQ_transcript:74033:2-433(+)	RNA_HQ_transcript:74033.p1	11
263	16.93	17.06	22.53	16.21	13.47	Of_RNA_HQ_transcript:372.p1	type:5prime_partial len:951 gc:universal Of_RNA_HQ_transcript:372:1-2853(+)	RNA_HQ_transcript:372.p1	9
266	16.82	16.89	76.47	76.47	69.85	Of_RNA_HQ_transcript:24.p3	type:complete len:137 gc:universal Of_RNA_HQ_transcript:24:3481-3891(+)	RNA_HQ_transcript:24.p3	12
267	16.76	16.88	24.12	15.74	10.15	Of_RNA_HQ_transcript:1837.p1	type:5prime_partial len:681 gc:universal Of_RNA_HQ_transcript:1837:1-2043(+)	RNA_HQ_transcript:1837.p1	8
268	16.73	16.76	32.96	26.62	22.03	Of_RNA_HQ_transcript:990.p1	type:complete len:632 gc:universal Of_RNA_HQ_transcript:990:269-2164(+)	RNA_HQ_transcript:990.p1	8
269	16.45	16.52	52.88	50.48	46.15	Of_RNA_HQ_transcript:42613.p1	type:complete len:209 gc:universal Of_RNA_HQ_transcript:42613:52-678(+)	RNA_HQ_transcript:42613.p1	11
270	16.42	16.5	45.53	40.24	38.21	Of_RNA_HQ_transcript:30529.p1	type:5prime_partial len:247 gc:universal Of_RNA_HQ_transcript:30529:2-742(+)	RNA_HQ_transcript:30529.p1	16
272	16.31	16.51	5.281	3.978	3.079	CRM22_006789.p1	type:complete len:4451 gc:universal CRM22_006789:1-13353(+)	006789.p1	11
271	16.31	16.98	37.34	33.68	31.59	Of_RNA_HQ_transcript:19434.p1	type:complete len:384 gc:universal Of_RNA_HQ_transcript:19434:27-1178(+)	RNA_HQ_transcript:19434.p1	10
273	16.29	16.3	64.42	64.42	59.62	Of_RNA_HQ_transcript:15065.p2	type:5prime_partial len:105 gc:universal Of_RNA_HQ_transcript:15065:2-316(+)	RNA_HQ_transcript:15065.p2	32
274	16.23	37.97	57.96	56.46	54.95	Of_RNA_HQ_transcript:21380.p1	type:5prime_partial len:334 gc:universal Of_RNA_HQ_transcript:21380:1-1002(+)	RNA_HQ_transcript:21380.p1	62
275	16.22	16.29	22.96	21.48	21.48	Of_RNA_HQ_transcript:1702.p1	type:complete len:541 gc:universal Of_RNA_HQ_transcript:1702:104-1726(+)	RNA_HQ_transcript:1702.p1	11
276	16.13	16.32	34.2	34.2	31.09	Of_RNA_HQ_transcript:47064.p1	type:5prime_partial len:194 gc:universal Of_RNA_HQ_transcript:47064:1-582(+)	RNA_HQ_transcript:47064.p1	10
277	16.08	16.23	38.99	38.99	32.08	Of_RNA_HQ_transcript:12755.p1	type:5prime_partial len:319 gc:universal Of_RNA_HQ_transcript:12755:3-959(+)	RNA_HQ_transcript:12755.p1	11
278	16.06	16.26	13.34	10.81	9.737	CRM22_001654.1.p1	type:complete len:1028 gc:universal CRM22_001654.1:1-3084(+)	001654.1.p1	10
279	16.06	16.06	30.16	24.04	24.04	Of_RNA_HQ_transcript:5667.p1	type:5prime_partial len:442 gc:universal Of_RNA_HQ_transcript:5667:3-1328(+)	RNA_HQ_transcript:5667.p1	8
280	16.04	16.05	63.07	52.84	52.84	Of_RNA_HQ_transcript:65522.p1	type:5prime_partial len:177 gc:universal Of_RNA_HQ_transcript:65522:2-532(+)	RNA_HQ_transcript:65522.p1	15
281	16.01	16.15	43.98	43.98	39.27	Of_RNA_HQ_transcript:24099.p1	type:complete len:192 gc:universal Of_RNA_HQ_transcript:24099:191-766(+)	RNA_HQ_transcript:24099.p1	9
282	16.01	16.12	52.81	50	50	Of_RNA_HQ_transcript:55992.p1	type:5prime_partial len:179 gc:universal Of_RNA_HQ_transcript:55992:3-539(+)	RNA_HQ_transcript:55992.p1	11
283	16	16	67.17	67.17	67.17	Of_RNA_HQ_transcript:66759.p1	type:5prime_partial len:199 gc:universal Of_RNA_HQ_transcript:66759:1-597(+)	RNA_HQ_transcript:66759.p1	46
284	15.92	16.13	19.29	12.58	9.991	CRM22_004959.2.p1	type:complete len:1162 gc:universal CRM22_004959.2:1-3486(+)	004959.2.p1	10
285	15.82	15.99	61.88	50.83	50.83	Of_RNA_HQ_transcript:39240.p1	type:complete len:182 gc:universal Of_RNA_HQ_transcript:39240:88-633(+)	RNA_HQ_transcript:39240.p1	12
286	15.74	15.93	22.34	18.44	12.86	Of_RNA_HQ_transcript:1157.p1	type:complete len:771 gc:universal Of_RNA_HQ_transcript:1157:26-2338(+)	RNA_HQ_transcript:1157.p1	8
288	15.71	15.96	44.05	44.05	41.85	Of_RNA_HQ_transcript:60211.p1	type:5prime_partial len:228 gc:universal Of_RNA_HQ_transcript:60211:3-686(+)	RNA_HQ_transcript:60211.p1	10
289	15.7	15.87	24.75	19.36	17.17	Of_RNA_HQ_transcript:2237.p1	type:complete len:595 gc:universal Of_RNA_HQ_transcript:2237:53-1837(+)	RNA_HQ_transcript:2237.p1	12
290	15.58	15.8	57.21	48.08	48.08	Of_RNA_HQ_transcript:60751.p1	type:complete len:209 gc:universal Of_RNA_HQ_transcript:60751:118-744(+)	RNA_HQ_transcript:60751.p1	9
291	15.38	15.45	10.72	8.372	7.59	CRM22_000806.2.p1	type:complete len:1279 gc:universal CRM22_000806.2:1-3837(+)	000806.2.p1	9
292	15.37	15.41	34.1	34.1	34.1	Of_RNA_HQ_transcript:54741.p1	type:5prime_partial len:174 gc:universal Of_RNA_HQ_transcript:54741:2-523(+)	RNA_HQ_transcript:54741.p1	17
293	15.23	15.28	46.4	38	38	Of_RNA_HQ_transcript:47149.p1	type:5prime_partial len:251 gc:universal Of_RNA_HQ_transcript:47149:2-754(+)	RNA_HQ_transcript:47149.p1	8
294	15.22	15.55	7.586	5.517	3.842	CRM22_002792.p1	type:complete len:2031 gc:universal CRM22_002792:1-6093(+)	002792.p1	9
295	15.21	15.28	50	49.48	42.78	Of_RNA_HQ_transcript:53225.p1	type:complete len:195 gc:universal Of_RNA_HQ_transcript:53225:23-607(+)	RNA_HQ_transcript:53225.p1	10
296	15.19	15.3	22.61	16.67	11.42	CRM22_003813.p1	type:complete len:859 gc:universal CRM22_003813:1-2577(+)	003813.p1	9
297	15.17	17.29	62.82	48.38	45.49	Of_RNA_HQ_transcript:30165.p1	type:complete len:278 gc:universal Of_RNA_HQ_transcript:30165:47-880(+)	RNA_HQ_transcript:30165.p1	9
298	15.07	15.23	68.99	68.99	68.99	Of_RNA_HQ_transcript:76593.p1	type:5prime_partial len:159 gc:universal Of_RNA_HQ_transcript:76593:1-477(+)	RNA_HQ_transcript:76593.p1	9
299	15.03	15.17	47.42	41.95	41.95	Of_RNA_HQ_transcript:18455.p1	type:complete len:330 gc:universal Of_RNA_HQ_transcript:18455:36-1025(+)	RNA_HQ_transcript:18455.p1	11
300	14.88	14.93	29.74	28.11	26.27	Of_RNA_HQ_transcript:8200.p1	type:5prime_partial len:492 gc:universal Of_RNA_HQ_transcript:8200:3-1478(+)	RNA_HQ_transcript:8200.p1	12
301	14.82	14.91	46.06	38.17	29.05	Of_RNA_HQ_transcript:29668.p1	type:5prime_partial len:242 gc:universal Of_RNA_HQ_transcript:29668:2-727(+)	RNA_HQ_transcript:29668.p1	8
302	14.81	14.84	32.89	32.89	32.89	Of_RNA_HQ_transcript:45263.p1	type:5prime_partial len:229 gc:universal Of_RNA_HQ_transcript:45263:1-687(+)	RNA_HQ_transcript:45263.p1	36
303	14.74	14.85	71.14	64.68	50.25	Of_RNA_HQ_transcript:13653.p1	type:complete len:202 gc:universal Of_RNA_HQ_transcript:13653:99-704(+)	RNA_HQ_transcript:13653.p1	9
304	14.74	14.81	26.88	26.88	26.88	Of_RNA_HQ_transcript:18332.p1	type:5prime_partial len:373 gc:universal Of_RNA_HQ_transcript:18332:3-1121(+)	RNA_HQ_transcript:18332.p1	10
305	14.71	14.84	27.45	25	22.83	Of_RNA_HQ_transcript:14684.p1	type:5prime_partial len:369 gc:universal Of_RNA_HQ_transcript:14684:3-1109(+)	RNA_HQ_transcript:14684.p1	8
306	14.7	17	31.23	27.3	27.3	Of_RNA_HQ_transcript:21760.p1	type:complete len:382 gc:universal Of_RNA_HQ_transcript:21760:75-1220(+)	RNA_HQ_transcript:21760.p1	9
308	14.61	14.93	48.12	41.64	38.91	Of_RNA_HQ_transcript:31119.p1	type:5prime_partial len:294 gc:universal Of_RNA_HQ_transcript:31119:3-884(+)	RNA_HQ_transcript:31119.p1	9
309	14.58	14.65	48.2	47.48	47.48	Of_RNA_HQ_transcript:53606.p1	type:5prime_partial len:140 gc:universal Of_RNA_HQ_transcript:53606:3-422(+)	RNA_HQ_transcript:53606.p1	33
310	14.57	14.64	65.35	59.41	48.51	Of_RNA_HQ_transcript:71715.p1	type:5prime_partial len:102 gc:universal Of_RNA_HQ_transcript:71715:2-307(+)	RNA_HQ_transcript:71715.p1	14
311	14.51	14.83	90.25	90.25	88.56	Of_RNA_HQ_transcript:52538.p4	type:3prime_partial len:237 gc:universal Of_RNA_HQ_transcript:52538:183-890(+)	RNA_HQ_transcript:52538.p4	11
312	14.49	14.94	17.24	15.33	11.62	Of_RNA_HQ_transcript:117.p1	type:5prime_partial len:784 gc:universal Of_RNA_HQ_transcript:117:3-2354(+)	RNA_HQ_transcript:117.p1	8
313	14.45	14.59	16.24	15.13	12.73	Of_RNA_HQ_transcript:1897.p1	type:5prime_partial len:543 gc:universal Of_RNA_HQ_transcript:1897:3-1631(+)	RNA_HQ_transcript:1897.p1	11
314	14.37	15.29	38.82	38.82	38.82	Of_RNA_HQ_transcript:10264.p1	type:complete len:323 gc:universal Of_RNA_HQ_transcript:10264:42-1010(+)	RNA_HQ_transcript:10264.p1	12
315	14.33	14.54	20.44	15.89	12.63	Of_RNA_HQ_transcript:1288.p1	type:5prime_partial len:769 gc:universal Of_RNA_HQ_transcript:1288:3-2309(+)	RNA_HQ_transcript:1288.p1	8
316	14.28	14.32	31.65	21.86	19.41	Of_RNA_HQ_transcript:4869.p1	type:5prime_partial len:614 gc:universal Of_RNA_HQ_transcript:4869:1-1842(+)	RNA_HQ_transcript:4869.p1	8
317	14.27	14.36	83.22	78.32	78.32	Of_RNA_HQ_transcript:36090.p1	type:5prime_partial len:144 gc:universal Of_RNA_HQ_transcript:36090:2-433(+)	RNA_HQ_transcript:36090.p1	12
318	14.23	14.29	39.24	39.24	34.81	Of_RNA_HQ_transcript:74867.p1	type:5prime_partial len:159 gc:universal Of_RNA_HQ_transcript:74867:3-479(+)	RNA_HQ_transcript:74867.p1	8
319	14.19	14.28	54.26	48.9	45.43	Of_RNA_HQ_transcript:8319.p1	type:5prime_partial len:318 gc:universal Of_RNA_HQ_transcript:8319:3-956(+)	RNA_HQ_transcript:8319.p1	9
320	14.04	14.05	12.87	8.228	8.228	Of_RNA_HQ_transcript:9475.p1	type:complete len:475 gc:universal Of_RNA_HQ_transcript:9475:132-1556(+)	RNA_HQ_transcript:9475.p1	11
321	14.01	14.13	60	54.4	54.4	Of_RNA_HQ_transcript:80049.p1	type:5prime_partial len:126 gc:universal Of_RNA_HQ_transcript:80049:2-379(+)	RNA_HQ_transcript:80049.p1	58
323	14	14	46.77	46.77	46.77	Of_RNA_HQ_transcript:61928.p1	type:complete len:202 gc:universal Of_RNA_HQ_transcript:61928:97-702(+)	RNA_HQ_transcript:61928.p1	7
322	14	14	54.49	54.49	54.49	Of_RNA_HQ_transcript:73915.p1	type:5prime_partial len:168 gc:universal Of_RNA_HQ_transcript:73915:1-504(+)	RNA_HQ_transcript:73915.p1	15
324	13.91	13.98	60.21	60.21	48.69	Of_RNA_HQ_transcript:67016.p1	type:5prime_partial len:192 gc:universal Of_RNA_HQ_transcript:67016:2-577(+)	RNA_HQ_transcript:67016.p1	15
325	13.84	13.97	24.91	22.89	17.4	CRM22_003159.1.p1	type:complete len:547 gc:universal CRM22_003159.1:1-1641(+)	003159.1.p1	7
326	13.77	13.87	39.19	37	28.94	Of_RNA_HQ_transcript:35046.p1	type:complete len:274 gc:universal Of_RNA_HQ_transcript:35046:43-864(+)	RNA_HQ_transcript:35046.p1	8
327	13.67	13.74	55.25	41.55	34.25	Of_RNA_HQ_transcript:20752.p1	type:complete len:220 gc:universal Of_RNA_HQ_transcript:20752:61-720(+)	RNA_HQ_transcript:20752.p1	8
328	13.6	14.28	26.12	25.04	21.29	Of_RNA_HQ_transcript:5624.p1	type:complete len:560 gc:universal Of_RNA_HQ_transcript:5624:67-1746(+)	RNA_HQ_transcript:5624.p1	8
329	13.53	13.95	21.3	18.64	14.91	Of_RNA_HQ_transcript:1558.p1	type:5prime_partial len:752 gc:universal Of_RNA_HQ_transcript:1558:1-2256(+)	RNA_HQ_transcript:1558.p1	9
330	13.49	13.57	27.71	26.46	22.5	Of_RNA_HQ_transcript:12861.p1	type:5prime_partial len:481 gc:universal Of_RNA_HQ_transcript:12861:1-1443(+)	RNA_HQ_transcript:12861.p1	8
331	13.19	13.25	14.46	11.97	11.97	CRM22_010644.1.p1	type:complete len:803 gc:universal CRM22_010644.1:1-2409(+)	010644.1.p1	8
332	13.17	13.23	26.89	26.89	23.26	Of_RNA_HQ_transcript:36116.p1	type:5prime_partial len:332 gc:universal Of_RNA_HQ_transcript:36116:3-998(+)	RNA_HQ_transcript:36116.p1	11
333	13.12	13.23	19.69	19.69	15.89	Of_RNA_HQ_transcript:4393.p1	type:complete len:580 gc:universal Of_RNA_HQ_transcript:4393:51-1790(+)	RNA_HQ_transcript:4393.p1	7
334	13.11	21.93	72.4	62.5	62.5	Of_RNA_HQ_transcript:15757.p1	type:complete len:193 gc:universal Of_RNA_HQ_transcript:15757:67-645(+)	RNA_HQ_transcript:15757.p1	15
336	13.08	13.19	28.76	25.08	23.08	Of_RNA_HQ_transcript:38228.p1	type:5prime_partial len:300 gc:universal Of_RNA_HQ_transcript:38228:2-901(+)	RNA_HQ_transcript:38228.p1	11
337	13.06	13.2	70.19	69.23	69.23	Of_RNA_HQ_transcript:79140.p1	type:5prime_partial len:105 gc:universal Of_RNA_HQ_transcript:79140:2-316(+)	RNA_HQ_transcript:79140.p1	11
338	13.05	13.16	56.21	55.62	49.11	Of_RNA_HQ_transcript:40168.p1	type:complete len:170 gc:universal Of_RNA_HQ_transcript:40168:84-593(+)	RNA_HQ_transcript:40168.p1	10
339	12.98	13.06	32.33	26.67	26.67	Of_RNA_HQ_transcript:24426.p1	type:5prime_partial len:301 gc:universal Of_RNA_HQ_transcript:24426:3-905(+)	RNA_HQ_transcript:24426.p1	8
340	12.9	12.96	32.02	32.02	25.98	Of_RNA_HQ_transcript:26268.p1	type:complete len:332 gc:universal Of_RNA_HQ_transcript:26268:1-996(+)	RNA_HQ_transcript:26268.p1	7
341	12.87	12.98	25.45	24.24	22.63	Of_RNA_HQ_transcript:10788.p1	type:5prime_partial len:496 gc:universal Of_RNA_HQ_transcript:10788:2-1489(+)	RNA_HQ_transcript:10788.p1	7
342	12.84	12.85	36.22	32.65	32.65	Of_RNA_HQ_transcript:57106.p1	type:complete len:197 gc:universal Of_RNA_HQ_transcript:57106:20-610(+)	RNA_HQ_transcript:57106.p1	10
343	12.82	13	9.137	5.504	3.561	CRM22_005745.3.p1	type:complete len:2781 gc:universal CRM22_005745.3:1-8343(+)	005745.3.p1	8
344	12.8	12.84	26.65	25.21	25.21	Of_RNA_HQ_transcript:12484.p1	type:complete len:350 gc:universal Of_RNA_HQ_transcript:12484:36-1085(+)	RNA_HQ_transcript:12484.p1	7
345	12.73	12.85	21.86	17.32	15.8	Of_RNA_HQ_transcript:11298.p1	type:5prime_partial len:463 gc:universal Of_RNA_HQ_transcript:11298:3-1391(+)	RNA_HQ_transcript:11298.p1	8
346	12.65	12.77	16.08	13.32	10.18	CRM22_003912.2.p1	type:complete len:797 gc:universal CRM22_003912.2:1-2391(+)	003912.2.p1	6
347	12.62	14.48	38.26	38.26	38.26	Of_RNA_HQ_transcript:66272.p1	type:5prime_partial len:150 gc:universal Of_RNA_HQ_transcript:66272:3-452(+)	RNA_HQ_transcript:66272.p1	29
348	12.57	12.72	30.72	23.73	16.74	Of_RNA_HQ_transcript:10551.p1	type:5prime_partial len:473 gc:universal Of_RNA_HQ_transcript:10551:3-1421(+)	RNA_HQ_transcript:10551.p1	8
349	12.5	12.53	45.72	40.52	30.48	Of_RNA_HQ_transcript:46482.p1	type:complete len:270 gc:universal Of_RNA_HQ_transcript:46482:1-810(+)	RNA_HQ_transcript:46482.p1	7
350	12.44	12.51	73.86	57.52	49.02	Of_RNA_HQ_transcript:61403.p1	type:5prime_partial len:154 gc:universal Of_RNA_HQ_transcript:61403:1-462(+)	RNA_HQ_transcript:61403.p1	8
351	12.41	12.44	13.9	13.33	9.333	Of_RNA_HQ_transcript:7077.p1	type:complete len:526 gc:universal Of_RNA_HQ_transcript:7077:87-1664(+)	RNA_HQ_transcript:7077.p1	7
352	12.38	12.47	53.04	52.49	48.62	Of_RNA_HQ_transcript:45798.p1	type:complete len:182 gc:universal Of_RNA_HQ_transcript:45798:28-573(+)	RNA_HQ_transcript:45798.p1	7
353	12.16	12.17	26.53	24.49	21.77	Of_RNA_HQ_transcript:21490.p1	type:5prime_partial len:295 gc:universal Of_RNA_HQ_transcript:21490:1-885(+)	RNA_HQ_transcript:21490.p1	8
354	12.15	12.2	41.09	41.09	41.09	Of_RNA_HQ_transcript:55014.p1	type:5prime_partial len:130 gc:universal Of_RNA_HQ_transcript:55014:3-392(+)	RNA_HQ_transcript:55014.p1	15
355	12.14	12.26	36.96	36.96	32.68	Of_RNA_HQ_transcript:42385.p1	type:5prime_partial len:258 gc:universal Of_RNA_HQ_transcript:42385:1-774(+)	RNA_HQ_transcript:42385.p1	9
356	12.13	12.14	36.12	36.12	34.36	Of_RNA_HQ_transcript:61601.p1	type:5prime_partial len:228 gc:universal Of_RNA_HQ_transcript:61601:3-686(+)	RNA_HQ_transcript:61601.p1	8
357	12.09	12.1	25.75	20.6	20.6	Of_RNA_HQ_transcript:13085.p1	type:complete len:370 gc:universal Of_RNA_HQ_transcript:13085:79-1188(+)	RNA_HQ_transcript:13085.p1	8
358	12.08	12.31	13.27	11.11	8.751	CRM22_006312.2.p1	type:complete len:1018 gc:universal CRM22_006312.2:1-3054(+)	006312.2.p1	8
359	12.03	12.12	14.89	9.447	7.149	CRM22_010638.p1	type:complete len:1176 gc:universal CRM22_010638:1-3528(+)	010638.p1	8
360	12.02	12.11	30.77	30.77	26.15	Of_RNA_HQ_transcript:6993.p1	type:complete len:326 gc:universal Of_RNA_HQ_transcript:6993:347-1324(+)	RNA_HQ_transcript:6993.p1	11
361	12	12	91.58	91.09	91.09	Of_RNA_HQ_transcript:27705.p1	type:internal len:405 gc:universal Of_RNA_HQ_transcript:27705:1-1212(+)	RNA_HQ_transcript:27705.p1	7
362	11.97	12.04	6.052	4.607	3.794	CRM22_010682.2.p1	type:complete len:2215 gc:universal CRM22_010682.2:1-6645(+)	010682.2.p1	9
363	11.86	11.93	52.63	52.05	52.05	Of_RNA_HQ_transcript:58006.p1	type:complete len:172 gc:universal Of_RNA_HQ_transcript:58006:2-517(+)	RNA_HQ_transcript:58006.p1	13
364	11.79	11.88	21.14	19.03	16.07	Of_RNA_HQ_transcript:10337.p1	type:complete len:474 gc:universal Of_RNA_HQ_transcript:10337:66-1487(+)	RNA_HQ_transcript:10337.p1	7
365	11.78	11.87	17.4	11.82	10	Of_RNA_HQ_transcript:840.p1	type:complete len:771 gc:universal Of_RNA_HQ_transcript:840:159-2471(+)	RNA_HQ_transcript:840.p1	7
366	11.76	11.84	27.63	25.99	25.99	Of_RNA_HQ_transcript:24860.p1	type:5prime_partial len:305 gc:universal Of_RNA_HQ_transcript:24860:1-915(+)	RNA_HQ_transcript:24860.p1	8
367	11.72	12.25	11.56	10.73	8.019	Of_RNA_HQ_transcript:700.p1	type:complete len:849 gc:universal Of_RNA_HQ_transcript:700:136-2682(+)	RNA_HQ_transcript:700.p1	7
368	11.71	11.79	45.66	38.73	38.73	Of_RNA_HQ_transcript:59714.p1	type:5prime_partial len:174 gc:universal Of_RNA_HQ_transcript:59714:1-522(+)	RNA_HQ_transcript:59714.p1	8
369	11.69	11.75	68.66	64.18	52.99	Of_RNA_HQ_transcript:50793.p1	type:complete len:135 gc:universal Of_RNA_HQ_transcript:50793:99-503(+)	RNA_HQ_transcript:50793.p1	7
370	11.67	11.72	53.47	53.47	53.47	Of_RNA_HQ_transcript:5307.p2	type:complete len:145 gc:universal Of_RNA_HQ_transcript:5307:1427-1861(+)	RNA_HQ_transcript:5307.p2	7
372	11.66	11.7	35.84	35.84	33.19	Of_RNA_HQ_transcript:14692.p1	type:5prime_partial len:227 gc:universal Of_RNA_HQ_transcript:14692:3-683(+)	RNA_HQ_transcript:14692.p1	6
371	11.66	11.72	22.37	18.87	18.87	Of_RNA_HQ_transcript:9496.p1	type:complete len:515 gc:universal Of_RNA_HQ_transcript:9496:1-1545(+)	RNA_HQ_transcript:9496.p1	7
373	11.61	11.68	26.37	22.22	20.9	Of_RNA_HQ_transcript:1040.p1	type:complete len:532 gc:universal Of_RNA_HQ_transcript:1040:1-1596(+)	RNA_HQ_transcript:1040.p1	7
374	11.54	11.69	19.68	18.4	13.6	Of_RNA_HQ_transcript:2702.p1	type:5prime_partial len:626 gc:universal Of_RNA_HQ_transcript:2702:2-1879(+)	RNA_HQ_transcript:2702.p1	9
375	11.53	11.57	89.8	89.8	89.8	Of_RNA_HQ_transcript:2625.p1	type:5prime_partial len:687 gc:universal Of_RNA_HQ_transcript:2625:1-2061(+)	RNA_HQ_transcript:2625.p1	29
376	11.48	11.52	39.13	34.78	34.78	Of_RNA_HQ_transcript:73247.p1	type:5prime_partial len:162 gc:universal Of_RNA_HQ_transcript:73247:2-487(+)	RNA_HQ_transcript:73247.p1	8
377	11.45	11.58	32	28.4	24.8	Of_RNA_HQ_transcript:25015.p1	type:complete len:251 gc:universal Of_RNA_HQ_transcript:25015:264-1016(+)	RNA_HQ_transcript:25015.p1	6
379	11.41	11.57	31.51	22.59	10.2	CRM22_000766.p1	type:3prime_partial len:550 gc:universal CRM22_000766:1-1647(+)	000766.p1	5
380	11.4	14.59	37.01	36.44	31.36	Of_RNA_HQ_transcript:16140.p1	type:complete len:355 gc:universal Of_RNA_HQ_transcript:16140:97-1161(+)	RNA_HQ_transcript:16140.p1	8
381	11.38	11.46	27.09	19.84	18.9	CRM22_007267.p1	type:complete len:636 gc:universal CRM22_007267:1-1908(+)	007267.p1	9
382	11.37	11.49	31.63	30.47	25.81	Of_RNA_HQ_transcript:16317.p1	type:5prime_partial len:431 gc:universal Of_RNA_HQ_transcript:16317:1-1293(+)	RNA_HQ_transcript:16317.p1	8
383	11.34	53.25	65.13	62.54	62.54	Of_RNA_HQ_transcript:31709.p1	type:5prime_partial len:348 gc:universal Of_RNA_HQ_transcript:31709:3-1046(+)	RNA_HQ_transcript:31709.p1	111
384	11.31	11.39	13.88	13.55	13.55	Of_RNA_HQ_transcript:5394.p1	type:5prime_partial len:599 gc:universal Of_RNA_HQ_transcript:5394:3-1799(+)	RNA_HQ_transcript:5394.p1	9
385	11.28	11.45	56.15	56.15	42.25	Of_RNA_HQ_transcript:20375.p2	type:complete len:188 gc:universal Of_RNA_HQ_transcript:20375:240-803(+)	RNA_HQ_transcript:20375.p2	6
387	11.16	11.37	27.16	20.81	18.53	Of_RNA_HQ_transcript:16604.p1	type:complete len:395 gc:universal Of_RNA_HQ_transcript:16604:57-1241(+)	RNA_HQ_transcript:16604.p1	6
388	11.12	11.19	38.98	38.98	38.98	Of_RNA_HQ_transcript:77400.p1	type:5prime_partial len:119 gc:universal Of_RNA_HQ_transcript:77400:1-357(+)	RNA_HQ_transcript:77400.p1	7
389	11.1	11.17	28.9	22.95	20.96	Of_RNA_HQ_transcript:19047.p1	type:complete len:354 gc:universal Of_RNA_HQ_transcript:19047:85-1146(+)	RNA_HQ_transcript:19047.p1	7
390	11.08	11.19	33.09	27.7	19.42	CRM22_009724.1.p1	type:complete len:279 gc:universal CRM22_009724.1:1-837(+)	009724.1.p1	5
391	11.01	11.38	16.75	13.95	6.973	CRM22_007186.p1	type:complete len:1177 gc:universal CRM22_007186:1-3531(+)	007186.p1	7
392	10.97	11.07	15.71	13.69	13.69	Of_RNA_HQ_transcript:1784.p1	type:5prime_partial len:644 gc:universal Of_RNA_HQ_transcript:1784:2-1933(+)	RNA_HQ_transcript:1784.p1	6
393	10.96	11.08	39.59	37.88	32.42	Of_RNA_HQ_transcript:19473.p1	type:5prime_partial len:294 gc:universal Of_RNA_HQ_transcript:19473:2-883(+)	RNA_HQ_transcript:19473.p1	9
394	10.96	11.01	28.31	28.31	28.31	Of_RNA_HQ_transcript:45956.p1	type:complete len:220 gc:universal Of_RNA_HQ_transcript:45956:204-863(+)	RNA_HQ_transcript:45956.p1	7
395	10.91	11.17	31	25.48	15.95	Of_RNA_HQ_transcript:3366.p1	type:5prime_partial len:672 gc:universal Of_RNA_HQ_transcript:3366:3-2018(+)	RNA_HQ_transcript:3366.p1	6
397	10.84	10.89	43.71	32.52	32.52	Of_RNA_HQ_transcript:22101.p1	type:complete len:287 gc:universal Of_RNA_HQ_transcript:22101:47-907(+)	RNA_HQ_transcript:22101.p1	6
398	10.79	10.86	51.35	51.35	51.35	Of_RNA_HQ_transcript:83090.p1	type:5prime_partial len:112 gc:universal Of_RNA_HQ_transcript:83090:3-338(+)	RNA_HQ_transcript:83090.p1	20
399	10.73	11.03	17.3	9.94	7.555	Of_RNA_HQ_transcript:298.p1	type:5prime_partial len:1007 gc:universal Of_RNA_HQ_transcript:298:2-3022(+)	RNA_HQ_transcript:298.p1	7
400	10.71	13.03	4.357	2.359	2.359	CRM22_005684.4.p1	type:complete len:3604 gc:universal CRM22_005684.4:1-10812(+)	005684.4.p1	7
401	10.71	10.76	44.95	44.95	44.95	Of_RNA_HQ_transcript:66741.p1	type:5prime_partial len:110 gc:universal Of_RNA_HQ_transcript:66741:3-332(+)	RNA_HQ_transcript:66741.p1	7
402	10.67	10.82	74.48	66.9	54.48	Of_RNA_HQ_transcript:77797.p1	type:5prime_partial len:146 gc:universal Of_RNA_HQ_transcript:77797:1-438(+)	RNA_HQ_transcript:77797.p1	13
403	10.61	10.81	38.6	29.82	27.63	Of_RNA_HQ_transcript:38245.p1	type:5prime_partial len:229 gc:universal Of_RNA_HQ_transcript:38245:3-689(+)	RNA_HQ_transcript:38245.p1	6
404	10.6	10.72	37.15	32.99	28.13	Of_RNA_HQ_transcript:16072.p1	type:5prime_partial len:289 gc:universal Of_RNA_HQ_transcript:16072:3-869(+)	RNA_HQ_transcript:16072.p1	6
405	10.58	10.63	44.36	44.36	37.97	CRM22_006167.2.p1	type:complete len:267 gc:universal CRM22_006167.2:1-801(+)	006167.2.p1	6
406	10.47	10.62	42.24	33.21	24.91	Of_RNA_HQ_transcript:2715.p2	type:5prime_partial len:278 gc:universal Of_RNA_HQ_transcript:2715:3-836(+)	RNA_HQ_transcript:2715.p2	6
407	10.44	13.36	59.8	59.8	46.73	Of_RNA_HQ_transcript:20579.p1	type:complete len:200 gc:universal Of_RNA_HQ_transcript:20579:69-668(+)	RNA_HQ_transcript:20579.p1	9
408	10.43	10.62	38.34	35.75	35.75	Of_RNA_HQ_transcript:33593.p1	type:complete len:194 gc:universal Of_RNA_HQ_transcript:33593:275-856(+)	RNA_HQ_transcript:33593.p1	7
409	10.42	10.57	31.64	28	28	Of_RNA_HQ_transcript:12592.p1	type:complete len:276 gc:universal Of_RNA_HQ_transcript:12592:85-912(+)	RNA_HQ_transcript:12592.p1	6
410	10.41	10.52	43.69	42.32	35.84	Of_RNA_HQ_transcript:36381.p1	type:5prime_partial len:294 gc:universal Of_RNA_HQ_transcript:36381:2-883(+)	RNA_HQ_transcript:36381.p1	6
411	10.39	10.5	45.78	45.78	45.78	Of_RNA_HQ_transcript:70731.p1	type:5prime_partial len:167 gc:universal Of_RNA_HQ_transcript:70731:2-502(+)	RNA_HQ_transcript:70731.p1	12
412	10.37	12.44	44.39	37.22	33.18	Of_RNA_HQ_transcript:9482.p1	type:5prime_partial len:224 gc:universal Of_RNA_HQ_transcript:9482:2-673(+)	RNA_HQ_transcript:9482.p1	6
413	10.36	10.47	50.97	46.45	38.06	Of_RNA_HQ_transcript:71399.p1	type:5prime_partial len:156 gc:universal Of_RNA_HQ_transcript:71399:3-470(+)	RNA_HQ_transcript:71399.p1	8
414	10.33	10.48	13.37	10.02	9.308	Of_RNA_HQ_transcript:432.p1	type:complete len:839 gc:universal Of_RNA_HQ_transcript:432:182-2698(+)	RNA_HQ_transcript:432.p1	7
415	10.31	12.38	13.25	10.84	8.701	Of_RNA_HQ_transcript:828.p1	type:5prime_partial len:748 gc:universal Of_RNA_HQ_transcript:828:2-2245(+)	RNA_HQ_transcript:828.p1	6
416	10.28	10.44	34.88	30.23	30.23	Of_RNA_HQ_transcript:70206.p1	type:internal len:216 gc:universal Of_RNA_HQ_transcript:70206:3-647(+)	RNA_HQ_transcript:70206.p1	7
417	10.26	10.38	22.61	20.38	20.38	Of_RNA_HQ_transcript:41821.p1	type:5prime_partial len:315 gc:universal Of_RNA_HQ_transcript:41821:2-946(+)	RNA_HQ_transcript:41821.p1	6
418	10.22	10.34	29.36	29.36	19.19	Of_RNA_HQ_transcript:26729.p1	type:complete len:345 gc:universal Of_RNA_HQ_transcript:26729:44-1078(+)	RNA_HQ_transcript:26729.p1	5
419	10.19	10.22	52.26	42.86	42.86	Of_RNA_HQ_transcript:44141.p5	type:3prime_partial len:267 gc:universal Of_RNA_HQ_transcript:44141:388-1185(+)	RNA_HQ_transcript:44141.p5	9
420	10.16	10.45	24.38	18.48	18.48	Of_RNA_HQ_transcript:100.p1	type:complete len:526 gc:universal Of_RNA_HQ_transcript:100:40-1617(+)	RNA_HQ_transcript:100.p1	7
421	10.06	10.21	45.64	45.64	34.9	Of_RNA_HQ_transcript:75323.p1	type:5prime_partial len:150 gc:universal Of_RNA_HQ_transcript:75323:1-450(+)	RNA_HQ_transcript:75323.p1	11
422	10.05	10.06	15.08	9.202	8.925	CRM22_005376.p1	type:complete len:1805 gc:universal CRM22_005376:1-5415(+)	005376.p1	5
423	10.05	10.06	24.3	21.01	16.2	CRM22_009676.8.p1	type:complete len:396 gc:universal CRM22_009676.8:1-1188(+)	009676.8.p1	5
424	10.05	10.05	25.82	21.15	21.15	Of_RNA_HQ_transcript:22006.p1	type:5prime_partial len:365 gc:universal Of_RNA_HQ_transcript:22006:2-1096(+)	RNA_HQ_transcript:22006.p1	6
425	10.02	10.24	62.56	62.56	54.98	Of_RNA_HQ_transcript:57422.p1	type:5prime_partial len:212 gc:universal Of_RNA_HQ_transcript:57422:1-636(+)	RNA_HQ_transcript:57422.p1	6
426	10.01	67.12	81.12	81.12	79.52	Of_RNA_HQ_transcript:15863.p1	type:complete len:377 gc:universal Of_RNA_HQ_transcript:15863:64-1194(+)	RNA_HQ_transcript:15863.p1	79
427	10.01	10.01	14.05	11.61	11.61	Of_RNA_HQ_transcript:7380.p1	type:complete len:492 gc:universal Of_RNA_HQ_transcript:7380:45-1520(+)	RNA_HQ_transcript:7380.p1	6
428	10	10	27.75	25.11	25.11	CRM22_005370.2.p1	type:complete len:228 gc:universal CRM22_005370.2:1-684(+)	005370.2.p1	6
432	10	10	22.84	22.84	22.84	Of_RNA_HQ_transcript:28242.p1	type:complete len:198 gc:universal Of_RNA_HQ_transcript:28242:235-828(+)	RNA_HQ_transcript:28242.p1	7
431	10	10	32.65	32.65	32.65	Of_RNA_HQ_transcript:69634.p1	type:5prime_partial len:197 gc:universal Of_RNA_HQ_transcript:69634:1-591(+)	RNA_HQ_transcript:69634.p1	7
429	10	10	16.48	15.37	15.37	Of_RNA_HQ_transcript:7819.p1	type:5prime_partial len:450 gc:universal Of_RNA_HQ_transcript:7819:3-1352(+)	RNA_HQ_transcript:7819.p1	5
430	10	10	15.43	15.43	15.43	Of_RNA_HQ_transcript:8761.p1	type:complete len:377 gc:universal Of_RNA_HQ_transcript:8761:106-1236(+)	RNA_HQ_transcript:8761.p1	5
434	9.95	10.07	46.29	46.29	46.29	Of_RNA_HQ_transcript:39995.p1	type:complete len:176 gc:universal Of_RNA_HQ_transcript:39995:347-874(+)	RNA_HQ_transcript:39995.p1	6
433	9.95	10.08	56.03	50.86	50.86	Of_RNA_HQ_transcript:73541.p1	type:5prime_partial len:117 gc:universal Of_RNA_HQ_transcript:73541:2-352(+)	RNA_HQ_transcript:73541.p1	7
435	9.83	10.08	49.43	49.43	49.43	Of_RNA_HQ_transcript:69835.p1	type:complete len:177 gc:universal Of_RNA_HQ_transcript:69835:22-552(+)	RNA_HQ_transcript:69835.p1	6
436	9.8	9.89	12.91	9.159	7.207	Of_RNA_HQ_transcript:1842.p1	type:complete len:667 gc:universal Of_RNA_HQ_transcript:1842:94-2094(+)	RNA_HQ_transcript:1842.p1	6
437	9.8	9.85	48.77	38.89	38.89	Of_RNA_HQ_transcript:36261.p1	type:complete len:163 gc:universal Of_RNA_HQ_transcript:36261:115-603(+)	RNA_HQ_transcript:36261.p1	5
438	9.79	23.58	11.54	6.933	6.174	CRM22_009033.2.p1	type:complete len:1977 gc:universal CRM22_009033.2:1-5931(+)	009033.2.p1	18
439	9.77	10.38	48.9	43.17	35.24	Of_RNA_HQ_transcript:21125.p1	type:complete len:228 gc:universal Of_RNA_HQ_transcript:21125:208-891(+)	RNA_HQ_transcript:21125.p1	8
441	9.72	9.86	15.6	10.9	6.206	Of_RNA_HQ_transcript:48.p1	type:complete len:1129 gc:universal Of_RNA_HQ_transcript:48:111-3497(+)	RNA_HQ_transcript:48.p1	5
442	9.71	9.8	46.2	42.93	39.13	Of_RNA_HQ_transcript:47668.p1	type:5prime_partial len:185 gc:universal Of_RNA_HQ_transcript:47668:1-555(+)	RNA_HQ_transcript:47668.p1	6
443	9.66	9.7	17.69	17.69	15.99	Of_RNA_HQ_transcript:34804.p1	type:complete len:295 gc:universal Of_RNA_HQ_transcript:34804:91-975(+)	RNA_HQ_transcript:34804.p1	5
445	9.64	9.71	18.33	16.67	16.67	Of_RNA_HQ_transcript:11300.p1	type:complete len:481 gc:universal Of_RNA_HQ_transcript:11300:57-1499(+)	RNA_HQ_transcript:11300.p1	5
444	9.64	10.18	37.33	37.33	31.11	Of_RNA_HQ_transcript:24111.p1	type:complete len:226 gc:universal Of_RNA_HQ_transcript:24111:29-706(+)	RNA_HQ_transcript:24111.p1	7
446	9.62	9.69	40.79	22.04	22.04	Of_RNA_HQ_transcript:21577.p1	type:5prime_partial len:305 gc:universal Of_RNA_HQ_transcript:21577:1-915(+)	RNA_HQ_transcript:21577.p1	5
447	9.59	9.73	33.67	33.67	24	Of_RNA_HQ_transcript:39373.p1	type:complete len:301 gc:universal Of_RNA_HQ_transcript:39373:30-932(+)	RNA_HQ_transcript:39373.p1	6
448	9.45	9.54	49.27	45.37	33.66	Of_RNA_HQ_transcript:53085.p1	type:complete len:206 gc:universal Of_RNA_HQ_transcript:53085:51-668(+)	RNA_HQ_transcript:53085.p1	5
449	9.43	9.51	9.621	7.191	6.317	Of_RNA_HQ_transcript:188.p1	type:5prime_partial len:1030 gc:universal Of_RNA_HQ_transcript:188:3-3092(+)	RNA_HQ_transcript:188.p1	8
450	9.42	9.67	44.65	44.65	40.93	Of_RNA_HQ_transcript:48408.p1	type:complete len:216 gc:universal Of_RNA_HQ_transcript:48408:55-702(+)	RNA_HQ_transcript:48408.p1	6
451	9.42	9.51	22.8	20.08	20.08	Of_RNA_HQ_transcript:5273.p1	type:complete len:479 gc:universal Of_RNA_HQ_transcript:5273:62-1498(+)	RNA_HQ_transcript:5273.p1	6
452	9.4	9.58	22.53	20.76	20.76	Of_RNA_HQ_transcript:13527.p1	type:complete len:396 gc:universal Of_RNA_HQ_transcript:13527:44-1231(+)	RNA_HQ_transcript:13527.p1	7
454	9.39	9.47	28.17	25.79	25.79	Of_RNA_HQ_transcript:18637.p1	type:5prime_partial len:253 gc:universal Of_RNA_HQ_transcript:18637:1-759(+)	RNA_HQ_transcript:18637.p1	6
453	9.39	70.57	65.53	64.61	58.27	Of_RNA_HQ_transcript:3360.p1	type:complete len:648 gc:universal Of_RNA_HQ_transcript:3360:37-1980(+)	RNA_HQ_transcript:3360.p1	61
455	9.36	9.46	24.56	20.18	17.54	Of_RNA_HQ_transcript:13909.p1	type:complete len:343 gc:universal Of_RNA_HQ_transcript:13909:80-1108(+)	RNA_HQ_transcript:13909.p1	6
457	9.18	9.39	5.834	4.543	3.201	CRM22_004132.2.p1	type:complete len:1938 gc:universal CRM22_004132.2:1-5814(+)	004132.2.p1	5
458	9.06	55.5	49.58	48.2	48.2	Of_RNA_HQ_transcript:10728.p1	type:5prime_partial len:362 gc:universal Of_RNA_HQ_transcript:10728:1-1086(+)	RNA_HQ_transcript:10728.p1	99
460	9	9.06	44.54	38.66	36.13	Of_RNA_HQ_transcript:46441.p1	type:5prime_partial len:239 gc:universal Of_RNA_HQ_transcript:46441:2-718(+)	RNA_HQ_transcript:46441.p1	7
459	9	9.22	20.53	19.32	14.25	Of_RNA_HQ_transcript:9766.p1	type:complete len:415 gc:universal Of_RNA_HQ_transcript:9766:365-1609(+)	RNA_HQ_transcript:9766.p1	6
461	8.97	9.03	43.75	43.75	34.38	Of_RNA_HQ_transcript:46424.p1	type:complete len:193 gc:universal Of_RNA_HQ_transcript:46424:118-696(+)	RNA_HQ_transcript:46424.p1	5
462	8.96	9.1	17.93	14.59	13.18	CRM22_001801.3.p1	type:complete len:570 gc:universal CRM22_001801.3:1-1710(+)	001801.3.p1	6
463	8.91	9.04	34.43	34.43	19.02	Of_RNA_HQ_transcript:13317.p1	type:5prime_partial len:306 gc:universal Of_RNA_HQ_transcript:13317:1-918(+)	RNA_HQ_transcript:13317.p1	5
464	8.88	9.02	24.68	17.51	12.87	Of_RNA_HQ_transcript:2736.p1	type:complete len:475 gc:universal Of_RNA_HQ_transcript:2736:147-1571(+)	RNA_HQ_transcript:2736.p1	6
465	8.86	8.99	21.8	13	11.53	Of_RNA_HQ_transcript:5890.p1	type:complete len:478 gc:universal Of_RNA_HQ_transcript:5890:82-1515(+)	RNA_HQ_transcript:5890.p1	5
466	8.84	8.97	30.67	21.33	19.2	Of_RNA_HQ_transcript:1281.p1	type:complete len:376 gc:universal Of_RNA_HQ_transcript:1281:1150-2277(+)	RNA_HQ_transcript:1281.p1	5
467	8.84	8.88	18.37	16.33	16.33	Of_RNA_HQ_transcript:16029.p1	type:complete len:442 gc:universal Of_RNA_HQ_transcript:16029:42-1367(+)	RNA_HQ_transcript:16029.p1	5
468	8.83	9.02	37.5	37.5	27.91	Of_RNA_HQ_transcript:22859.p1	type:5prime_partial len:345 gc:universal Of_RNA_HQ_transcript:22859:3-1037(+)	RNA_HQ_transcript:22859.p1	7
469	8.81	8.95	26.98	21.11	12.61	Of_RNA_HQ_transcript:18535.p1	type:complete len:342 gc:universal Of_RNA_HQ_transcript:18535:57-1082(+)	RNA_HQ_transcript:18535.p1	5
470	8.8	11.15	23.5	16.08	12.9	Of_RNA_HQ_transcript:1363.p1	type:5prime_partial len:567 gc:universal Of_RNA_HQ_transcript:1363:1-1701(+)	RNA_HQ_transcript:1363.p1	6
471	8.79	8.89	46.82	34.68	34.68	Of_RNA_HQ_transcript:76091.p1	type:internal len:174 gc:universal Of_RNA_HQ_transcript:76091:2-520(+)	RNA_HQ_transcript:76091.p1	6
473	8.74	8.77	20.88	20.88	20.88	Of_RNA_HQ_transcript:5317.p1	type:5prime_partial len:595 gc:universal Of_RNA_HQ_transcript:5317:1-1785(+)	RNA_HQ_transcript:5317.p1	8
474	8.72	8.8	14.82	8.449	8.449	Of_RNA_HQ_transcript:2225.p1	type:5prime_partial len:723 gc:universal Of_RNA_HQ_transcript:2225:1-2169(+)	RNA_HQ_transcript:2225.p1	5
475	8.7	11.61	13.39	9.252	7.283	Of_RNA_HQ_transcript:319.p1	type:5prime_partial len:1017 gc:universal Of_RNA_HQ_transcript:319:2-3052(+)	RNA_HQ_transcript:319.p1	6
476	8.68	8.98	15.14	14.12	11.56	Of_RNA_HQ_transcript:1292.p1	type:5prime_partial len:589 gc:universal Of_RNA_HQ_transcript:1292:2-1768(+)	RNA_HQ_transcript:1292.p1	6
478	8.64	10.38	26.6	23.23	19.53	Of_RNA_HQ_transcript:39101.p1	type:complete len:298 gc:universal Of_RNA_HQ_transcript:39101:1-894(+)	RNA_HQ_transcript:39101.p1	12
479	8.64	8.68	57.64	50	40.97	Of_RNA_HQ_transcript:48553.p1	type:5prime_partial len:145 gc:universal Of_RNA_HQ_transcript:48553:1-435(+)	RNA_HQ_transcript:48553.p1	5
480	8.6	8.72	39.49	39.49	33.85	Of_RNA_HQ_transcript:11602.p1	type:complete len:196 gc:universal Of_RNA_HQ_transcript:11602:46-633(+)	RNA_HQ_transcript:11602.p1	6
481	8.58	8.62	29.15	29.15	28.25	Of_RNA_HQ_transcript:45579.p1	type:5prime_partial len:224 gc:universal Of_RNA_HQ_transcript:45579:1-672(+)	RNA_HQ_transcript:45579.p1	7
482	8.57	8.68	5.865	3.415	3.415	CRM22_010806.p1	type:complete len:1348 gc:universal CRM22_010806:1-4044(+)	010806.p1	5
483	8.54	8.65	19.01	17.04	14.57	Of_RNA_HQ_transcript:11120.p1	type:complete len:406 gc:universal Of_RNA_HQ_transcript:11120:25-1242(+)	RNA_HQ_transcript:11120.p1	6
484	8.51	8.62	26.61	19.12	17.05	Of_RNA_HQ_transcript:17247.p1	type:5prime_partial len:388 gc:universal Of_RNA_HQ_transcript:17247:3-1166(+)	RNA_HQ_transcript:17247.p1	5
485	8.51	8.6	34.31	33.58	33.58	Of_RNA_HQ_transcript:79622.p2	type:5prime_partial len:138 gc:universal Of_RNA_HQ_transcript:79622:3-416(+)	RNA_HQ_transcript:79622.p2	9
486	8.38	8.44	59.15	51.83	47.56	CRM22_010941.2.p1	type:complete len:165 gc:universal CRM22_010941.2:1-495(+)	010941.2.p1	4
487	8.31	8.38	49.49	34.85	32.32	Of_RNA_HQ_transcript:30316.p1	type:complete len:199 gc:universal Of_RNA_HQ_transcript:30316:234-830(+)	RNA_HQ_transcript:30316.p1	5
488	8.31	8.33	34.91	32.33	29.31	Of_RNA_HQ_transcript:35995.p1	type:5prime_partial len:233 gc:universal Of_RNA_HQ_transcript:35995:1-699(+)	RNA_HQ_transcript:35995.p1	5
489	8.22	8.31	32.55	32.55	29.25	Of_RNA_HQ_transcript:61610.p1	type:5prime_partial len:213 gc:universal Of_RNA_HQ_transcript:61610:2-640(+)	RNA_HQ_transcript:61610.p1	5
490	8.2	8.21	11.51	11.51	9.464	Of_RNA_HQ_transcript:1247.p1	type:complete len:635 gc:universal Of_RNA_HQ_transcript:1247:94-1998(+)	RNA_HQ_transcript:1247.p1	4
491	8.13	8.22	25.63	18.83	12.43	Of_RNA_HQ_transcript:5840.p1	type:complete len:516 gc:universal Of_RNA_HQ_transcript:5840:28-1575(+)	RNA_HQ_transcript:5840.p1	7
492	8.11	8.13	13.89	8.394	6.657	CRM22_008921.p1	type:complete len:692 gc:universal CRM22_008921:1-2076(+)	008921.p1	4
493	8.08	8.16	44.05	38.1	25.6	Of_RNA_HQ_transcript:20815.p2	type:complete len:169 gc:universal Of_RNA_HQ_transcript:20815:477-983(+)	RNA_HQ_transcript:20815.p2	6
494	8.08	8.13	38.4	38.4	38.4	Of_RNA_HQ_transcript:56453.p1	type:complete len:126 gc:universal Of_RNA_HQ_transcript:56453:60-437(+)	RNA_HQ_transcript:56453.p1	5
495	8.05	8.05	24.51	10.19	10.19	Of_RNA_HQ_transcript:21350.p1	type:5prime_partial len:413 gc:universal Of_RNA_HQ_transcript:21350:3-1241(+)	RNA_HQ_transcript:21350.p1	4
496	8.04	8.05	25.44	19.88	16.67	Of_RNA_HQ_transcript:24917.p1	type:complete len:343 gc:universal Of_RNA_HQ_transcript:24917:42-1070(+)	RNA_HQ_transcript:24917.p1	4
497	8.03	8.04	45.74	22.87	22.87	Of_RNA_HQ_transcript:20375.p1	type:complete len:189 gc:universal Of_RNA_HQ_transcript:20375:661-1227(+)	RNA_HQ_transcript:20375.p1	4
500	8.01	8.01	20	20	20	Of_RNA_HQ_transcript:15050.p1	type:complete len:356 gc:universal Of_RNA_HQ_transcript:15050:84-1151(+)	RNA_HQ_transcript:15050.p1	6
499	8.01	8.01	14.99	9.651	9.651	Of_RNA_HQ_transcript:3243.p1	type:complete len:488 gc:universal Of_RNA_HQ_transcript:3243:118-1581(+)	RNA_HQ_transcript:3243.p1	4
498	8.01	8.01	44.29	28.31	24.66	Of_RNA_HQ_transcript:42539.p1	type:complete len:220 gc:universal Of_RNA_HQ_transcript:42539:139-798(+)	RNA_HQ_transcript:42539.p1	4
502	8	36.45	60.51	58.92	55.41	Of_RNA_HQ_transcript:30882.p1	type:complete len:315 gc:universal Of_RNA_HQ_transcript:30882:190-1134(+)	RNA_HQ_transcript:30882.p1	49
503	8	14.09	55.77	55.77	55.77	Of_RNA_HQ_transcript:35002.p1	type:5prime_partial len:105 gc:universal Of_RNA_HQ_transcript:35002:3-317(+)	RNA_HQ_transcript:35002.p1	30
507	8	8	28.8	28.8	28.8	Of_RNA_HQ_transcript:52228.p1	type:complete len:185 gc:universal Of_RNA_HQ_transcript:52228:56-610(+)	RNA_HQ_transcript:52228.p1	4
506	8	8	24.75	24.75	24.75	Of_RNA_HQ_transcript:56701.p1	type:complete len:102 gc:universal Of_RNA_HQ_transcript:56701:106-411(+)	RNA_HQ_transcript:56701.p1	8
505	8	8	38.82	38.82	38.82	Of_RNA_HQ_transcript:68175.p1	type:complete len:153 gc:universal Of_RNA_HQ_transcript:68175:63-521(+)	RNA_HQ_transcript:68175.p1	8
501	8	44.83	73.51	72.97	72.97	Of_RNA_HQ_transcript:70199.p1	type:5prime_partial len:186 gc:universal Of_RNA_HQ_transcript:70199:1-558(+)	RNA_HQ_transcript:70199.p1	47
504	8	8	55.74	55.74	55.74	Of_RNA_HQ_transcript:73281.p1	type:5prime_partial len:123 gc:universal Of_RNA_HQ_transcript:73281:1-369(+)	RNA_HQ_transcript:73281.p1	5
508	7.96	8.16	39.89	39.89	29.26	Of_RNA_HQ_transcript:30726.p1	type:complete len:189 gc:universal Of_RNA_HQ_transcript:30726:79-645(+)	RNA_HQ_transcript:30726.p1	7
509	7.95	7.99	20.81	19.13	19.13	Of_RNA_HQ_transcript:38470.p1	type:5prime_partial len:299 gc:universal Of_RNA_HQ_transcript:38470:3-899(+)	RNA_HQ_transcript:38470.p1	6
510	7.84	7.96	27.56	27.56	27.56	Of_RNA_HQ_transcript:60865.p1	type:complete len:157 gc:universal Of_RNA_HQ_transcript:60865:218-688(+)	RNA_HQ_transcript:60865.p1	4
511	7.81	7.97	9.055	6.479	3.591	CRM22_005298.p1	type:complete len:1282 gc:universal CRM22_005298:1-3846(+)	005298.p1	4
512	7.81	7.87	11.23	8.287	8.287	Of_RNA_HQ_transcript:125.p1	type:5prime_partial len:1087 gc:universal Of_RNA_HQ_transcript:125:2-3262(+)	RNA_HQ_transcript:125.p1	5
513	7.8	7.85	44.25	44.25	44.25	Of_RNA_HQ_transcript:69900.p1	type:complete len:114 gc:universal Of_RNA_HQ_transcript:69900:47-388(+)	RNA_HQ_transcript:69900.p1	4
514	7.77	7.97	31.91	29.08	18.44	Of_RNA_HQ_transcript:29008.p1	type:complete len:283 gc:universal Of_RNA_HQ_transcript:29008:53-901(+)	RNA_HQ_transcript:29008.p1	4
515	7.75	7.84	17.05	14.55	10.6	Of_RNA_HQ_transcript:1867.p1	type:complete len:482 gc:universal Of_RNA_HQ_transcript:1867:65-1510(+)	RNA_HQ_transcript:1867.p1	4
516	7.68	7.75	22.95	18.84	13.7	Of_RNA_HQ_transcript:22430.p1	type:5prime_partial len:293 gc:universal Of_RNA_HQ_transcript:22430:3-881(+)	RNA_HQ_transcript:22430.p1	4
518	7.67	7.73	17.18	13.24	13.24	Of_RNA_HQ_transcript:28153.p1	type:5prime_partial len:356 gc:universal Of_RNA_HQ_transcript:28153:1-1068(+)	RNA_HQ_transcript:28153.p1	4
520	7.61	7.7	15.38	11.63	9.123	Of_RNA_HQ_transcript:1645.p1	type:5prime_partial len:560 gc:universal Of_RNA_HQ_transcript:1645:1-1680(+)	RNA_HQ_transcript:1645.p1	4
519	7.61	12.14	45.59	45.59	31.86	Of_RNA_HQ_transcript:30564.p1	type:5prime_partial len:205 gc:universal Of_RNA_HQ_transcript:30564:3-617(+)	RNA_HQ_transcript:30564.p1	7
521	7.6	7.68	27.38	19.32	15.4	Of_RNA_HQ_transcript:10754.p1	type:5prime_partial len:410 gc:universal Of_RNA_HQ_transcript:10754:2-1231(+)	RNA_HQ_transcript:10754.p1	4
523	7.57	12.15	43.04	39.24	39.24	Of_RNA_HQ_transcript:13053.p1	type:5prime_partial len:238 gc:universal Of_RNA_HQ_transcript:13053:3-716(+)	RNA_HQ_transcript:13053.p1	9
525	7.56	7.67	31.95	31.95	26.97	Of_RNA_HQ_transcript:21979.p1	type:5prime_partial len:242 gc:universal Of_RNA_HQ_transcript:21979:2-727(+)	RNA_HQ_transcript:21979.p1	5
526	7.5	9.82	35.12	32.2	29.27	Of_RNA_HQ_transcript:43671.p1	type:complete len:206 gc:universal Of_RNA_HQ_transcript:43671:32-649(+)	RNA_HQ_transcript:43671.p1	5
527	7.48	7.65	81.94	72.69	72.69	Of_RNA_HQ_transcript:47904.p1	type:5prime_partial len:228 gc:universal Of_RNA_HQ_transcript:47904:1-684(+)	RNA_HQ_transcript:47904.p1	9
528	7.46	7.55	38.67	33.7	28.73	Of_RNA_HQ_transcript:33581.p1	type:complete len:182 gc:universal Of_RNA_HQ_transcript:33581:82-627(+)	RNA_HQ_transcript:33581.p1	4
529	7.44	7.49	14.69	14.69	14.69	Of_RNA_HQ_transcript:9781.p1	type:complete len:423 gc:universal Of_RNA_HQ_transcript:9781:8-1276(+)	RNA_HQ_transcript:9781.p1	4
530	7.41	7.59	16.76	9.324	5.811	Of_RNA_HQ_transcript:1016.p1	type:complete len:741 gc:universal Of_RNA_HQ_transcript:1016:35-2257(+)	RNA_HQ_transcript:1016.p1	4
531	7.4	7.53	27.11	23.91	15.16	Of_RNA_HQ_transcript:20977.p1	type:complete len:344 gc:universal Of_RNA_HQ_transcript:20977:114-1145(+)	RNA_HQ_transcript:20977.p1	5
532	7.31	7.36	26.53	26.53	26.53	Of_RNA_HQ_transcript:29014.p1	type:complete len:344 gc:universal Of_RNA_HQ_transcript:29014:95-1126(+)	RNA_HQ_transcript:29014.p1	5
533	7.27	7.31	34.04	25.11	25.11	Of_RNA_HQ_transcript:41962.p1	type:complete len:236 gc:universal Of_RNA_HQ_transcript:41962:33-740(+)	RNA_HQ_transcript:41962.p1	4
534	7.26	7.36	14.65	8.997	5.767	CRM22_008852.p1	type:complete len:868 gc:universal CRM22_008852:1-2604(+)	008852.p1	4
535	7.26	7.35	16.88	15.62	9.148	Of_RNA_HQ_transcript:3342.p1	type:complete len:635 gc:universal Of_RNA_HQ_transcript:3342:35-1939(+)	RNA_HQ_transcript:3342.p1	4
536	7.23	7.28	24.57	24.57	24.57	Of_RNA_HQ_transcript:57675.p1	type:5prime_partial len:176 gc:universal Of_RNA_HQ_transcript:57675:3-530(+)	RNA_HQ_transcript:57675.p1	4
537	7.2	7.38	11.98	7.79	5.063	CRM22_000383.3.p1	type:complete len:1028 gc:universal CRM22_000383.3:1-3084(+)	000383.3.p1	5
538	7.19	7.31	20.58	15.53	8.35	Of_RNA_HQ_transcript:7282.p1	type:complete len:516 gc:universal Of_RNA_HQ_transcript:7282:124-1671(+)	RNA_HQ_transcript:7282.p1	3
539	7.17	7.3	24.19	19.13	16.25	Of_RNA_HQ_transcript:22077.p1	type:complete len:278 gc:universal Of_RNA_HQ_transcript:22077:146-979(+)	RNA_HQ_transcript:22077.p1	4
540	7.15	13.3	22.94	20.64	16.74	Of_RNA_HQ_transcript:11548.p1	type:complete len:437 gc:universal Of_RNA_HQ_transcript:11548:62-1372(+)	RNA_HQ_transcript:11548.p1	7
541	6.99	7.05	26.22	17.74	13.37	Of_RNA_HQ_transcript:9513.p1	type:complete len:390 gc:universal Of_RNA_HQ_transcript:9513:50-1219(+)	RNA_HQ_transcript:9513.p1	4
542	6.98	7.04	28.57	17.7	12.73	Of_RNA_HQ_transcript:5849.p1	type:5prime_partial len:323 gc:universal Of_RNA_HQ_transcript:5849:3-971(+)	RNA_HQ_transcript:5849.p1	4
543	6.97	7.08	22.77	19.63	16.75	Of_RNA_HQ_transcript:22715.p1	type:complete len:383 gc:universal Of_RNA_HQ_transcript:22715:26-1174(+)	RNA_HQ_transcript:22715.p1	5
544	6.97	7.04	39.29	39.29	35.27	Of_RNA_HQ_transcript:8666.p1	type:5prime_partial len:225 gc:universal Of_RNA_HQ_transcript:8666:3-677(+)	RNA_HQ_transcript:8666.p1	4
545	6.91	7.07	34.34	22.89	22.89	Of_RNA_HQ_transcript:28319.p1	type:5prime_partial len:333 gc:universal Of_RNA_HQ_transcript:28319:2-1000(+)	RNA_HQ_transcript:28319.p1	6
547	6.9	6.94	18.96	18.96	18.96	CRM22_001634.1.p1	type:complete len:270 gc:universal CRM22_001634.1:1-810(+)	001634.1.p1	4
546	6.9	6.95	7.553	5.493	4.561	CRM22_011133.p1	type:complete len:2040 gc:universal CRM22_011133:1-6120(+)	011133.p1	5
548	6.89	6.98	11.01	8.459	7.068	CRM22_003959.6.p1	type:complete len:864 gc:universal CRM22_003959.6:1-2592(+)	003959.6.p1	5
550	6.8	6.84	11.63	8.776	8.776	CRM22_008237.p1	type:complete len:491 gc:universal CRM22_008237:1-1473(+)	008237.p1	4
551	6.76	6.8	30.66	29.93	29.93	Of_RNA_HQ_transcript:76648.p1	type:5prime_partial len:138 gc:universal Of_RNA_HQ_transcript:76648:2-415(+)	RNA_HQ_transcript:76648.p1	6
554	6.75	6.87	2.757	1.232	0.7627	CRM22_010460.p1	type:complete len:6819 gc:universal CRM22_010460:1-20457(+)	010460.p1	4
552	6.75	7	16.54	9.449	7.612	Of_RNA_HQ_transcript:1084.p1	type:5prime_partial len:763 gc:universal Of_RNA_HQ_transcript:1084:3-2291(+)	RNA_HQ_transcript:1084.p1	5
555	6.69	6.74	5.197	2.037	2.037	CRM22_005981.2.p1	type:complete len:2849 gc:universal CRM22_005981.2:1-8547(+)	005981.2.p1	5
556	6.69	6.73	18.62	18.62	9.31	Of_RNA_HQ_transcript:25455.p1	type:complete len:291 gc:universal Of_RNA_HQ_transcript:25455:115-987(+)	RNA_HQ_transcript:25455.p1	3
557	6.68	6.81	17.57	12.36	12.36	CRM22_002510.1.p1	type:complete len:519 gc:universal CRM22_002510.1:1-1557(+)	002510.1.p1	5
558	6.67	6.75	34.56	30.88	30.88	Of_RNA_HQ_transcript:61531.p2	type:complete len:137 gc:universal Of_RNA_HQ_transcript:61531:26-436(+)	RNA_HQ_transcript:61531.p2	7
559	6.64	6.98	32.5	28.75	25.62	Of_RNA_HQ_transcript:66863.p1	type:5prime_partial len:161 gc:universal Of_RNA_HQ_transcript:66863:3-485(+)	RNA_HQ_transcript:66863.p1	6
560	6.62	6.77	16.67	12.87	11.18	Of_RNA_HQ_transcript:7842.p1	type:complete len:475 gc:universal Of_RNA_HQ_transcript:7842:36-1460(+)	RNA_HQ_transcript:7842.p1	4
561	6.59	6.7	36.88	27.3	20.21	Of_RNA_HQ_transcript:33938.p1	type:complete len:283 gc:universal Of_RNA_HQ_transcript:33938:76-924(+)	RNA_HQ_transcript:33938.p1	5
562	6.59	6.65	14.41	10.46	8.233	Of_RNA_HQ_transcript:5282.p1	type:5prime_partial len:584 gc:universal Of_RNA_HQ_transcript:5282:3-1754(+)	RNA_HQ_transcript:5282.p1	4
563	6.55	8.65	37.37	34.34	28.79	Of_RNA_HQ_transcript:32479.p1	type:5prime_partial len:199 gc:universal Of_RNA_HQ_transcript:32479:1-597(+)	RNA_HQ_transcript:32479.p1	5
565	6.5	6.54	9.149	4.718	2.573	CRM22_009578.p1	type:complete len:1400 gc:universal CRM22_009578:1-4200(+)	009578.p1	3
564	6.5	8.78	10.21	8.326	5.64	Of_RNA_HQ_transcript:108.p1	type:complete len:1118 gc:universal Of_RNA_HQ_transcript:108:158-3511(+)	RNA_HQ_transcript:108.p1	7
566	6.48	6.5	30.33	21.67	21.67	Of_RNA_HQ_transcript:25016.p1	type:5prime_partial len:301 gc:universal Of_RNA_HQ_transcript:25016:2-904(+)	RNA_HQ_transcript:25016.p1	7
567	6.43	6.5	21.08	18.39	18.39	Of_RNA_HQ_transcript:38195.p1	type:complete len:224 gc:universal Of_RNA_HQ_transcript:38195:64-735(+)	RNA_HQ_transcript:38195.p1	4
568	6.41	13.37	29.3	29.3	28.66	Of_RNA_HQ_transcript:74528.p1	type:5prime_partial len:158 gc:universal Of_RNA_HQ_transcript:74528:2-475(+)	RNA_HQ_transcript:74528.p1	37
570	6.38	6.4	17.25	17.25	17.25	Of_RNA_HQ_transcript:5537.p1	type:5prime_partial len:488 gc:universal Of_RNA_HQ_transcript:5537:2-1465(+)	RNA_HQ_transcript:5537.p1	6
569	6.38	6.41	19.31	15.85	11.24	Of_RNA_HQ_transcript:9391.p1	type:complete len:348 gc:universal Of_RNA_HQ_transcript:9391:46-1089(+)	RNA_HQ_transcript:9391.p1	3
571	6.35	10.41	29.53	25.5	25.5	CRM22_009644.3.p1	type:complete len:299 gc:universal CRM22_009644.3:1-897(+)	009644.3.p1	6
574	6.35	6.37	34.93	34.25	25.34	Of_RNA_HQ_transcript:41004.p1	type:complete len:147 gc:universal Of_RNA_HQ_transcript:41004:129-569(+)	RNA_HQ_transcript:41004.p1	3
572	6.35	8.59	38.99	23.39	23.39	Of_RNA_HQ_transcript:9099.p1	type:5prime_partial len:219 gc:universal Of_RNA_HQ_transcript:9099:3-659(+)	RNA_HQ_transcript:9099.p1	5
575	6.34	6.37	55.21	55.21	50.92	Of_RNA_HQ_transcript:14938.p1	type:5prime_partial len:164 gc:universal Of_RNA_HQ_transcript:14938:3-494(+)	RNA_HQ_transcript:14938.p1	5
576	6.29	6.32	17.83	14.48	10.31	Of_RNA_HQ_transcript:11827.p1	type:complete len:360 gc:universal Of_RNA_HQ_transcript:11827:1-1080(+)	RNA_HQ_transcript:11827.p1	4
577	6.28	6.3	23.81	23.81	23.81	Of_RNA_HQ_transcript:79161.p1	type:5prime_partial len:106 gc:universal Of_RNA_HQ_transcript:79161:1-318(+)	RNA_HQ_transcript:79161.p1	4
579	6.27	6.29	46.22	46.22	26.89	Of_RNA_HQ_transcript:46563.p2	type:complete len:120 gc:universal Of_RNA_HQ_transcript:46563:500-859(+)	RNA_HQ_transcript:46563.p2	3
578	6.27	6.34	26.01	23.44	16.85	Of_RNA_HQ_transcript:47859.p1	type:5prime_partial len:274 gc:universal Of_RNA_HQ_transcript:47859:2-823(+)	RNA_HQ_transcript:47859.p1	3
580	6.26	6.29	16.79	9.854	8.212	Of_RNA_HQ_transcript:3450.p1	type:complete len:549 gc:universal Of_RNA_HQ_transcript:3450:79-1725(+)	RNA_HQ_transcript:3450.p1	3
581	6.22	6.43	12.38	12.38	8.583	Of_RNA_HQ_transcript:11294.p1	type:5prime_partial len:502 gc:universal Of_RNA_HQ_transcript:11294:1-1506(+)	RNA_HQ_transcript:11294.p1	3
583	6.21	6.23	29.31	23.56	17.22	Of_RNA_HQ_transcript:19841.p1	type:5prime_partial len:332 gc:universal Of_RNA_HQ_transcript:19841:3-998(+)	RNA_HQ_transcript:19841.p1	5
582	6.21	6.28	54.62	54.62	50.42	Of_RNA_HQ_transcript:53482.p1	type:complete len:120 gc:universal Of_RNA_HQ_transcript:53482:426-785(+)	RNA_HQ_transcript:53482.p1	4
584	6.2	33.54	44.67	41.96	39.26	CRM22_011079.p1	type:complete len:592 gc:universal CRM22_011079:1-1776(+)	011079.p1	45
586	6.17	6.19	11.11	11.11	11.11	Of_RNA_HQ_transcript:15503.p1	type:5prime_partial len:316 gc:universal Of_RNA_HQ_transcript:15503:3-950(+)	RNA_HQ_transcript:15503.p1	4
585	6.17	11.25	52.67	52.67	52.67	Of_RNA_HQ_transcript:80324.p1	type:5prime_partial len:132 gc:universal Of_RNA_HQ_transcript:80324:2-397(+)	RNA_HQ_transcript:80324.p1	16
587	6.15	6.26	18.39	17.01	10.11	Of_RNA_HQ_transcript:11754.p1	type:complete len:436 gc:universal Of_RNA_HQ_transcript:11754:84-1391(+)	RNA_HQ_transcript:11754.p1	4
588	6.1	6.11	55.96	46.79	46.79	Of_RNA_HQ_transcript:35968.p1	type:complete len:110 gc:universal Of_RNA_HQ_transcript:35968:714-1043(+)	RNA_HQ_transcript:35968.p1	5
589	6.08	6.09	40.08	21.03	16.67	Of_RNA_HQ_transcript:42639.p1	type:5prime_partial len:253 gc:universal Of_RNA_HQ_transcript:42639:1-759(+)	RNA_HQ_transcript:42639.p1	4
590	6.07	6.14	11.95	5.779	5.779	CRM22_000591.1.p1	type:complete len:1022 gc:universal CRM22_000591.1:1-3066(+)	000591.1.p1	4
591	6.04	6.05	15.24	15.24	12.38	Of_RNA_HQ_transcript:18701.p1	type:complete len:211 gc:universal Of_RNA_HQ_transcript:18701:86-718(+)	RNA_HQ_transcript:18701.p1	3
592	6.04	6.04	30.47	30.47	25	Of_RNA_HQ_transcript:75569.p1	type:5prime_partial len:129 gc:universal Of_RNA_HQ_transcript:75569:3-389(+)	RNA_HQ_transcript:75569.p1	25
596	6.03	6.04	23.08	15.84	15.84	CRM22_000656.p1	type:complete len:222 gc:universal CRM22_000656:1-666(+)	000656.p1	3
593	6.03	67.52	79.89	78.55	78.55	Of_RNA_HQ_transcript:3079.p1	type:complete len:374 gc:universal Of_RNA_HQ_transcript:3079:359-1480(+)	RNA_HQ_transcript:3079.p1	112
595	6.03	6.06	22.67	15.67	12.33	Of_RNA_HQ_transcript:45409.p1	type:5prime_partial len:301 gc:universal Of_RNA_HQ_transcript:45409:1-903(+)	RNA_HQ_transcript:45409.p1	3
594	6.03	6.08	50	50	43.52	Of_RNA_HQ_transcript:73986.p1	type:complete len:109 gc:universal Of_RNA_HQ_transcript:73986:240-566(+)	RNA_HQ_transcript:73986.p1	5
597	6.03	6.03	40	32.38	32.38	Of_RNA_HQ_transcript:78071.p1	type:5prime_partial len:106 gc:universal Of_RNA_HQ_transcript:78071:1-318(+)	RNA_HQ_transcript:78071.p1	6
598	6.02	6.02	22.51	17.32	17.32	Of_RNA_HQ_transcript:49601.p1	type:5prime_partial len:232 gc:universal Of_RNA_HQ_transcript:49601:2-697(+)	RNA_HQ_transcript:49601.p1	3
599	6.02	6.02	29.81	22.98	22.98	Of_RNA_HQ_transcript:53796.p1	type:5prime_partial len:162 gc:universal Of_RNA_HQ_transcript:53796:2-487(+)	RNA_HQ_transcript:53796.p1	3
600	6.01	6.02	35.64	19.68	19.68	CRM22_000947.p1	type:complete len:189 gc:universal CRM22_000947:1-567(+)	000947.p1	3
601	6.01	6.01	10.06	7.188	6.39	Of_RNA_HQ_transcript:3199.p1	type:complete len:627 gc:universal Of_RNA_HQ_transcript:3199:128-2008(+)	RNA_HQ_transcript:3199.p1	3
602	6.01	6.01	21.12	21.12	21.12	Of_RNA_HQ_transcript:45354.p1	type:complete len:252 gc:universal Of_RNA_HQ_transcript:45354:48-803(+)	RNA_HQ_transcript:45354.p1	6
607	6	6.01	12.11	10.09	7.156	CRM22_010134.2.p1	type:complete len:546 gc:universal CRM22_010134.2:1-1638(+)	010134.2.p1	3
614	6	6	9.61	9.61	9.61	Of_RNA_HQ_transcript:117.p2	type:complete len:334 gc:universal Of_RNA_HQ_transcript:117:2218-3219(+)	RNA_HQ_transcript:117.p2	3
603	6	75.45	76.69	76.47	76.47	Of_RNA_HQ_transcript:15210.p1	type:5prime_partial len:460 gc:universal Of_RNA_HQ_transcript:15210:1-1380(+)	RNA_HQ_transcript:15210.p1	123
611	6	6	29.63	23.15	23.15	Of_RNA_HQ_transcript:20320.p2	type:complete len:109 gc:universal Of_RNA_HQ_transcript:20320:539-865(+)	RNA_HQ_transcript:20320.p2	3
608	6	6	32.58	29.41	15.38	Of_RNA_HQ_transcript:22984.p1	type:complete len:222 gc:universal Of_RNA_HQ_transcript:22984:439-1104(+)	RNA_HQ_transcript:22984.p1	3
609	6	6	31.02	23.53	23.53	Of_RNA_HQ_transcript:24943.p1	type:complete len:188 gc:universal Of_RNA_HQ_transcript:24943:179-742(+)	RNA_HQ_transcript:24943.p1	6
610	6	6	10.64	9.313	9.313	Of_RNA_HQ_transcript:5532.p1	type:complete len:452 gc:universal Of_RNA_HQ_transcript:5532:54-1409(+)	RNA_HQ_transcript:5532.p1	3
606	6	6.03	15.23	8.617	8.617	Of_RNA_HQ_transcript:707.p1	type:5prime_partial len:500 gc:universal Of_RNA_HQ_transcript:707:1-1500(+)	RNA_HQ_transcript:707.p1	3
613	6	6	21.95	21.95	21.95	Of_RNA_HQ_transcript:70783.p1	type:5prime_partial len:165 gc:universal Of_RNA_HQ_transcript:70783:3-497(+)	RNA_HQ_transcript:70783.p1	4
605	6	8	25.83	25.83	25.83	Of_RNA_HQ_transcript:73673.p1	type:complete len:121 gc:universal Of_RNA_HQ_transcript:73673:24-386(+)	RNA_HQ_transcript:73673.p1	5
612	6	6	31.71	31.71	31.71	Of_RNA_HQ_transcript:78618.p1	type:complete len:124 gc:universal Of_RNA_HQ_transcript:78618:2-373(+)	RNA_HQ_transcript:78618.p1	4
604	6	36.83	55.44	48.05	48.05	Of_RNA_HQ_transcript:8510.p1	type:5prime_partial len:488 gc:universal Of_RNA_HQ_transcript:8510:1-1464(+)	RNA_HQ_transcript:8510.p1	33
615	5.99	6.08	22.38	22.38	18.7	Of_RNA_HQ_transcript:2376.p1	type:complete len:354 gc:universal Of_RNA_HQ_transcript:2376:40-1101(+)	RNA_HQ_transcript:2376.p1	4
616	5.93	6.2	6.857	4.391	3.313	CRM22_000667.1.p1	type:complete len:1299 gc:universal CRM22_000667.1:1-3897(+)	000667.1.p1	4
618	5.92	6.07	18.16	18.16	15.56	Of_RNA_HQ_transcript:21078.p1	type:5prime_partial len:348 gc:universal Of_RNA_HQ_transcript:21078:1-1044(+)	RNA_HQ_transcript:21078.p1	4
617	5.92	16	82.99	82.31	78.23	Of_RNA_HQ_transcript:7547.p2	type:complete len:148 gc:universal Of_RNA_HQ_transcript:7547:1300-1743(+)	RNA_HQ_transcript:7547.p2	11
619	5.91	6.12	36.14	36.14	30.52	Of_RNA_HQ_transcript:30244.p1	type:5prime_partial len:250 gc:universal Of_RNA_HQ_transcript:30244:3-752(+)	RNA_HQ_transcript:30244.p1	6
620	5.87	5.94	16.96	12.72	12.72	Of_RNA_HQ_transcript:9743.p1	type:5prime_partial len:284 gc:universal Of_RNA_HQ_transcript:9743:3-854(+)	RNA_HQ_transcript:9743.p1	3
621	5.85	6.01	11.05	6.242	5.072	CRM22_001799.3.p1	type:complete len:770 gc:universal CRM22_001799.3:1-2310(+)	001799.3.p1	4
622	5.82	5.98	41.57	36.52	33.15	Of_RNA_HQ_transcript:53704.p1	type:5prime_partial len:179 gc:universal Of_RNA_HQ_transcript:53704:1-537(+)	RNA_HQ_transcript:53704.p1	4
623	5.77	11.59	19.95	17.4	16.01	Of_RNA_HQ_transcript:16882.p1	type:5prime_partial len:432 gc:universal Of_RNA_HQ_transcript:16882:3-1298(+)	RNA_HQ_transcript:16882.p1	8
624	5.76	6.01	20.43	16.59	12.74	Of_RNA_HQ_transcript:21007.p1	type:complete len:417 gc:universal Of_RNA_HQ_transcript:21007:2-1252(+)	RNA_HQ_transcript:21007.p1	5
627	5.74	5.83	35.04	30.66	30.66	CRM22_001056.2.p1	type:complete len:138 gc:universal CRM22_001056.2:1-414(+)	001056.2.p1	3
626	5.74	5.87	18.73	16.62	16.62	Of_RNA_HQ_transcript:43467.p1	type:internal len:332 gc:universal Of_RNA_HQ_transcript:43467:2-994(+)	RNA_HQ_transcript:43467.p1	7
625	5.74	5.89	15.61	15.61	15.61	Of_RNA_HQ_transcript:60549.p1	type:5prime_partial len:238 gc:universal Of_RNA_HQ_transcript:60549:3-716(+)	RNA_HQ_transcript:60549.p1	3
628	5.73	5.81	27.05	12.3	12.3	Of_RNA_HQ_transcript:38183.p1	type:5prime_partial len:245 gc:universal Of_RNA_HQ_transcript:38183:1-735(+)	RNA_HQ_transcript:38183.p1	3
629	5.69	5.87	10.1	5.816	4.388	Of_RNA_HQ_transcript:430.p1	type:complete len:981 gc:universal Of_RNA_HQ_transcript:430:41-2983(+)	RNA_HQ_transcript:430.p1	3
631	5.64	5.72	9.763	9.763	7.388	Of_RNA_HQ_transcript:23836.p1	type:complete len:380 gc:universal Of_RNA_HQ_transcript:23836:38-1177(+)	RNA_HQ_transcript:23836.p1	3
630	5.64	5.77	36.43	27.86	13.57	Of_RNA_HQ_transcript:7116.p1	type:5prime_partial len:281 gc:universal Of_RNA_HQ_transcript:7116:2-844(+)	RNA_HQ_transcript:7116.p1	4
632	5.61	5.9	17.28	12.75	8.389	Of_RNA_HQ_transcript:242.p1	type:complete len:597 gc:universal Of_RNA_HQ_transcript:242:66-1856(+)	RNA_HQ_transcript:242.p1	4
633	5.6	5.77	19.06	13.68	9.865	Of_RNA_HQ_transcript:12622.p1	type:5prime_partial len:447 gc:universal Of_RNA_HQ_transcript:12622:2-1342(+)	RNA_HQ_transcript:12622.p1	4
634	5.55	5.8	13.17	8.943	7.317	Of_RNA_HQ_transcript:4637.p1	type:5prime_partial len:616 gc:universal Of_RNA_HQ_transcript:4637:2-1849(+)	RNA_HQ_transcript:4637.p1	6
635	5.48	5.63	5.61	4.195	1.805	CRM22_000290.p1	type:complete len:2051 gc:universal CRM22_000290:1-6153(+)	000290.p1	3
638	5.41	5.48	26.67	26.67	26.67	Of_RNA_HQ_transcript:23801.p2	type:complete len:136 gc:universal Of_RNA_HQ_transcript:23801:756-1163(+)	RNA_HQ_transcript:23801.p2	3
637	5.41	5.48	8.046	6.13	6.13	Of_RNA_HQ_transcript:7061.p1	type:5prime_partial len:523 gc:universal Of_RNA_HQ_transcript:7061:2-1570(+)	RNA_HQ_transcript:7061.p1	3
636	5.41	5.65	17.19	9.955	9.955	Of_RNA_HQ_transcript:9643.p1	type:complete len:443 gc:universal Of_RNA_HQ_transcript:9643:139-1467(+)	RNA_HQ_transcript:9643.p1	4
639	5.36	10.66	35.78	35.78	32.11	Of_RNA_HQ_transcript:1836.p1	type:5prime_partial len:219 gc:universal Of_RNA_HQ_transcript:1836:1-657(+)	RNA_HQ_transcript:1836.p1	7
640	5.29	7.53	28.84	28.84	23.72	Of_RNA_HQ_transcript:29065.p1	type:complete len:216 gc:universal Of_RNA_HQ_transcript:29065:60-707(+)	RNA_HQ_transcript:29065.p1	5
641	5.27	5.43	56.48	42.59	42.59	Of_RNA_HQ_transcript:964.p2	type:complete len:109 gc:universal Of_RNA_HQ_transcript:964:74-400(+)	RNA_HQ_transcript:964.p2	4
642	5.15	5.22	18.3	18.3	14.04	Of_RNA_HQ_transcript:45720.p1	type:5prime_partial len:236 gc:universal Of_RNA_HQ_transcript:45720:2-709(+)	RNA_HQ_transcript:45720.p1	3
644	5.13	5.25	41.5	25	25	Of_RNA_HQ_transcript:36941.p1	type:5prime_partial len:201 gc:universal Of_RNA_HQ_transcript:36941:2-604(+)	RNA_HQ_transcript:36941.p1	5
645	5.04	12.01	40.56	33.92	33.92	Of_RNA_HQ_transcript:11320.p1	type:complete len:287 gc:universal Of_RNA_HQ_transcript:11320:687-1547(+)	RNA_HQ_transcript:11320.p1	7
647	5.04	5.09	23.93	20.25	20.25	Of_RNA_HQ_transcript:62799.p1	type:5prime_partial len:164 gc:universal Of_RNA_HQ_transcript:62799:1-492(+)	RNA_HQ_transcript:62799.p1	3
648	4.9	5.08	21.68	18.14	18.14	CRM22_008695.p1	type:5prime_partial len:227 gc:universal CRM22_008695:1-681(+)	008695.p1	9
649	4.82	4.99	5.861	4.503	3.717	CRM22_001194.3.p1	type:complete len:1400 gc:universal CRM22_001194.3:1-4200(+)	001194.3.p1	4
650	4.82	4.91	8.013	8.013	8.013	Of_RNA_HQ_transcript:13813.p1	type:5prime_partial len:313 gc:universal Of_RNA_HQ_transcript:13813:1-939(+)	RNA_HQ_transcript:13813.p1	3
651	4.82	4.88	18.3	6.94	6.94	Of_RNA_HQ_transcript:2802.p1	type:complete len:635 gc:universal Of_RNA_HQ_transcript:2802:54-1958(+)	RNA_HQ_transcript:2802.p1	4
652	4.81	4.93	7.373	2.98	2.039	CRM22_004257.2.p1	type:complete len:1276 gc:universal CRM22_004257.2:1-3828(+)	004257.2.p1	4
653	4.78	4.83	30.99	26.76	26.76	Of_RNA_HQ_transcript:63158.p1	type:5prime_partial len:214 gc:universal Of_RNA_HQ_transcript:63158:2-643(+)	RNA_HQ_transcript:63158.p1	4
654	4.74	4.83	20	20	17.83	Of_RNA_HQ_transcript:48138.p1	type:complete len:231 gc:universal Of_RNA_HQ_transcript:48138:39-731(+)	RNA_HQ_transcript:48138.p1	3
656	4.69	4.79	9.536	8.247	8.247	Of_RNA_HQ_transcript:26867.p1	type:5prime_partial len:389 gc:universal Of_RNA_HQ_transcript:26867:1-1167(+)	RNA_HQ_transcript:26867.p1	3
657	4.67	4.82	24.12	16.39	15.22	Of_RNA_HQ_transcript:11885.p1	type:complete len:428 gc:universal Of_RNA_HQ_transcript:11885:31-1314(+)	RNA_HQ_transcript:11885.p1	4
658	4.66	21.71	30.48	19.52	16.32	Of_RNA_HQ_transcript:756.p1	type:5prime_partial len:877 gc:universal Of_RNA_HQ_transcript:756:3-2633(+)	RNA_HQ_transcript:756.p1	11
659	4.62	4.76	27.4	22.12	18.27	Of_RNA_HQ_transcript:57241.p1	type:complete len:209 gc:universal Of_RNA_HQ_transcript:57241:44-670(+)	RNA_HQ_transcript:57241.p1	4
660	4.6	4.66	33.85	33.85	26.15	Of_RNA_HQ_transcript:64713.p1	type:complete len:131 gc:universal Of_RNA_HQ_transcript:64713:300-692(+)	RNA_HQ_transcript:64713.p1	4
662	4.56	4.58	6.784	4.941	3.434	CRM22_009270.3.p1	type:complete len:1195 gc:universal CRM22_009270.3:1-3585(+)	009270.3.p1	3
663	4.55	4.59	7.584	6.526	6.526	Of_RNA_HQ_transcript:2112.p1	type:5prime_partial len:568 gc:universal Of_RNA_HQ_transcript:2112:1-1704(+)	RNA_HQ_transcript:2112.p1	3
664	4.51	4.53	15.88	15.2	15.2	Of_RNA_HQ_transcript:7014.p1	type:complete len:297 gc:universal Of_RNA_HQ_transcript:7014:128-1018(+)	RNA_HQ_transcript:7014.p1	3
665	4.5	4.54	12.98	12.98	9.825	Of_RNA_HQ_transcript:34434.p1	type:5prime_partial len:286 gc:universal Of_RNA_HQ_transcript:34434:2-859(+)	RNA_HQ_transcript:34434.p1	3
666	4.45	4.51	6.608	6.608	3.634	CRM22_001261.p1	type:complete len:909 gc:universal CRM22_001261:1-2727(+)	001261.p1	3
667	4.43	4.49	9.281	8.627	5.359	Of_RNA_HQ_transcript:1050.p1	type:complete len:766 gc:universal Of_RNA_HQ_transcript:1050:92-2389(+)	RNA_HQ_transcript:1050.p1	3
668	4.43	4.45	33.85	25.64	25.64	Of_RNA_HQ_transcript:69188.p1	type:5prime_partial len:196 gc:universal Of_RNA_HQ_transcript:69188:3-590(+)	RNA_HQ_transcript:69188.p1	4
669	4.42	4.5	5.503	3.036	3.036	CRM22_005467.1.p1	type:5prime_partial len:1055 gc:universal CRM22_005467.1:1-3165(+)	005467.1.p1	3
670	4.4	4.51	43.22	43.22	35.59	Of_RNA_HQ_transcript:3772.p1	type:complete len:119 gc:universal Of_RNA_HQ_transcript:3772:99-455(+)	RNA_HQ_transcript:3772.p1	4
672	4.38	4.39	27.03	27.03	21.62	Of_RNA_HQ_transcript:57426.p1	type:5prime_partial len:186 gc:universal Of_RNA_HQ_transcript:57426:1-558(+)	RNA_HQ_transcript:57426.p1	4
673	4.36	4.84	40.58	40.58	35.51	Of_RNA_HQ_transcript:54698.p1	type:complete len:139 gc:universal Of_RNA_HQ_transcript:54698:339-755(+)	RNA_HQ_transcript:54698.p1	3
675	4.34	4.4	6.105	4.142	3.416	CRM22_004895.p1	type:complete len:1377 gc:universal CRM22_004895:1-4131(+)	004895.p1	4
674	4.34	4.42	18.17	9.325	5.466	CRM22_009965.p1	type:complete len:623 gc:universal CRM22_009965:1-1869(+)	009965.p1	3
676	4.34	4.35	29.17	24.31	18.06	Of_RNA_HQ_transcript:52521.p1	type:complete len:145 gc:universal Of_RNA_HQ_transcript:52521:107-541(+)	RNA_HQ_transcript:52521.p1	2
677	4.32	4.33	34.15	23.41	18.54	Of_RNA_HQ_transcript:12121.p1	type:complete len:206 gc:universal Of_RNA_HQ_transcript:12121:816-1433(+)	RNA_HQ_transcript:12121.p1	2
678	4.3	4.31	35.83	35.83	35.83	Of_RNA_HQ_transcript:78702.p1	type:5prime_partial len:121 gc:universal Of_RNA_HQ_transcript:78702:2-364(+)	RNA_HQ_transcript:78702.p1	5
680	4.26	4.28	19.45	12.22	7.481	Of_RNA_HQ_transcript:10998.p1	type:complete len:402 gc:universal Of_RNA_HQ_transcript:10998:104-1309(+)	RNA_HQ_transcript:10998.p1	2
679	4.26	4.31	8.133	8.133	6.175	Of_RNA_HQ_transcript:4776.p1	type:internal len:665 gc:universal Of_RNA_HQ_transcript:4776:1-1992(+)	RNA_HQ_transcript:4776.p1	3
684	4.2	4.25	25.82	18.13	18.13	Of_RNA_HQ_transcript:42319.p1	type:complete len:183 gc:universal Of_RNA_HQ_transcript:42319:98-646(+)	RNA_HQ_transcript:42319.p1	3
683	4.2	6.43	44.44	31.31	31.31	Of_RNA_HQ_transcript:73279.p1	type:5prime_partial len:100 gc:universal Of_RNA_HQ_transcript:73279:1-300(+)	RNA_HQ_transcript:73279.p1	7
685	4.19	4.2	30	30	21.25	Of_RNA_HQ_transcript:46060.p2	type:complete len:161 gc:universal Of_RNA_HQ_transcript:46060:91-573(+)	RNA_HQ_transcript:46060.p2	4
686	4.18	6.31	29.38	25.99	20.9	CRM22_002672.p1	type:complete len:178 gc:universal CRM22_002672:1-534(+)	002672.p1	3
687	4.16	4.17	7.21	4.94	3.872	Of_RNA_HQ_transcript:290.p1	type:complete len:750 gc:universal Of_RNA_HQ_transcript:290:68-2317(+)	RNA_HQ_transcript:290.p1	2
688	4.16	4.17	21.94	21.94	12.26	Of_RNA_HQ_transcript:37295.p1	type:complete len:156 gc:universal Of_RNA_HQ_transcript:37295:47-514(+)	RNA_HQ_transcript:37295.p1	2
689	4.15	4.16	26.4	16.29	11.8	Of_RNA_HQ_transcript:35801.p1	type:complete len:179 gc:universal Of_RNA_HQ_transcript:35801:457-993(+)	RNA_HQ_transcript:35801.p1	2
691	4.12	4.18	10.29	6.232	3.683	CRM22_003327.1.p1	type:complete len:1060 gc:universal CRM22_003327.1:1-3180(+)	003327.1.p1	3
690	4.12	4.19	34.11	30.62	22.09	Of_RNA_HQ_transcript:48559.p1	type:5prime_partial len:259 gc:universal Of_RNA_HQ_transcript:48559:1-777(+)	RNA_HQ_transcript:48559.p1	4
693	4.11	4.12	8	4.39	2.049	CRM22_006033.1.p1	type:complete len:1026 gc:universal CRM22_006033.1:1-3078(+)	006033.1.p1	2
692	4.11	4.18	22.89	19.88	10.84	Of_RNA_HQ_transcript:67972.p1	type:5prime_partial len:167 gc:universal Of_RNA_HQ_transcript:67972:3-503(+)	RNA_HQ_transcript:67972.p1	3
694	4.09	4.15	28.04	20.3	14.02	Of_RNA_HQ_transcript:43567.p1	type:5prime_partial len:272 gc:universal Of_RNA_HQ_transcript:43567:2-817(+)	RNA_HQ_transcript:43567.p1	3
695	4.07	16.19	50	50	47.37	CRM22_001126.p1	type:3prime_partial len:229 gc:universal CRM22_001126:1-684(+)	001126.p1	10
696	4.06	6	7.176	6.944	6.944	Of_RNA_HQ_transcript:8299.p1	type:complete len:433 gc:universal Of_RNA_HQ_transcript:8299:185-1483(+)	RNA_HQ_transcript:8299.p1	4
699	4.04	4.04	15.73	5.634	5.634	Of_RNA_HQ_transcript:12180.p1	type:complete len:427 gc:universal Of_RNA_HQ_transcript:12180:50-1330(+)	RNA_HQ_transcript:12180.p1	2
700	4.03	4.03	5.861	4.212	4.212	CRM22_001819.2.p1	type:complete len:547 gc:universal CRM22_001819.2:1-1641(+)	001819.2.p1	2
702	4.01	6.03	5.792	3.862	2.735	CRM22_001113.4.p1	type:complete len:1244 gc:universal CRM22_001113.4:1-3732(+)	001113.4.p1	3
706	4.01	4.01	86.56	86.56	75.85	Of_RNA_HQ_transcript:13478.p1	type:5prime_partial len:440 gc:universal Of_RNA_HQ_transcript:13478:2-1321(+)	RNA_HQ_transcript:13478.p1	2
707	4.01	4.01	13.31	9.274	9.274	Of_RNA_HQ_transcript:20781.p1	type:complete len:249 gc:universal Of_RNA_HQ_transcript:20781:41-787(+)	RNA_HQ_transcript:20781.p1	2
701	4.01	50.86	85.34	82.76	81.9	Of_RNA_HQ_transcript:24781.p1	type:complete len:233 gc:universal Of_RNA_HQ_transcript:24781:480-1178(+)	RNA_HQ_transcript:24781.p1	112
705	4.01	4.02	5.997	3.404	3.404	Of_RNA_HQ_transcript:2855.p1	type:complete len:618 gc:universal Of_RNA_HQ_transcript:2855:57-1910(+)	RNA_HQ_transcript:2855.p1	2
704	4.01	4.02	14.53	7.821	7.821	Of_RNA_HQ_transcript:31004.p1	type:5prime_partial len:359 gc:universal Of_RNA_HQ_transcript:31004:2-1078(+)	RNA_HQ_transcript:31004.p1	2
703	4.01	4.03	16.67	11.86	11.86	Of_RNA_HQ_transcript:7821.p1	type:complete len:355 gc:universal Of_RNA_HQ_transcript:7821:39-1103(+)	RNA_HQ_transcript:7821.p1	2
733	4	4	4.509	4.509	4.509	CRM22_001198.2.p1	type:complete len:622 gc:universal CRM22_001198.2:1-1866(+)	001198.2.p1	2
712	4	7.41	21.09	21.09	17.01	Of_RNA_HQ_transcript:1687.p1	type:5prime_partial len:148 gc:universal Of_RNA_HQ_transcript:1687:3-446(+)	RNA_HQ_transcript:1687.p1	7
723	4	4	13.53	8.824	8.824	Of_RNA_HQ_transcript:18346.p1	type:complete len:341 gc:universal Of_RNA_HQ_transcript:18346:60-1082(+)	RNA_HQ_transcript:18346.p1	2
732	4	4	6.718	6.718	6.718	Of_RNA_HQ_transcript:19652.p1	type:5prime_partial len:388 gc:universal Of_RNA_HQ_transcript:19652:3-1166(+)	RNA_HQ_transcript:19652.p1	2
708	4	73.18	54.9	54.9	54.9	Of_RNA_HQ_transcript:28812.p1	type:5prime_partial len:389 gc:universal Of_RNA_HQ_transcript:28812:1-1167(+)	RNA_HQ_transcript:28812.p1	146
722	4	4	12.56	10.23	10.23	Of_RNA_HQ_transcript:2921.p2	type:complete len:216 gc:universal Of_RNA_HQ_transcript:2921:66-713(+)	RNA_HQ_transcript:2921.p2	2
713	4	4.04	19.13	19.13	15.3	Of_RNA_HQ_transcript:35105.p1	type:5prime_partial len:184 gc:universal Of_RNA_HQ_transcript:35105:1-552(+)	RNA_HQ_transcript:35105.p1	2
731	4	4	17.09	17.09	17.09	Of_RNA_HQ_transcript:43724.p1	type:complete len:200 gc:universal Of_RNA_HQ_transcript:43724:66-665(+)	RNA_HQ_transcript:43724.p1	2
730	4	4	11.33	11.33	11.33	Of_RNA_HQ_transcript:43907.p1	type:complete len:204 gc:universal Of_RNA_HQ_transcript:43907:142-753(+)	RNA_HQ_transcript:43907.p1	2
715	4	4.01	10.98	8.13	8.13	Of_RNA_HQ_transcript:49420.p1	type:complete len:247 gc:universal Of_RNA_HQ_transcript:49420:15-755(+)	RNA_HQ_transcript:49420.p1	2
729	4	4	15.03	15.03	15.03	Of_RNA_HQ_transcript:57149.p1	type:5prime_partial len:174 gc:universal Of_RNA_HQ_transcript:57149:1-522(+)	RNA_HQ_transcript:57149.p1	3
721	4	4	6.085	4.868	4.868	Of_RNA_HQ_transcript:5745.p1	type:complete len:494 gc:universal Of_RNA_HQ_transcript:5745:188-1669(+)	RNA_HQ_transcript:5745.p1	2
720	4	4	28.46	24.39	24.39	Of_RNA_HQ_transcript:61313.p1	type:complete len:124 gc:universal Of_RNA_HQ_transcript:61313:100-471(+)	RNA_HQ_transcript:61313.p1	2
719	4	4	16.99	12.42	12.42	Of_RNA_HQ_transcript:64282.p1	type:complete len:154 gc:universal Of_RNA_HQ_transcript:64282:36-497(+)	RNA_HQ_transcript:64282.p1	2
728	4	4	13.41	13.41	13.41	Of_RNA_HQ_transcript:68434.p1	type:5prime_partial len:180 gc:universal Of_RNA_HQ_transcript:68434:1-540(+)	RNA_HQ_transcript:68434.p1	2
710	4	19.13	68.7	68.7	68.7	Of_RNA_HQ_transcript:70819.p1	type:complete len:116 gc:universal Of_RNA_HQ_transcript:70819:68-415(+)	RNA_HQ_transcript:70819.p1	12
727	4	4	84.47	84.47	84.47	Of_RNA_HQ_transcript:8340.p1	type:5prime_partial len:529 gc:universal Of_RNA_HQ_transcript:8340:1-1587(+)	RNA_HQ_transcript:8340.p1	3
734	3.98	4.03	8.117	7.254	6.218	CRM22_008680.3.p1	type:complete len:580 gc:universal CRM22_008680.3:1-1740(+)	008680.3.p1	3
735	3.96	19.12	31.97	30.6	22.22	Of_RNA_HQ_transcript:13874.p1	type:internal len:514 gc:universal Of_RNA_HQ_transcript:13874:3-1541(+)	RNA_HQ_transcript:13874.p1	11
736	3.96	6	9.868	9.868	9.868	Of_RNA_HQ_transcript:8009.p1	type:5prime_partial len:305 gc:universal Of_RNA_HQ_transcript:8009:1-915(+)	RNA_HQ_transcript:8009.p1	3
737	3.95	4.06	11.35	9.682	3.328	Of_RNA_HQ_transcript:1787.p1	type:5prime_partial len:662 gc:universal Of_RNA_HQ_transcript:1787:2-1987(+)	RNA_HQ_transcript:1787.p1	2
739	3.92	4	2.9	0.6135	0.4648	CRM22_006631.2.p1	type:complete len:5380 gc:universal CRM22_006631.2:1-16140(+)	006631.2.p1	2
740	3.92	3.96	16.83	16.83	16.83	Of_RNA_HQ_transcript:28664.p1	type:5prime_partial len:209 gc:universal Of_RNA_HQ_transcript:28664:1-627(+)	RNA_HQ_transcript:28664.p1	3
742	3.91	3.99	12.01	3.512	3.512	Of_RNA_HQ_transcript:2720.p1	type:5prime_partial len:542 gc:universal Of_RNA_HQ_transcript:2720:2-1627(+)	RNA_HQ_transcript:2720.p1	2
741	3.91	4.02	16.98	12.79	12.79	Of_RNA_HQ_transcript:8558.p1	type:5prime_partial len:478 gc:universal Of_RNA_HQ_transcript:8558:1-1434(+)	RNA_HQ_transcript:8558.p1	5
743	3.86	3.92	8.497	6.209	6.209	Of_RNA_HQ_transcript:36406.p1	type:complete len:307 gc:universal Of_RNA_HQ_transcript:36406:35-955(+)	RNA_HQ_transcript:36406.p1	2
744	3.81	3.88	13.07	10.6	8.127	Of_RNA_HQ_transcript:47654.p1	type:complete len:284 gc:universal Of_RNA_HQ_transcript:47654:57-908(+)	RNA_HQ_transcript:47654.p1	2
745	3.75	3.92	17.25	14.82	9.164	Of_RNA_HQ_transcript:12002.p1	type:5prime_partial len:372 gc:universal Of_RNA_HQ_transcript:12002:2-1117(+)	RNA_HQ_transcript:12002.p1	3
746	3.75	3.8	23.08	20.33	14.84	Of_RNA_HQ_transcript:58938.p1	type:complete len:183 gc:universal Of_RNA_HQ_transcript:58938:81-629(+)	RNA_HQ_transcript:58938.p1	2
747	3.73	3.82	4.972	3.978	3.978	CRM22_005549.p1	type:complete len:906 gc:universal CRM22_005549:1-2718(+)	005549.p1	3
749	3.71	3.76	21.2	17.93	17.93	Of_RNA_HQ_transcript:35706.p1	type:complete len:185 gc:universal Of_RNA_HQ_transcript:35706:37-591(+)	RNA_HQ_transcript:35706.p1	2
751	3.66	3.78	7.153	6.052	3.851	Of_RNA_HQ_transcript:1280.p1	type:complete len:728 gc:universal Of_RNA_HQ_transcript:1280:55-2238(+)	RNA_HQ_transcript:1280.p1	3
752	3.65	4.02	27.59	22.41	18.1	Of_RNA_HQ_transcript:70469.p1	type:5prime_partial len:117 gc:universal Of_RNA_HQ_transcript:70469:3-353(+)	RNA_HQ_transcript:70469.p1	2
753	3.64	3.73	15.02	15.02	7.508	Of_RNA_HQ_transcript:30116.p1	type:complete len:334 gc:universal Of_RNA_HQ_transcript:30116:53-1054(+)	RNA_HQ_transcript:30116.p1	2
754	3.62	3.68	23.2	18.04	12.37	CRM22_008836.p1	type:complete len:195 gc:universal CRM22_008836:1-585(+)	008836.p1	2
756	3.57	3.67	16.5	9.709	9.709	Of_RNA_HQ_transcript:20742.p1	type:complete len:207 gc:universal Of_RNA_HQ_transcript:20742:395-1015(+)	RNA_HQ_transcript:20742.p1	2
755	3.57	5.72	14.59	9.647	8.471	Of_RNA_HQ_transcript:5084.p1	type:complete len:426 gc:universal Of_RNA_HQ_transcript:5084:351-1628(+)	RNA_HQ_transcript:5084.p1	3
760	3.56	3.61	23.86	8.807	8.807	Of_RNA_HQ_transcript:18556.p1	type:5prime_partial len:353 gc:universal Of_RNA_HQ_transcript:18556:1-1059(+)	RNA_HQ_transcript:18556.p1	2
759	3.56	3.66	14.42	14.42	10.9	Of_RNA_HQ_transcript:36180.p1	type:5prime_partial len:313 gc:universal Of_RNA_HQ_transcript:36180:2-940(+)	RNA_HQ_transcript:36180.p1	3
761	3.53	5.07	18.18	15.51	12.83	Of_RNA_HQ_transcript:15216.p1	type:complete len:375 gc:universal Of_RNA_HQ_transcript:15216:36-1160(+)	RNA_HQ_transcript:15216.p1	4
762	3.52	3.59	8.462	4.231	4.231	Of_RNA_HQ_transcript:10393.p1	type:5prime_partial len:521 gc:universal Of_RNA_HQ_transcript:10393:1-1563(+)	RNA_HQ_transcript:10393.p1	2
763	3.49	3.59	16.57	12.52	5.709	Of_RNA_HQ_transcript:6641.p1	type:complete len:544 gc:universal Of_RNA_HQ_transcript:6641:45-1676(+)	RNA_HQ_transcript:6641.p1	2
764	3.48	3.58	35.12	25.37	19.51	Of_RNA_HQ_transcript:51452.p1	type:5prime_partial len:206 gc:universal Of_RNA_HQ_transcript:51452:2-619(+)	RNA_HQ_transcript:51452.p1	3
765	3.47	3.54	48.55	48.55	48.55	Of_RNA_HQ_transcript:73482.p1	type:complete len:139 gc:universal Of_RNA_HQ_transcript:73482:26-442(+)	RNA_HQ_transcript:73482.p1	6
767	3.4	3.49	11.16	6.947	6.947	Of_RNA_HQ_transcript:4104.p1	type:5prime_partial len:476 gc:universal Of_RNA_HQ_transcript:4104:1-1428(+)	RNA_HQ_transcript:4104.p1	3
768	3.4	3.46	11.81	5.774	5.774	Of_RNA_HQ_transcript:5120.p1	type:complete len:382 gc:universal Of_RNA_HQ_transcript:5120:104-1249(+)	RNA_HQ_transcript:5120.p1	2
769	3.39	3.5	13.8	6.109	4.525	Of_RNA_HQ_transcript:8029.p1	type:complete len:443 gc:universal Of_RNA_HQ_transcript:8029:368-1696(+)	RNA_HQ_transcript:8029.p1	2
770	3.34	4.11	27.23	19.2	19.2	Of_RNA_HQ_transcript:14040.p1	type:5prime_partial len:225 gc:universal Of_RNA_HQ_transcript:14040:1-675(+)	RNA_HQ_transcript:14040.p1	4
772	3.3	3.45	6.734	3.502	3.03	CRM22_000136.p1	type:complete len:1486 gc:universal CRM22_000136:1-4458(+)	000136.p1	5
771	3.3	7.81	15.31	14.12	10.54	Of_RNA_HQ_transcript:3587.p1	type:complete len:504 gc:universal Of_RNA_HQ_transcript:3587:491-2002(+)	RNA_HQ_transcript:3587.p1	8
773	3.29	3.37	7.592	7.592	7.592	Of_RNA_HQ_transcript:10600.p1	type:complete len:383 gc:universal Of_RNA_HQ_transcript:10600:81-1229(+)	RNA_HQ_transcript:10600.p1	4
774	3.28	3.39	12.9	12.9	12.9	Of_RNA_HQ_transcript:80259.p1	type:5prime_partial len:125 gc:universal Of_RNA_HQ_transcript:80259:3-377(+)	RNA_HQ_transcript:80259.p1	2
775	3.25	3.33	3.801	2.211	2.211	CRM22_001679.p1	type:complete len:1448 gc:universal CRM22_001679:1-4344(+)	001679.p1	2
776	3.22	25.26	81.57	65.19	65.19	Of_RNA_HQ_transcript:26601.p1	type:5prime_partial len:294 gc:universal Of_RNA_HQ_transcript:26601:1-882(+)	RNA_HQ_transcript:26601.p1	22
778	3.18	3.29	4.287	3.689	2.094	CRM22_007279.3.p1	type:complete len:1004 gc:universal CRM22_007279.3:1-3012(+)	007279.3.p1	2
780	3.15	3.21	10.6	10.6	10.6	Of_RNA_HQ_transcript:37611.p1	type:5prime_partial len:218 gc:universal Of_RNA_HQ_transcript:37611:2-655(+)	RNA_HQ_transcript:37611.p1	2
779	3.15	3.21	28.46	28.46	28.46	Of_RNA_HQ_transcript:66918.p1	type:5prime_partial len:131 gc:universal Of_RNA_HQ_transcript:66918:1-393(+)	RNA_HQ_transcript:66918.p1	3
781	3.14	3.2	8.665	5.54	5.54	CRM22_001563.3.p1	type:complete len:705 gc:universal CRM22_001563.3:1-2115(+)	001563.3.p1	2
782	3.13	3.21	28.53	20.88	11.18	Of_RNA_HQ_transcript:32527.p1	type:5prime_partial len:341 gc:universal Of_RNA_HQ_transcript:32527:3-1025(+)	RNA_HQ_transcript:32527.p1	2
783	3.13	3.2	16.2	16.2	11.17	Of_RNA_HQ_transcript:61056.p1	type:5prime_partial len:180 gc:universal Of_RNA_HQ_transcript:61056:2-541(+)	RNA_HQ_transcript:61056.p1	2
784	3.12	3.27	5.758	3.556	2.71	CRM22_001179.2.p1	type:complete len:1182 gc:universal CRM22_001179.2:1-3546(+)	001179.2.p1	2
785	3.07	3.15	12.69	11.44	11.44	Of_RNA_HQ_transcript:17674.p1	type:complete len:403 gc:universal Of_RNA_HQ_transcript:17674:39-1247(+)	RNA_HQ_transcript:17674.p1	3
786	3.07	3.11	17.45	12.74	12.74	Of_RNA_HQ_transcript:58195.p1	type:5prime_partial len:213 gc:universal Of_RNA_HQ_transcript:58195:2-640(+)	RNA_HQ_transcript:58195.p1	2
787	3.06	3.19	18.88	11.73	11.73	Of_RNA_HQ_transcript:57137.p1	type:5prime_partial len:197 gc:universal Of_RNA_HQ_transcript:57137:2-592(+)	RNA_HQ_transcript:57137.p1	2
788	3.05	5.46	26.64	24.71	15.83	CRM22_010300.1.p1	type:complete len:260 gc:universal CRM22_010300.1:1-780(+)	010300.1.p1	3
789	3.05	3.11	28.36	23.13	17.16	Of_RNA_HQ_transcript:31451.p1	type:complete len:135 gc:universal Of_RNA_HQ_transcript:31451:540-944(+)	RNA_HQ_transcript:31451.p1	2
791	2.99	3.08	6.135	3.1	2.375	CRM22_008510.2.p1	type:complete len:1517 gc:universal CRM22_008510.2:1-4551(+)	008510.2.p1	3
792	2.98	13.43	15.4	9.848	9.848	Of_RNA_HQ_transcript:22148.p1	type:5prime_partial len:397 gc:universal Of_RNA_HQ_transcript:22148:1-1191(+)	RNA_HQ_transcript:22148.p1	11
793	2.97	3.02	11.34	5.762	5.762	Of_RNA_HQ_transcript:7079.p1	type:5prime_partial len:539 gc:universal Of_RNA_HQ_transcript:7079:2-1618(+)	RNA_HQ_transcript:7079.p1	3
795	2.96	3.11	5.952	4.266	2.778	CRM22_011351.2.p1	type:complete len:1009 gc:universal CRM22_011351.2:1-3027(+)	011351.2.p1	2
794	2.96	7.19	17.58	10.74	9.375	Of_RNA_HQ_transcript:4876.p1	type:5prime_partial len:513 gc:universal Of_RNA_HQ_transcript:4876:1-1539(+)	RNA_HQ_transcript:4876.p1	4
796	2.94	2.99	16.83	12.87	7.921	Of_RNA_HQ_transcript:47181.p1	type:complete len:203 gc:universal Of_RNA_HQ_transcript:47181:38-646(+)	RNA_HQ_transcript:47181.p1	2
797	2.92	2.98	11.54	11.54	8.547	Of_RNA_HQ_transcript:44904.p1	type:5prime_partial len:235 gc:universal Of_RNA_HQ_transcript:44904:1-705(+)	RNA_HQ_transcript:44904.p1	6
800	2.86	2.93	11.05	7.81	5.333	Of_RNA_HQ_transcript:5947.p1	type:complete len:526 gc:universal Of_RNA_HQ_transcript:5947:71-1648(+)	RNA_HQ_transcript:5947.p1	3
801	2.85	2.92	17.53	17.53	17.53	Of_RNA_HQ_transcript:62828.p1	type:complete len:195 gc:universal Of_RNA_HQ_transcript:62828:22-606(+)	RNA_HQ_transcript:62828.p1	3
802	2.83	5.49	23.88	17.91	17.91	Of_RNA_HQ_transcript:48519.p1	type:complete len:202 gc:universal Of_RNA_HQ_transcript:48519:47-652(+)	RNA_HQ_transcript:48519.p1	4
804	2.79	2.84	6.831	1.55	1.148	CRM22_007650.1.p1	type:complete len:1743 gc:universal CRM22_007650.1:1-5229(+)	007650.1.p1	2
803	2.79	2.93	10.26	5.97	5.97	Of_RNA_HQ_transcript:6910.p1	type:complete len:537 gc:universal Of_RNA_HQ_transcript:6910:30-1640(+)	RNA_HQ_transcript:6910.p1	3
805	2.77	2.9	9.255	6.546	6.546	Of_RNA_HQ_transcript:8246.p1	type:complete len:444 gc:universal Of_RNA_HQ_transcript:8246:120-1451(+)	RNA_HQ_transcript:8246.p1	3
806	2.76	2.8	20.26	18.3	18.3	Of_RNA_HQ_transcript:30357.p1	type:5prime_partial len:307 gc:universal Of_RNA_HQ_transcript:30357:1-921(+)	RNA_HQ_transcript:30357.p1	3
809	2.75	2.83	4.476	3.255	2.747	CRM22_000741.1.p1	type:complete len:984 gc:universal CRM22_000741.1:1-2952(+)	000741.1.p1	2
808	2.75	2.86	13.68	10.79	10.79	Of_RNA_HQ_transcript:2921.p1	type:complete len:381 gc:universal Of_RNA_HQ_transcript:2921:792-1934(+)	RNA_HQ_transcript:2921.p1	2
810	2.74	2.79	16.6	12.61	6.513	Of_RNA_HQ_transcript:9756.p1	type:complete len:477 gc:universal Of_RNA_HQ_transcript:9756:207-1637(+)	RNA_HQ_transcript:9756.p1	2
811	2.73	2.78	19.67	15.16	15.16	Of_RNA_HQ_transcript:44458.p1	type:complete len:245 gc:universal Of_RNA_HQ_transcript:44458:130-864(+)	RNA_HQ_transcript:44458.p1	3
813	2.72	2.76	3.54	2.36	1.77	CRM22_006262.1.p1	type:complete len:1357 gc:universal CRM22_006262.1:1-4071(+)	006262.1.p1	2
812	2.72	2.76	10.87	5.717	5.157	CRM22_006879.3.p1	type:complete len:893 gc:universal CRM22_006879.3:1-2679(+)	006879.3.p1	2
814	2.69	2.74	12.25	4.843	4.843	Of_RNA_HQ_transcript:3466.p1	type:complete len:352 gc:universal Of_RNA_HQ_transcript:3466:93-1148(+)	RNA_HQ_transcript:3466.p1	2
815	2.68	2.72	13.91	8.696	8.696	Of_RNA_HQ_transcript:59325.p1	type:5prime_partial len:231 gc:universal Of_RNA_HQ_transcript:59325:2-694(+)	RNA_HQ_transcript:59325.p1	2
816	2.67	2.73	3.828	1.793	1.163	CRM22_002880.11.p1	type:complete len:2065 gc:universal CRM22_002880.11:1-6195(+)	002880.11.p1	2
817	2.65	2.7	17.54	11.08	6.154	Of_RNA_HQ_transcript:26039.p1	type:5prime_partial len:326 gc:universal Of_RNA_HQ_transcript:26039:3-980(+)	RNA_HQ_transcript:26039.p1	2
819	2.63	2.65	21.28	11.91	11.91	Of_RNA_HQ_transcript:27642.p1	type:5prime_partial len:236 gc:universal Of_RNA_HQ_transcript:27642:3-710(+)	RNA_HQ_transcript:27642.p1	2
821	2.59	2.61	13.03	5.053	5.053	Of_RNA_HQ_transcript:23914.p1	type:complete len:377 gc:universal Of_RNA_HQ_transcript:23914:87-1217(+)	RNA_HQ_transcript:23914.p1	2
820	2.59	3.05	5.446	3.708	3.708	Of_RNA_HQ_transcript:283.p1	type:complete len:864 gc:universal Of_RNA_HQ_transcript:283:111-2702(+)	RNA_HQ_transcript:283.p1	4
822	2.59	2.61	22.63	18.11	18.11	Of_RNA_HQ_transcript:37720.p1	type:complete len:244 gc:universal Of_RNA_HQ_transcript:37720:106-837(+)	RNA_HQ_transcript:37720.p1	2
824	2.58	2.6	11.28	9.339	9.339	Of_RNA_HQ_transcript:14835.p1	type:complete len:258 gc:universal Of_RNA_HQ_transcript:14835:44-817(+)	RNA_HQ_transcript:14835.p1	2
823	2.58	2.6	52.03	52.03	47.15	Of_RNA_HQ_transcript:75049.p1	type:complete len:124 gc:universal Of_RNA_HQ_transcript:75049:28-399(+)	RNA_HQ_transcript:75049.p1	5
827	2.56	2.58	20.75	16.98	16.98	Of_RNA_HQ_transcript:61163.p1	type:complete len:160 gc:universal Of_RNA_HQ_transcript:61163:54-533(+)	RNA_HQ_transcript:61163.p1	2
828	2.55	2.58	12.58	12.58	6.918	Of_RNA_HQ_transcript:22267.p1	type:5prime_partial len:319 gc:universal Of_RNA_HQ_transcript:22267:3-959(+)	RNA_HQ_transcript:22267.p1	3
829	2.54	2.82	10.96	10.96	8.772	Of_RNA_HQ_transcript:51558.p1	type:complete len:229 gc:universal Of_RNA_HQ_transcript:51558:71-757(+)	RNA_HQ_transcript:51558.p1	2
830	2.51	6.13	33.15	24.86	20.44	Of_RNA_HQ_transcript:9457.p1	type:complete len:182 gc:universal Of_RNA_HQ_transcript:9457:80-625(+)	RNA_HQ_transcript:9457.p1	5
831	2.5	6.8	3.772	2.729	2.729	CRM22_006671.1.p1	type:complete len:1247 gc:universal CRM22_006671.1:1-3741(+)	006671.1.p1	5
832	2.5	2.52	28.57	23.38	14.29	Of_RNA_HQ_transcript:76187.p1	type:5prime_partial len:155 gc:universal Of_RNA_HQ_transcript:76187:3-467(+)	RNA_HQ_transcript:76187.p1	2
833	2.46	2.49	26.36	25.58	19.38	Of_RNA_HQ_transcript:5626.p1	type:complete len:130 gc:universal Of_RNA_HQ_transcript:5626:1393-1782(+)	RNA_HQ_transcript:5626.p1	2
835	2.44	2.51	7.457	5.354	4.398	Of_RNA_HQ_transcript:6482.p1	type:complete len:524 gc:universal Of_RNA_HQ_transcript:6482:223-1794(+)	RNA_HQ_transcript:6482.p1	2
837	2.43	2.45	9.35	9.35	9.35	Of_RNA_HQ_transcript:28719.p1	type:5prime_partial len:247 gc:universal Of_RNA_HQ_transcript:28719:3-743(+)	RNA_HQ_transcript:28719.p1	4
836	2.43	2.48	6.466	3.341	2.263	Of_RNA_HQ_transcript:458.p1	type:complete len:929 gc:universal Of_RNA_HQ_transcript:458:84-2870(+)	RNA_HQ_transcript:458.p1	2
840	2.41	2.43	7.425	5.104	5.104	Of_RNA_HQ_transcript:1290.p1	type:complete len:432 gc:universal Of_RNA_HQ_transcript:1290:258-1553(+)	RNA_HQ_transcript:1290.p1	2
838	2.41	2.44	4.491	4.162	2.081	Of_RNA_HQ_transcript:264.p1	type:5prime_partial len:914 gc:universal Of_RNA_HQ_transcript:264:1-2742(+)	RNA_HQ_transcript:264.p1	2
839	2.41	2.44	32.46	32.46	26.32	Of_RNA_HQ_transcript:80792.p1	type:5prime_partial len:115 gc:universal Of_RNA_HQ_transcript:80792:2-346(+)	RNA_HQ_transcript:80792.p1	3
841	2.4	2.47	6.22	6.22	6.22	Of_RNA_HQ_transcript:17550.p1	type:complete len:419 gc:universal Of_RNA_HQ_transcript:17550:65-1321(+)	RNA_HQ_transcript:17550.p1	2
842	2.39	2.41	11.97	11.97	11.97	Of_RNA_HQ_transcript:39300.p1	type:5prime_partial len:143 gc:universal Of_RNA_HQ_transcript:39300:1-429(+)	RNA_HQ_transcript:39300.p1	2
844	2.37	2.45	5.689	5.689	5.689	Of_RNA_HQ_transcript:12117.p1	type:5prime_partial len:458 gc:universal Of_RNA_HQ_transcript:12117:2-1375(+)	RNA_HQ_transcript:12117.p1	2
847	2.36	2.42	7.4	2.629	2.142	Of_RNA_HQ_transcript:297.p1	type:5prime_partial len:1028 gc:universal Of_RNA_HQ_transcript:297:1-3084(+)	RNA_HQ_transcript:297.p1	2
846	2.36	2.46	17.91	17.91	17.91	Of_RNA_HQ_transcript:64385.p1	type:5prime_partial len:135 gc:universal Of_RNA_HQ_transcript:64385:3-407(+)	RNA_HQ_transcript:64385.p1	3
850	2.34	2.46	6.291	2.908	1.662	CRM22_001377.1.p1	type:complete len:1686 gc:universal CRM22_001377.1:1-5058(+)	001377.1.p1	3
851	2.33	6.99	5.119	3.286	1.591	CRM22_001617.p1	type:complete len:2892 gc:universal CRM22_001617:1-8676(+)	001617.p1	6
854	2.3	2.41	8.094	6.655	4.676	Of_RNA_HQ_transcript:1720.p1	type:complete len:557 gc:universal Of_RNA_HQ_transcript:1720:266-1936(+)	RNA_HQ_transcript:1720.p1	2
856	2.29	2.35	34.11	15.5	15.5	Of_RNA_HQ_transcript:73536.p1	type:complete len:130 gc:universal Of_RNA_HQ_transcript:73536:30-419(+)	RNA_HQ_transcript:73536.p1	2
861	2.23	2.24	7.563	7.563	5.252	Of_RNA_HQ_transcript:8281.p1	type:5prime_partial len:477 gc:universal Of_RNA_HQ_transcript:8281:1-1431(+)	RNA_HQ_transcript:8281.p1	2
863	2.21	2.24	4.649	2.486	1.676	CRM22_000992.p1	type:complete len:1851 gc:universal CRM22_000992:1-5553(+)	000992.p1	2
864	2.21	2.22	33.76	33.76	28.66	Of_RNA_HQ_transcript:51102.p1	type:complete len:158 gc:universal Of_RNA_HQ_transcript:51102:278-751(+)	RNA_HQ_transcript:51102.p1	3
866	2.19	2.33	16	12	12	Of_RNA_HQ_transcript:36832.p1	type:complete len:226 gc:universal Of_RNA_HQ_transcript:36832:192-869(+)	RNA_HQ_transcript:36832.p1	3
867	2.18	26.11	83.46	77.84	75.92	Of_RNA_HQ_transcript:2310.p1	type:5prime_partial len:678 gc:universal Of_RNA_HQ_transcript:2310:3-2036(+)	RNA_HQ_transcript:2310.p1	22
868	2.18	2.19	34.43	34.43	28.69	Of_RNA_HQ_transcript:76772.p1	type:complete len:123 gc:universal Of_RNA_HQ_transcript:76772:26-394(+)	RNA_HQ_transcript:76772.p1	2
869	2.17	2.23	2.619	2.274	1.723	CRM22_004151.p1	type:complete len:1452 gc:universal CRM22_004151:1-4356(+)	004151.p1	2
872	2.16	2.17	28.15	16.3	16.3	Of_RNA_HQ_transcript:58537.p1	type:5prime_partial len:136 gc:universal Of_RNA_HQ_transcript:58537:1-408(+)	RNA_HQ_transcript:58537.p1	2
873	2.15	2.16	18.28	11.11	8.244	CRM22_008251.2.p1	type:complete len:280 gc:universal CRM22_008251.2:1-840(+)	008251.2.p1	2
876	2.11	2.12	30.07	25.17	16.78	Of_RNA_HQ_transcript:63144.p1	type:complete len:144 gc:universal Of_RNA_HQ_transcript:63144:55-486(+)	RNA_HQ_transcript:63144.p1	2
880	2.1	2.12	14.39	8.353	5.568	Of_RNA_HQ_transcript:15156.p1	type:5prime_partial len:432 gc:universal Of_RNA_HQ_transcript:15156:2-1297(+)	RNA_HQ_transcript:15156.p1	2
879	2.1	43.12	62.5	62.5	62.5	Of_RNA_HQ_transcript:25220.p1	type:complete len:369 gc:universal Of_RNA_HQ_transcript:25220:29-1135(+)	RNA_HQ_transcript:25220.p1	24
883	2.08	2.17	14.65	11.46	8.599	Of_RNA_HQ_transcript:29760.p1	type:5prime_partial len:315 gc:universal Of_RNA_HQ_transcript:29760:1-945(+)	RNA_HQ_transcript:29760.p1	2
887	2.06	7.13	53.54	53.54	42.42	Of_RNA_HQ_transcript:75445.p1	type:complete len:100 gc:universal Of_RNA_HQ_transcript:75445:106-405(+)	RNA_HQ_transcript:75445.p1	7
889	2.05	2.13	22.96	22.96	17.78	CRM22_009946.2.p1	type:complete len:136 gc:universal CRM22_009946.2:1-408(+)	009946.2.p1	2
901	2.02	2.03	11.14	5.723	5.723	Of_RNA_HQ_transcript:19876.p1	type:complete len:333 gc:universal Of_RNA_HQ_transcript:19876:188-1186(+)	RNA_HQ_transcript:19876.p1	2
911	2.01	2.03	2.797	1.186	1.186	CRM22_009567.2.p1	type:complete len:1181 gc:universal CRM22_009567.2:1-3543(+)	009567.2.p1	2
907	2.01	10.59	33.33	33.33	22.54	Of_RNA_HQ_transcript:15449.p1	type:complete len:214 gc:universal Of_RNA_HQ_transcript:15449:677-1318(+)	RNA_HQ_transcript:15449.p1	6
906	2.01	38	69.19	65.41	63.51	Of_RNA_HQ_transcript:24477.p1	type:5prime_partial len:371 gc:universal Of_RNA_HQ_transcript:24477:1-1113(+)	RNA_HQ_transcript:24477.p1	31
908	2.01	6.02	17.81	15.07	13.01	Of_RNA_HQ_transcript:25478.p1	type:5prime_partial len:293 gc:universal Of_RNA_HQ_transcript:25478:2-880(+)	RNA_HQ_transcript:25478.p1	3
905	2.01	69.95	91.81	89.66	89.66	Of_RNA_HQ_transcript:41161.p1	type:complete len:233 gc:universal Of_RNA_HQ_transcript:41161:281-979(+)	RNA_HQ_transcript:41161.p1	146
909	2.01	4.02	35.83	35.83	35.83	Of_RNA_HQ_transcript:79358.p1	type:5prime_partial len:121 gc:universal Of_RNA_HQ_transcript:79358:1-363(+)	RNA_HQ_transcript:79358.p1	5
958	2	2.09	4.281	1.546	1.546	CRM22_003262.2.p1	type:complete len:842 gc:universal CRM22_003262.2:1-2526(+)	003262.2.p1	2
930	2	26.69	54.51	54.14	51.5	CRM22_005664.2.p1	type:complete len:267 gc:universal CRM22_005664.2:1-801(+)	005664.2.p1	15
929	2	32.89	68.55	65.73	64.52	CRM22_005708.2.p1	type:complete len:249 gc:universal CRM22_005708.2:1-747(+)	005708.2.p1	24
952	2	4.06	18.09	16.49	13.3	CRM22_008583.p1	type:complete len:189 gc:universal CRM22_008583:1-567(+)	008583.p1	2
939	2	14	91.16	90.52	84.05	Of_RNA_HQ_transcript:11047.p1	type:5prime_partial len:465 gc:universal Of_RNA_HQ_transcript:11047:1-1395(+)	RNA_HQ_transcript:11047.p1	47
927	2	42.87	61.86	58.98	58.98	Of_RNA_HQ_transcript:15406.p1	type:complete len:452 gc:universal Of_RNA_HQ_transcript:15406:48-1403(+)	RNA_HQ_transcript:15406.p1	39
969	2	2	73.18	71.76	71.76	Of_RNA_HQ_transcript:18628.p1	type:5prime_partial len:426 gc:universal Of_RNA_HQ_transcript:18628:2-1279(+)	RNA_HQ_transcript:18628.p1	10
948	2	6.08	33.97	30.13	25.64	Of_RNA_HQ_transcript:19663.p1	type:complete len:157 gc:universal Of_RNA_HQ_transcript:19663:579-1049(+)	RNA_HQ_transcript:19663.p1	3
945	2	6.29	43.98	23.49	23.49	Of_RNA_HQ_transcript:22301.p1	type:5prime_partial len:167 gc:universal Of_RNA_HQ_transcript:22301:2-502(+)	RNA_HQ_transcript:22301.p1	6
922	2	83.59	90.91	90.91	88.35	Of_RNA_HQ_transcript:24536.p1	type:5prime_partial len:353 gc:universal Of_RNA_HQ_transcript:24536:1-1059(+)	RNA_HQ_transcript:24536.p1	91
946	2	6.15	19.52	12.91	12.91	Of_RNA_HQ_transcript:25004.p1	type:complete len:334 gc:universal Of_RNA_HQ_transcript:25004:74-1075(+)	RNA_HQ_transcript:25004.p1	5
925	2	62.29	78.37	77.81	75.84	Of_RNA_HQ_transcript:26998.p1	type:5prime_partial len:357 gc:universal Of_RNA_HQ_transcript:26998:2-1072(+)	RNA_HQ_transcript:26998.p1	47
947	2	6.1	25.58	25.58	19.53	Of_RNA_HQ_transcript:30407.p1	type:5prime_partial len:216 gc:universal Of_RNA_HQ_transcript:30407:2-649(+)	RNA_HQ_transcript:30407.p1	3
1020	2	2	7.246	7.246	7.246	Of_RNA_HQ_transcript:31808.p1	type:complete len:139 gc:universal Of_RNA_HQ_transcript:31808:30-446(+)	RNA_HQ_transcript:31808.p1	3
937	2	16	83.19	83.19	82.01	Of_RNA_HQ_transcript:33046.p1	type:5prime_partial len:340 gc:universal Of_RNA_HQ_transcript:33046:3-1022(+)	RNA_HQ_transcript:33046.p1	42
923	2	73.14	62.65	61.18	61.18	Of_RNA_HQ_transcript:33518.p1	type:5prime_partial len:341 gc:universal Of_RNA_HQ_transcript:33518:1-1023(+)	RNA_HQ_transcript:33518.p1	145
936	2	16.14	38.08	35	31.92	Of_RNA_HQ_transcript:34839.p1	type:5prime_partial len:261 gc:universal Of_RNA_HQ_transcript:34839:3-785(+)	RNA_HQ_transcript:34839.p1	10
932	2	24.72	73.26	73.26	67.4	Of_RNA_HQ_transcript:42325.p1	type:complete len:274 gc:universal Of_RNA_HQ_transcript:42325:39-860(+)	RNA_HQ_transcript:42325.p1	16
955	2	4	16.02	16.02	16.02	Of_RNA_HQ_transcript:45011.p1	type:5prime_partial len:182 gc:universal Of_RNA_HQ_transcript:45011:1-546(+)	RNA_HQ_transcript:45011.p1	2
924	2	65.74	96.6	91.91	88.09	Of_RNA_HQ_transcript:45805.p1	type:complete len:236 gc:universal Of_RNA_HQ_transcript:45805:118-825(+)	RNA_HQ_transcript:45805.p1	138
942	2	7.92	22.22	22.22	22.22	Of_RNA_HQ_transcript:47494.p1	type:complete len:154 gc:universal Of_RNA_HQ_transcript:47494:268-729(+)	RNA_HQ_transcript:47494.p1	4
940	2	11.81	38.01	38.01	32.84	Of_RNA_HQ_transcript:49572.p1	type:5prime_partial len:272 gc:universal Of_RNA_HQ_transcript:49572:2-817(+)	RNA_HQ_transcript:49572.p1	7
926	2	52.33	73.28	72.52	70.99	Of_RNA_HQ_transcript:52193.p1	type:5prime_partial len:263 gc:universal Of_RNA_HQ_transcript:52193:2-790(+)	RNA_HQ_transcript:52193.p1	98
1017	2	2	82.84	82.84	82.84	Of_RNA_HQ_transcript:5265.p1	type:5prime_partial len:473 gc:universal Of_RNA_HQ_transcript:5265:3-1421(+)	RNA_HQ_transcript:5265.p1	10
931	2	25.17	41.28	41.28	40.85	Of_RNA_HQ_transcript:58818.p1	type:5prime_partial len:236 gc:universal Of_RNA_HQ_transcript:58818:1-708(+)	RNA_HQ_transcript:58818.p1	28
933	2	21.24	18.56	18.11	13.61	Of_RNA_HQ_transcript:600.p1	type:5prime_partial len:890 gc:universal Of_RNA_HQ_transcript:600:3-2672(+)	RNA_HQ_transcript:600.p1	12
928	2	38.57	68.32	68.32	59.41	Of_RNA_HQ_transcript:63383.p1	type:5prime_partial len:203 gc:universal Of_RNA_HQ_transcript:63383:1-609(+)	RNA_HQ_transcript:63383.p1	77
956	2	2.51	6.043	4.094	4.094	Of_RNA_HQ_transcript:6427.p1	type:complete len:514 gc:universal Of_RNA_HQ_transcript:6427:27-1568(+)	RNA_HQ_transcript:6427.p1	2
944	2	6.36	16.41	13.62	9.288	Of_RNA_HQ_transcript:6820.p1	type:5prime_partial len:324 gc:universal Of_RNA_HQ_transcript:6820:3-974(+)	RNA_HQ_transcript:6820.p1	3
951	2	5.66	13.75	9.002	9.002	Of_RNA_HQ_transcript:6935.p1	type:internal len:612 gc:universal Of_RNA_HQ_transcript:6935:1-1833(+)	RNA_HQ_transcript:6935.p1	3
1011	2	2	4.016	4.016	4.016	Of_RNA_HQ_transcript:7324.p1	type:5prime_partial len:499 gc:universal Of_RNA_HQ_transcript:7324:1-1497(+)	RNA_HQ_transcript:7324.p1	2
950	2	5.92	18.84	18.84	18.84	Of_RNA_HQ_transcript:73919.p1	type:5prime_partial len:139 gc:universal Of_RNA_HQ_transcript:73919:1-417(+)	RNA_HQ_transcript:73919.p1	5
954	2	4	20	20	20	Of_RNA_HQ_transcript:74992.p1	type:5prime_partial len:146 gc:universal Of_RNA_HQ_transcript:74992:3-440(+)	RNA_HQ_transcript:74992.p1	2
943	2	7.89	27.74	27.74	27.74	Of_RNA_HQ_transcript:76550.p1	type:5prime_partial len:138 gc:universal Of_RNA_HQ_transcript:76550:3-416(+)	RNA_HQ_transcript:76550.p1	9
949	2	5.93	34.33	20.15	20.15	Of_RNA_HQ_transcript:77113.p1	type:complete len:135 gc:universal Of_RNA_HQ_transcript:77113:44-448(+)	RNA_HQ_transcript:77113.p1	5
987	2	2	36	30	30	Of_RNA_HQ_transcript:79002.p1	type:5prime_partial len:101 gc:universal Of_RNA_HQ_transcript:79002:1-303(+)	RNA_HQ_transcript:79002.p1	2
935	2	17.63	83.81	80	74.29	Of_RNA_HQ_transcript:80220.p1	type:5prime_partial len:106 gc:universal Of_RNA_HQ_transcript:80220:3-320(+)	RNA_HQ_transcript:80220.p1	11
941	2	10.61	21.23	16.19	14.66	Of_RNA_HQ_transcript:8715.p1	type:complete len:458 gc:universal Of_RNA_HQ_transcript:8715:61-1434(+)	RNA_HQ_transcript:8715.p1	7
938	2	16	82.99	82.31	78.23	Of_RNA_HQ_transcript:9576.p3	type:complete len:148 gc:universal Of_RNA_HQ_transcript:9576:1041-1484(+)	RNA_HQ_transcript:9576.p3	10
1032	1.85	4	6.773	6.773	6.773	Of_RNA_HQ_transcript:48581.p1	type:5prime_partial len:252 gc:universal Of_RNA_HQ_transcript:48581:1-756(+)	RNA_HQ_transcript:48581.p1	2
1033	1.85	2.12	8.899	8.899	3.981	Of_RNA_HQ_transcript:5372.p1	type:complete len:428 gc:universal Of_RNA_HQ_transcript:5372:51-1334(+)	RNA_HQ_transcript:5372.p1	3
1038	1.78	1.93	16.6	11.32	11.32	Of_RNA_HQ_transcript:29949.p1	type:5prime_partial len:266 gc:universal Of_RNA_HQ_transcript:29949:1-798(+)	RNA_HQ_transcript:29949.p1	2
1041	1.75	1.91	9.742	5.731	5.731	Of_RNA_HQ_transcript:26111.p1	type:3prime_partial len:350 gc:universal Of_RNA_HQ_transcript:26111:212-1258(+)	RNA_HQ_transcript:26111.p1	2
1040	1.75	6.24	43.84	21.92	21.92	Of_RNA_HQ_transcript:33590.p1	type:complete len:220 gc:universal Of_RNA_HQ_transcript:33590:79-738(+)	RNA_HQ_transcript:33590.p1	4
1046	1.65	1.94	14.1	9.333	5.333	Of_RNA_HQ_transcript:8463.p1	type:5prime_partial len:526 gc:universal Of_RNA_HQ_transcript:8463:1-1578(+)	RNA_HQ_transcript:8463.p1	2
1052	1.62	1.8	12.22	9.333	7.333	Of_RNA_HQ_transcript:915.p1	type:complete len:451 gc:universal Of_RNA_HQ_transcript:915:120-1472(+)	RNA_HQ_transcript:915.p1	2
1054	1.6	1.73	3.25	1.063	0.6875	CRM22_002996.1.p1	type:complete len:1601 gc:universal CRM22_002996.1:1-4803(+)	002996.1.p1	2
1058	1.57	35.84	58.2	56.59	56.59	Of_RNA_HQ_transcript:43676.p1	type:5prime_partial len:312 gc:universal Of_RNA_HQ_transcript:43676:3-938(+)	RNA_HQ_transcript:43676.p1	64
1060	1.53	21.23	38.96	34.23	34.23	Of_RNA_HQ_transcript:15473.p1	type:5prime_partial len:445 gc:universal Of_RNA_HQ_transcript:15473:1-1335(+)	RNA_HQ_transcript:15473.p1	21
1062	1.47	2.15	11.69	4.113	4.113	Of_RNA_HQ_transcript:15246.p1	type:5prime_partial len:463 gc:universal Of_RNA_HQ_transcript:15246:2-1390(+)	RNA_HQ_transcript:15246.p1	2
1063	1.46	15.55	35.92	35.92	35.92	Of_RNA_HQ_transcript:31957.p1	type:5prime_partial len:285 gc:universal Of_RNA_HQ_transcript:31957:1-855(+)	RNA_HQ_transcript:31957.p1	11
1070	1.41	3.17	4.749	4.749	4.749	Of_RNA_HQ_transcript:12148.p1	type:5prime_partial len:380 gc:universal Of_RNA_HQ_transcript:12148:3-1142(+)	RNA_HQ_transcript:12148.p1	2
1071	1.38	4.2	6.667	6.667	6.667	CRM22_003108.1.p1	type:complete len:346 gc:universal CRM22_003108.1:1-1038(+)	003108.1.p1	3
1075	1.35	1.51	6.811	4.954	4.954	CRM22_006918.p1	type:5prime_partial len:324 gc:universal CRM22_006918:1-972(+)	006918.p1	2
1078	1.33	1.45	25	19.35	19.35	Of_RNA_HQ_transcript:60839.p1	type:complete len:125 gc:universal Of_RNA_HQ_transcript:60839:117-491(+)	RNA_HQ_transcript:60839.p1	3
