# Supplementary material for: Secreted and surface proteome and transcriptome of Opisthorchis felineus
Source: Front Parasitol. 2023 Oct 10;2:1195457. doi: 10.3389/fpara.2023.1195457 (PMC11732047; doi:10.3389/fpara.2023.1195457)
Supplement: Supplementary file 11 [file Table_8.xlsx]

## Sheet: Sheet1
Supplementary Table S8 TEG1 Proteinpilot search results. Proteinpilot generated search report from the TEG1 protein fraction.
N	Unused	Total	%Cov	%Cov(50)	%Cov(95)	Accession	Name	Species	Peptides(95%)
1	126.82	126.82	39.63	37.87	35.15	CRM22_010478.5.p1	type:complete len:2499 gc:universal CRM22_010478.5:1-7497(+)	010478.5.p1	70
2	122.79	122.67	16.79	14.05	12.08	CRM22_006631.1.p1	type:complete len:6399 gc:universal CRM22_006631.1:1-19197(+)	006631.1.p1	67
3	94.76	94.76	32.38	26.64	21.77	CRM22_003879.p1	type:complete len:2422 gc:universal CRM22_003879:1-7266(+)	003879.p1	47
4	94.25	94.29	33.02	31.58	28.81	CRM22_001483.1.p1	type:complete len:1945 gc:universal CRM22_001483.1:1-5835(+)	001483.1.p1	52
6	89.95	89.94	73.17	70.68	64.45	Of_RNA_HQ_transcript:1563.p1	type:5prime_partial len:724 gc:universal Of_RNA_HQ_transcript:1563:2-2173(+)	RNA_HQ_transcript:1563.p1	59
7	86.18	86.15	36.64	34.19	30.42	CRM22_003222.p1	type:complete len:1592 gc:universal CRM22_003222:1-4776(+)	003222.p1	49
8	80.87	80.85	40.89	39.43	35.06	CRM22_000137.p1	type:complete len:1373 gc:universal CRM22_000137:1-4119(+)	000137.p1	47
9	76.32	76.31	66.17	61.4	58.27	Of_RNA_HQ_transcript:2810.p1	type:5prime_partial len:672 gc:universal Of_RNA_HQ_transcript:2810:3-2018(+)	RNA_HQ_transcript:2810.p1	58
10	70.53	70.49	64.89	64.56	62.78	Of_RNA_HQ_transcript:3107.p1	type:complete len:619 gc:universal Of_RNA_HQ_transcript:3107:100-1956(+)	RNA_HQ_transcript:3107.p1	61
12	68.06	68.05	23.37	21.02	16.01	CRM22_007109.1.p1	type:complete len:2337 gc:universal CRM22_007109.1:1-7011(+)	007109.1.p1	34
14	66.47	66.96	90.5	87.33	87.33	Of_RNA_HQ_transcript:23672.p1	type:5prime_partial len:222 gc:universal Of_RNA_HQ_transcript:23672:1-666(+)	RNA_HQ_transcript:23672.p1	78
16	64.9	64.97	42.92	39.06	33.45	Of_RNA_HQ_transcript:54.p1	type:5prime_partial len:1194 gc:universal Of_RNA_HQ_transcript:54:2-3583(+)	RNA_HQ_transcript:54.p1	33
17	64.12	64.2	53.27	50.9	48.42	Of_RNA_HQ_transcript:830.p1	type:complete len:887 gc:universal Of_RNA_HQ_transcript:830:35-2695(+)	RNA_HQ_transcript:830.p1	37
19	61.23	61.46	66.98	66.98	62.52	Of_RNA_HQ_transcript:3793.p1	type:5prime_partial len:540 gc:universal Of_RNA_HQ_transcript:3793:3-1622(+)	RNA_HQ_transcript:3793.p1	47
20	59.93	59.97	53.87	53.13	46.13	Of_RNA_HQ_transcript:986.p1	type:complete len:801 gc:universal Of_RNA_HQ_transcript:986:55-2457(+)	RNA_HQ_transcript:986.p1	35
22	51.99	51.98	67.77	63.94	62.66	Of_RNA_HQ_transcript:19457.p1	type:5prime_partial len:392 gc:universal Of_RNA_HQ_transcript:19457:3-1178(+)	RNA_HQ_transcript:19457.p1	54
23	51.33	51.36	80.96	76.87	75.42	Of_RNA_HQ_transcript:15730.p1	type:5prime_partial len:416 gc:universal Of_RNA_HQ_transcript:15730:1-1248(+)	RNA_HQ_transcript:15730.p1	46
24	50.35	50.36	42.35	40.78	38.1	Of_RNA_HQ_transcript:552.p1	type:complete len:896 gc:universal Of_RNA_HQ_transcript:552:47-2734(+)	RNA_HQ_transcript:552.p1	26
25	48.48	48.48	76.19	70.83	64.88	Of_RNA_HQ_transcript:4091.p1	type:5prime_partial len:505 gc:universal Of_RNA_HQ_transcript:4091:2-1516(+)	RNA_HQ_transcript:4091.p1	48
26	47.92	47.93	83.49	79.72	73.58	Of_RNA_HQ_transcript:57224.p1	type:complete len:213 gc:universal Of_RNA_HQ_transcript:57224:31-669(+)	RNA_HQ_transcript:57224.p1	43
28	47.14	46.95	73.67	73.14	69.68	Of_RNA_HQ_transcript:15863.p1	type:complete len:377 gc:universal Of_RNA_HQ_transcript:15863:64-1194(+)	RNA_HQ_transcript:15863.p1	41
29	46.33	46.4	85.49	84.46	84.46	Of_RNA_HQ_transcript:12440.p1	type:5prime_partial len:387 gc:universal Of_RNA_HQ_transcript:12440:2-1162(+)	RNA_HQ_transcript:12440.p1	38
30	46.12	46.3	74.31	74.31	74.31	Of_RNA_HQ_transcript:15567.p1	type:complete len:363 gc:universal Of_RNA_HQ_transcript:15567:193-1281(+)	RNA_HQ_transcript:15567.p1	56
31	45.12	45.15	55.03	55.03	54.08	Of_RNA_HQ_transcript:7357.p1	type:5prime_partial len:528 gc:universal Of_RNA_HQ_transcript:7357:2-1585(+)	RNA_HQ_transcript:7357.p1	31
32	44.72	44.74	43.56	42.01	40.59	Of_RNA_HQ_transcript:1801.p1	type:5prime_partial len:708 gc:universal Of_RNA_HQ_transcript:1801:1-2124(+)	RNA_HQ_transcript:1801.p1	31
33	43.51	43.52	40.23	38.15	37.24	Of_RNA_HQ_transcript:1288.p1	type:5prime_partial len:769 gc:universal Of_RNA_HQ_transcript:1288:3-2309(+)	RNA_HQ_transcript:1288.p1	27
34	42.96	43.01	18.62	17.19	13.35	CRM22_002792.p1	type:complete len:2031 gc:universal CRM22_002792:1-6093(+)	002792.p1	24
35	42.19	42.21	65.29	65	64.71	Of_RNA_HQ_transcript:37621.p1	type:5prime_partial len:341 gc:universal Of_RNA_HQ_transcript:37621:1-1023(+)	RNA_HQ_transcript:37621.p1	50
36	42	42	75.07	75.07	75.07	Of_RNA_HQ_transcript:26046.p1	type:complete len:338 gc:universal Of_RNA_HQ_transcript:26046:73-1086(+)	RNA_HQ_transcript:26046.p1	32
37	41.39	41.46	63.34	63.09	55.36	Of_RNA_HQ_transcript:15224.p1	type:5prime_partial len:402 gc:universal Of_RNA_HQ_transcript:15224:1-1206(+)	RNA_HQ_transcript:15224.p1	28
38	41.1	41.22	59.32	57.92	55.91	Of_RNA_HQ_transcript:8791.p1	type:5prime_partial len:500 gc:universal Of_RNA_HQ_transcript:8791:2-1501(+)	RNA_HQ_transcript:8791.p1	28
39	40.56	40.58	42.86	40.71	40.71	Of_RNA_HQ_transcript:2641.p1	type:complete len:652 gc:universal Of_RNA_HQ_transcript:2641:42-1997(+)	RNA_HQ_transcript:2641.p1	24
40	40.29	40.36	54.27	51.69	47.32	Of_RNA_HQ_transcript:6139.p1	type:5prime_partial len:504 gc:universal Of_RNA_HQ_transcript:6139:3-1514(+)	RNA_HQ_transcript:6139.p1	24
41	39.61	39.66	67.81	67.47	62.67	Of_RNA_HQ_transcript:104.p2	type:complete len:293 gc:universal Of_RNA_HQ_transcript:104:1418-2296(+)	RNA_HQ_transcript:104.p2	30
42	39.21	39.24	39.9	33.99	30.05	Of_RNA_HQ_transcript:1084.p1	type:5prime_partial len:763 gc:universal Of_RNA_HQ_transcript:1084:3-2291(+)	RNA_HQ_transcript:1084.p1	20
43	38.56	38.59	46.38	43.74	40.39	Of_RNA_HQ_transcript:5148.p1	type:complete len:568 gc:universal Of_RNA_HQ_transcript:5148:39-1742(+)	RNA_HQ_transcript:5148.p1	19
44	38.04	38.07	6.16	4.239	3.711	CRM22_010460.p1	type:complete len:6819 gc:universal CRM22_010460:1-20457(+)	010460.p1	24
46	36.32	36.39	68.82	68.82	66.16	Of_RNA_HQ_transcript:51399.p1	type:5prime_partial len:264 gc:universal Of_RNA_HQ_transcript:51399:1-792(+)	RNA_HQ_transcript:51399.p1	36
48	35.35	35.59	62.31	57.75	56.23	Of_RNA_HQ_transcript:32345.p1	type:complete len:330 gc:universal Of_RNA_HQ_transcript:32345:32-1021(+)	RNA_HQ_transcript:32345.p1	27
49	35.28	35.72	90.85	78.66	78.05	Of_RNA_HQ_transcript:52082.p1	type:5prime_partial len:165 gc:universal Of_RNA_HQ_transcript:52082:3-497(+)	RNA_HQ_transcript:52082.p1	69
50	35.24	35.38	57.88	56.45	56.45	Of_RNA_HQ_transcript:15767.p1	type:complete len:350 gc:universal Of_RNA_HQ_transcript:15767:285-1334(+)	RNA_HQ_transcript:15767.p1	21
51	35.17	35.4	53.55	47.39	45.5	Of_RNA_HQ_transcript:14139.p1	type:5prime_partial len:423 gc:universal Of_RNA_HQ_transcript:14139:1-1269(+)	RNA_HQ_transcript:14139.p1	21
52	34.24	34.57	29.57	26.54	23.82	Of_RNA_HQ_transcript:514.p1	type:5prime_partial len:958 gc:universal Of_RNA_HQ_transcript:514:1-2874(+)	RNA_HQ_transcript:514.p1	20
53	33.34	33.35	73.22	73.22	71.51	Of_RNA_HQ_transcript:32903.p1	type:5prime_partial len:352 gc:universal Of_RNA_HQ_transcript:32903:2-1057(+)	RNA_HQ_transcript:32903.p1	28
54	33.19	33.23	37.34	32.42	25.04	Of_RNA_HQ_transcript:3196.p1	type:complete len:692 gc:universal Of_RNA_HQ_transcript:3196:26-2101(+)	RNA_HQ_transcript:3196.p1	18
55	32.98	32.99	55.71	49.46	45.38	Of_RNA_HQ_transcript:20911.p1	type:5prime_partial len:369 gc:universal Of_RNA_HQ_transcript:20911:1-1107(+)	RNA_HQ_transcript:20911.p1	18
56	32.31	32.41	29.87	29.09	23.9	Of_RNA_HQ_transcript:1157.p1	type:complete len:771 gc:universal Of_RNA_HQ_transcript:1157:26-2338(+)	RNA_HQ_transcript:1157.p1	18
57	32.07	32.12	62.67	60.37	57.14	Of_RNA_HQ_transcript:9658.p1	type:5prime_partial len:435 gc:universal Of_RNA_HQ_transcript:9658:2-1306(+)	RNA_HQ_transcript:9658.p1	20
58	31.82	31.83	45.71	43.43	40	Of_RNA_HQ_transcript:6275.p1	type:complete len:526 gc:universal Of_RNA_HQ_transcript:6275:134-1711(+)	RNA_HQ_transcript:6275.p1	19
59	31.27	33.15	37.01	35.8	30.82	Of_RNA_HQ_transcript:3375.p1	type:5prime_partial len:663 gc:universal Of_RNA_HQ_transcript:3375:3-1991(+)	RNA_HQ_transcript:3375.p1	17
60	30.9	30.92	62.33	59.3	54.65	Of_RNA_HQ_transcript:16317.p1	type:5prime_partial len:431 gc:universal Of_RNA_HQ_transcript:16317:1-1293(+)	RNA_HQ_transcript:16317.p1	18
62	30.26	30.46	69.23	67.31	63.08	Of_RNA_HQ_transcript:48226.p1	type:5prime_partial len:261 gc:universal Of_RNA_HQ_transcript:48226:3-785(+)	RNA_HQ_transcript:48226.p1	22
63	29.39	29.39	41.55	37.09	32.62	Of_RNA_HQ_transcript:8963.p1	type:5prime_partial len:516 gc:universal Of_RNA_HQ_transcript:8963:3-1550(+)	RNA_HQ_transcript:8963.p1	15
65	29.04	29.13	56.57	54.38	52.19	Of_RNA_HQ_transcript:41142.p1	type:5prime_partial len:275 gc:universal Of_RNA_HQ_transcript:41142:1-825(+)	RNA_HQ_transcript:41142.p1	20
66	28.94	29.03	31.13	30.95	30.95	Of_RNA_HQ_transcript:1645.p1	type:5prime_partial len:560 gc:universal Of_RNA_HQ_transcript:1645:1-1680(+)	RNA_HQ_transcript:1645.p1	17
68	28.43	28.47	49.91	47.17	47.17	Of_RNA_HQ_transcript:8733.p1	type:5prime_partial len:548 gc:universal Of_RNA_HQ_transcript:8733:1-1644(+)	RNA_HQ_transcript:8733.p1	18
69	28.41	28.74	68.04	63.01	56.16	Of_RNA_HQ_transcript:20894.p1	type:complete len:220 gc:universal Of_RNA_HQ_transcript:20894:629-1288(+)	RNA_HQ_transcript:20894.p1	18
70	28.36	28.44	21.81	20.06	19.18	Of_RNA_HQ_transcript:297.p1	type:5prime_partial len:1028 gc:universal Of_RNA_HQ_transcript:297:1-3084(+)	RNA_HQ_transcript:297.p1	15
71	28.2	28.36	32.15	29.25	25.82	Of_RNA_HQ_transcript:776.p1	type:complete len:760 gc:universal Of_RNA_HQ_transcript:776:26-2305(+)	RNA_HQ_transcript:776.p1	15
72	27.94	28	53.66	50.95	46.07	Of_RNA_HQ_transcript:104.p1	type:complete len:370 gc:universal Of_RNA_HQ_transcript:104:207-1316(+)	RNA_HQ_transcript:104.p1	20
73	27.78	27.87	13.85	9.363	7.722	CRM22_009034.5.p1	type:complete len:2073 gc:universal CRM22_009034.5:1-6219(+)	009034.5.p1	13
74	27.34	27.37	58.8	58.1	50.7	Of_RNA_HQ_transcript:17972.p1	type:complete len:285 gc:universal Of_RNA_HQ_transcript:17972:87-941(+)	RNA_HQ_transcript:17972.p1	15
75	27.16	29.71	68.02	63.97	58.3	Of_RNA_HQ_transcript:27912.p1	type:complete len:248 gc:universal Of_RNA_HQ_transcript:27912:214-957(+)	RNA_HQ_transcript:27912.p1	20
76	26.64	26.69	19.08	18.56	15.54	Of_RNA_HQ_transcript:131.p1	type:complete len:960 gc:universal Of_RNA_HQ_transcript:131:184-3063(+)	RNA_HQ_transcript:131.p1	13
77	26.5	26.51	36.74	35.17	33.79	Of_RNA_HQ_transcript:4303.p1	type:5prime_partial len:510 gc:universal Of_RNA_HQ_transcript:4303:3-1532(+)	RNA_HQ_transcript:4303.p1	15
78	26.38	26.45	33.54	32.13	29.61	Of_RNA_HQ_transcript:2262.p1	type:complete len:636 gc:universal Of_RNA_HQ_transcript:2262:335-2242(+)	RNA_HQ_transcript:2262.p1	15
79	26.34	26.36	37.8	37.8	35.64	Of_RNA_HQ_transcript:8077.p1	type:5prime_partial len:464 gc:universal Of_RNA_HQ_transcript:8077:1-1392(+)	RNA_HQ_transcript:8077.p1	14
82	24.78	24.79	30.08	28.91	26.37	Of_RNA_HQ_transcript:7333.p1	type:complete len:513 gc:universal Of_RNA_HQ_transcript:7333:47-1585(+)	RNA_HQ_transcript:7333.p1	14
83	24.37	24.43	78.21	78.21	78.21	Of_RNA_HQ_transcript:69659.p1	type:5prime_partial len:180 gc:universal Of_RNA_HQ_transcript:69659:1-540(+)	RNA_HQ_transcript:69659.p1	24
84	24.23	24.67	60.62	57.52	54.87	Of_RNA_HQ_transcript:29930.p1	type:5prime_partial len:227 gc:universal Of_RNA_HQ_transcript:29930:2-682(+)	RNA_HQ_transcript:29930.p1	14
86	23.51	23.66	18.57	16.1	16.1	Of_RNA_HQ_transcript:396.p1	type:5prime_partial len:852 gc:universal Of_RNA_HQ_transcript:396:3-2558(+)	RNA_HQ_transcript:396.p1	13
87	23.49	23.67	52.48	52.15	43.89	CRM22_003601.1.p1	type:complete len:304 gc:universal CRM22_003601.1:1-912(+)	003601.1.p1	14
88	23.38	23.41	37.29	37.29	34.58	Of_RNA_HQ_transcript:11300.p1	type:complete len:481 gc:universal Of_RNA_HQ_transcript:11300:57-1499(+)	RNA_HQ_transcript:11300.p1	15
89	22.92	22.98	33.02	28.54	28.54	Of_RNA_HQ_transcript:6910.p1	type:complete len:537 gc:universal Of_RNA_HQ_transcript:6910:30-1640(+)	RNA_HQ_transcript:6910.p1	13
90	22.76	22.86	26.88	26.88	25.45	Of_RNA_HQ_transcript:5459.p1	type:complete len:559 gc:universal Of_RNA_HQ_transcript:5459:35-1711(+)	RNA_HQ_transcript:5459.p1	15
91	22.72	22.8	33.81	29.72	28.83	Of_RNA_HQ_transcript:493.p1	type:complete len:563 gc:universal Of_RNA_HQ_transcript:493:63-1751(+)	RNA_HQ_transcript:493.p1	14
92	22.47	22.55	37.43	26.42	23.67	Of_RNA_HQ_transcript:2584.p1	type:complete len:546 gc:universal Of_RNA_HQ_transcript:2584:41-1678(+)	RNA_HQ_transcript:2584.p1	13
93	22.45	23.34	41.33	36.38	30.29	Of_RNA_HQ_transcript:8463.p1	type:5prime_partial len:526 gc:universal Of_RNA_HQ_transcript:8463:1-1578(+)	RNA_HQ_transcript:8463.p1	12
94	21.97	21.99	40.98	37.56	33.41	Of_RNA_HQ_transcript:18031.p1	type:5prime_partial len:411 gc:universal Of_RNA_HQ_transcript:18031:2-1234(+)	RNA_HQ_transcript:18031.p1	13
96	21.48	21.51	56.82	56.82	56.82	Of_RNA_HQ_transcript:50565.p1	type:5prime_partial len:221 gc:universal Of_RNA_HQ_transcript:50565:3-665(+)	RNA_HQ_transcript:50565.p1	13
98	21.06	21.11	77.62	74.13	69.23	Of_RNA_HQ_transcript:74033.p1	type:5prime_partial len:144 gc:universal Of_RNA_HQ_transcript:74033:2-433(+)	RNA_HQ_transcript:74033.p1	12
99	20.82	20.91	31.42	28.37	22.98	Of_RNA_HQ_transcript:6891.p1	type:5prime_partial len:558 gc:universal Of_RNA_HQ_transcript:6891:3-1676(+)	RNA_HQ_transcript:6891.p1	10
100	20.8	20.9	66.31	66.31	63.1	Of_RNA_HQ_transcript:56076.p1	type:complete len:188 gc:universal Of_RNA_HQ_transcript:56076:57-620(+)	RNA_HQ_transcript:56076.p1	16
101	20.51	20.58	34.57	33.16	30.86	Of_RNA_HQ_transcript:2112.p1	type:5prime_partial len:568 gc:universal Of_RNA_HQ_transcript:2112:1-1704(+)	RNA_HQ_transcript:2112.p1	12
102	20.38	20.51	39.44	35.01	31.99	Of_RNA_HQ_transcript:8186.p1	type:complete len:498 gc:universal Of_RNA_HQ_transcript:8186:75-1568(+)	RNA_HQ_transcript:8186.p1	13
103	20.22	20.23	46.46	46.18	36.54	Of_RNA_HQ_transcript:19047.p1	type:complete len:354 gc:universal Of_RNA_HQ_transcript:19047:85-1146(+)	RNA_HQ_transcript:19047.p1	12
104	20.13	20.13	41.55	41.55	39.44	Of_RNA_HQ_transcript:31957.p1	type:5prime_partial len:285 gc:universal Of_RNA_HQ_transcript:31957:1-855(+)	RNA_HQ_transcript:31957.p1	11
105	19.94	19.97	42.46	42.46	39.39	Of_RNA_HQ_transcript:31004.p1	type:5prime_partial len:359 gc:universal Of_RNA_HQ_transcript:31004:2-1078(+)	RNA_HQ_transcript:31004.p1	11
106	19.64	19.72	52.34	48.83	37.72	Of_RNA_HQ_transcript:17930.p1	type:complete len:343 gc:universal Of_RNA_HQ_transcript:17930:149-1177(+)	RNA_HQ_transcript:17930.p1	14
107	19.23	19.3	17.79	14.97	13.3	CRM22_005376.p1	type:complete len:1805 gc:universal CRM22_005376:1-5415(+)	005376.p1	11
108	19.18	19.22	67.08	67.08	63.35	Of_RNA_HQ_transcript:41442.p1	type:5prime_partial len:162 gc:universal Of_RNA_HQ_transcript:41442:1-486(+)	RNA_HQ_transcript:41442.p1	10
109	18.88	18.94	30.15	28.17	24.71	Of_RNA_HQ_transcript:3665.p1	type:5prime_partial len:608 gc:universal Of_RNA_HQ_transcript:3665:2-1825(+)	RNA_HQ_transcript:3665.p1	12
110	18.51	23.52	69.85	64.89	55.34	Of_RNA_HQ_transcript:17886.p1	type:5prime_partial len:263 gc:universal Of_RNA_HQ_transcript:17886:2-790(+)	RNA_HQ_transcript:17886.p1	15
111	18.41	18.46	19.76	14.59	14.59	Of_RNA_HQ_transcript:967.p1	type:complete len:851 gc:universal Of_RNA_HQ_transcript:967:53-2605(+)	RNA_HQ_transcript:967.p1	12
112	18.35	18.43	2.009	1.494	1.269	CRM22_003893.2.p1	type:complete len:18670 gc:universal CRM22_003893.2:1-56010(+)	003893.2.p1	11
114	18.27	18.31	32.49	29.16	22.9	Of_RNA_HQ_transcript:5208.p1	type:complete len:512 gc:universal Of_RNA_HQ_transcript:5208:232-1767(+)	RNA_HQ_transcript:5208.p1	10
115	18.03	18.03	30.08	28.6	28.6	Of_RNA_HQ_transcript:12830.p1	type:5prime_partial len:473 gc:universal Of_RNA_HQ_transcript:12830:2-1420(+)	RNA_HQ_transcript:12830.p1	9
116	17.75	17.78	58.04	48.63	48.63	Of_RNA_HQ_transcript:19994.p1	type:complete len:256 gc:universal Of_RNA_HQ_transcript:19994:76-843(+)	RNA_HQ_transcript:19994.p1	12
117	17.69	17.77	29.32	29.32	29.32	Of_RNA_HQ_transcript:10178.p1	type:complete len:383 gc:universal Of_RNA_HQ_transcript:10178:104-1252(+)	RNA_HQ_transcript:10178.p1	11
118	17.46	17.48	74.83	69.93	69.93	Of_RNA_HQ_transcript:36090.p1	type:5prime_partial len:144 gc:universal Of_RNA_HQ_transcript:36090:2-433(+)	RNA_HQ_transcript:36090.p1	15
119	17.4	17.46	12.96	12.34	7.857	CRM22_004151.p1	type:complete len:1452 gc:universal CRM22_004151:1-4356(+)	004151.p1	10
121	17.24	17.33	24.96	24.96	22.83	Of_RNA_HQ_transcript:4084.p1	type:complete len:566 gc:universal Of_RNA_HQ_transcript:4084:241-1938(+)	RNA_HQ_transcript:4084.p1	12
122	17.1	17.14	75.76	75.76	72.12	Of_RNA_HQ_transcript:67219.p1	type:5prime_partial len:166 gc:universal Of_RNA_HQ_transcript:67219:2-499(+)	RNA_HQ_transcript:67219.p1	18
123	16.77	16.86	15.99	15.99	15.23	Of_RNA_HQ_transcript:482.p1	type:5prime_partial len:789 gc:universal Of_RNA_HQ_transcript:482:1-2367(+)	RNA_HQ_transcript:482.p1	10
124	16.53	16.59	41.19	32.1	27.84	Of_RNA_HQ_transcript:18556.p1	type:5prime_partial len:353 gc:universal Of_RNA_HQ_transcript:18556:1-1059(+)	RNA_HQ_transcript:18556.p1	11
126	16.25	16.27	61.83	54.2	51.53	Of_RNA_HQ_transcript:37808.p1	type:5prime_partial len:263 gc:universal Of_RNA_HQ_transcript:37808:3-791(+)	RNA_HQ_transcript:37808.p1	9
127	16.05	16.12	45.3	36.24	32.55	Of_RNA_HQ_transcript:34414.p1	type:5prime_partial len:299 gc:universal Of_RNA_HQ_transcript:34414:3-899(+)	RNA_HQ_transcript:34414.p1	12
128	16	16	28.94	28.7	26.62	Of_RNA_HQ_transcript:8416.p1	type:complete len:433 gc:universal Of_RNA_HQ_transcript:8416:173-1471(+)	RNA_HQ_transcript:8416.p1	11
129	15.96	16.01	43.87	35.42	33.51	Of_RNA_HQ_transcript:17370.p1	type:complete len:368 gc:universal Of_RNA_HQ_transcript:17370:45-1148(+)	RNA_HQ_transcript:17370.p1	10
130	15.67	15.78	30.47	30.47	28.53	Of_RNA_HQ_transcript:3970.p1	type:complete len:362 gc:universal Of_RNA_HQ_transcript:3970:128-1213(+)	RNA_HQ_transcript:3970.p1	12
132	15.48	15.56	26.58	26.58	24.1	Of_RNA_HQ_transcript:9682.p1	type:5prime_partial len:445 gc:universal Of_RNA_HQ_transcript:9682:3-1337(+)	RNA_HQ_transcript:9682.p1	8
134	15.36	15.43	37.76	35.99	28.32	Of_RNA_HQ_transcript:30378.p1	type:complete len:340 gc:universal Of_RNA_HQ_transcript:30378:19-1038(+)	RNA_HQ_transcript:30378.p1	8
135	15.16	15.27	16.05	10.58	9.726	CRM22_003327.1.p1	type:complete len:1060 gc:universal CRM22_003327.1:1-3180(+)	003327.1.p1	8
136	15.16	15.2	43.89	43.89	39.69	Of_RNA_HQ_transcript:32387.p1	type:5prime_partial len:263 gc:universal Of_RNA_HQ_transcript:32387:3-791(+)	RNA_HQ_transcript:32387.p1	8
137	15.08	15.11	40.7	36.43	36.43	Of_RNA_HQ_transcript:45710.p1	type:complete len:259 gc:universal Of_RNA_HQ_transcript:45710:93-869(+)	RNA_HQ_transcript:45710.p1	8
138	15.01	15.08	25.29	21.07	17.43	Of_RNA_HQ_transcript:7061.p1	type:5prime_partial len:523 gc:universal Of_RNA_HQ_transcript:7061:2-1570(+)	RNA_HQ_transcript:7061.p1	9
139	14.99	15.11	35.34	35.34	33.08	CRM22_005664.2.p1	type:complete len:267 gc:universal CRM22_005664.2:1-801(+)	005664.2.p1	9
140	14.62	14.85	16.92	15.49	12.28	Of_RNA_HQ_transcript:398.p1	type:complete len:905 gc:universal Of_RNA_HQ_transcript:398:94-2808(+)	RNA_HQ_transcript:398.p1	9
141	14.39	14.46	47.74	42.48	36.84	Of_RNA_HQ_transcript:20604.p1	type:5prime_partial len:267 gc:universal Of_RNA_HQ_transcript:20604:2-802(+)	RNA_HQ_transcript:20604.p1	10
142	14.32	14.72	7.639	4.313	3.253	CRM22_008052.p1	type:complete len:2737 gc:universal CRM22_008052:1-8211(+)	008052.p1	9
143	14.25	14.34	29.63	27.45	19.17	Of_RNA_HQ_transcript:15210.p1	type:5prime_partial len:460 gc:universal Of_RNA_HQ_transcript:15210:1-1380(+)	RNA_HQ_transcript:15210.p1	8
146	14.05	14.05	66.67	57.64	57.64	Of_RNA_HQ_transcript:48553.p1	type:5prime_partial len:145 gc:universal Of_RNA_HQ_transcript:48553:1-435(+)	RNA_HQ_transcript:48553.p1	7
147	13.42	13.5	22.16	19.42	18.38	Of_RNA_HQ_transcript:1616.p1	type:complete len:583 gc:universal Of_RNA_HQ_transcript:1616:304-2052(+)	RNA_HQ_transcript:1616.p1	9
148	13.42	13.49	16.14	13.35	10.32	Of_RNA_HQ_transcript:693.p1	type:5prime_partial len:825 gc:universal Of_RNA_HQ_transcript:693:1-2475(+)	RNA_HQ_transcript:693.p1	7
149	13.41	13.49	59.45	51.61	49.77	Of_RNA_HQ_transcript:63338.p1	type:5prime_partial len:218 gc:universal Of_RNA_HQ_transcript:63338:3-656(+)	RNA_HQ_transcript:63338.p1	16
151	13.24	14.14	34.6	33.24	27.79	Of_RNA_HQ_transcript:16584.p1	type:complete len:368 gc:universal Of_RNA_HQ_transcript:16584:63-1166(+)	RNA_HQ_transcript:16584.p1	10
152	13.1	13.15	8.931	5.832	5.286	CRM22_009755.p1	type:complete len:1647 gc:universal CRM22_009755:1-4941(+)	009755.p1	7
153	12.81	12.91	12.65	12.65	9.462	Of_RNA_HQ_transcript:175.p1	type:5prime_partial len:1005 gc:universal Of_RNA_HQ_transcript:175:2-3016(+)	RNA_HQ_transcript:175.p1	8
154	12.72	12.81	83.05	76.27	69.49	Of_RNA_HQ_transcript:3772.p1	type:complete len:119 gc:universal Of_RNA_HQ_transcript:3772:99-455(+)	RNA_HQ_transcript:3772.p1	10
155	12.45	12.46	42.34	42.34	42.34	Of_RNA_HQ_transcript:76648.p1	type:5prime_partial len:138 gc:universal Of_RNA_HQ_transcript:76648:2-415(+)	RNA_HQ_transcript:76648.p1	7
156	12.42	12.44	40.09	37.5	37.5	CRM22_002179.2.p1	type:complete len:233 gc:universal CRM22_002179.2:1-699(+)	002179.2.p1	10
157	12.34	12.4	57	57	57	Of_RNA_HQ_transcript:62126.p1	type:complete len:101 gc:universal Of_RNA_HQ_transcript:62126:183-485(+)	RNA_HQ_transcript:62126.p1	8
158	12.16	12.17	28.42	22.56	20.82	Of_RNA_HQ_transcript:16745.p1	type:complete len:462 gc:universal Of_RNA_HQ_transcript:16745:61-1446(+)	RNA_HQ_transcript:16745.p1	6
160	12.02	12.03	21.5	14.95	14.95	Of_RNA_HQ_transcript:14706.p1	type:5prime_partial len:429 gc:universal Of_RNA_HQ_transcript:14706:2-1288(+)	RNA_HQ_transcript:14706.p1	6
161	12	12	53.22	49.71	49.71	Of_RNA_HQ_transcript:61478.p1	type:5prime_partial len:172 gc:universal Of_RNA_HQ_transcript:61478:1-516(+)	RNA_HQ_transcript:61478.p1	8
163	11.72	11.79	46.32	45.96	34.74	Of_RNA_HQ_transcript:15082.p1	type:complete len:286 gc:universal Of_RNA_HQ_transcript:15082:193-1050(+)	RNA_HQ_transcript:15082.p1	7
162	11.72	13.87	38.21	33.22	28.24	Of_RNA_HQ_transcript:45496.p1	type:3prime_partial len:302 gc:universal Of_RNA_HQ_transcript:45496:63-965(+)	RNA_HQ_transcript:45496.p1	9
164	11.66	11.78	31.38	30.13	22.8	Of_RNA_HQ_transcript:5273.p1	type:complete len:479 gc:universal Of_RNA_HQ_transcript:5273:62-1498(+)	RNA_HQ_transcript:5273.p1	8
165	11.59	11.67	27.37	27.37	22.08	Of_RNA_HQ_transcript:14616.p1	type:5prime_partial len:454 gc:universal Of_RNA_HQ_transcript:14616:1-1362(+)	RNA_HQ_transcript:14616.p1	7
166	11.39	11.46	25.81	22.58	22.58	Of_RNA_HQ_transcript:16312.p1	type:5prime_partial len:404 gc:universal Of_RNA_HQ_transcript:16312:2-1213(+)	RNA_HQ_transcript:16312.p1	7
167	11.37	11.41	28.39	24.29	24.29	Of_RNA_HQ_transcript:8319.p1	type:5prime_partial len:318 gc:universal Of_RNA_HQ_transcript:8319:3-956(+)	RNA_HQ_transcript:8319.p1	6
168	11.31	11.36	20.85	19.64	15.59	Of_RNA_HQ_transcript:7986.p1	type:complete len:495 gc:universal Of_RNA_HQ_transcript:7986:48-1532(+)	RNA_HQ_transcript:7986.p1	6
169	11.28	11.35	22.97	22.97	19.46	Of_RNA_HQ_transcript:20078.p1	type:5prime_partial len:371 gc:universal Of_RNA_HQ_transcript:20078:1-1113(+)	RNA_HQ_transcript:20078.p1	7
171	10.78	10.88	28.63	23.79	15.58	Of_RNA_HQ_transcript:4104.p1	type:5prime_partial len:476 gc:universal Of_RNA_HQ_transcript:4104:1-1428(+)	RNA_HQ_transcript:4104.p1	6
173	10.58	10.63	17.75	17.75	15.37	Of_RNA_HQ_transcript:990.p1	type:complete len:632 gc:universal Of_RNA_HQ_transcript:990:269-2164(+)	RNA_HQ_transcript:990.p1	8
175	10.45	10.47	41.38	35.34	35.34	Of_RNA_HQ_transcript:73541.p1	type:5prime_partial len:117 gc:universal Of_RNA_HQ_transcript:73541:2-352(+)	RNA_HQ_transcript:73541.p1	6
176	10.42	10.48	38.14	33.65	15.38	Of_RNA_HQ_transcript:36751.p1	type:complete len:313 gc:universal Of_RNA_HQ_transcript:36751:2-940(+)	RNA_HQ_transcript:36751.p1	5
177	10.38	10.47	43.4	43.4	43.4	Of_RNA_HQ_transcript:41962.p1	type:complete len:236 gc:universal Of_RNA_HQ_transcript:41962:33-740(+)	RNA_HQ_transcript:41962.p1	6
178	10.38	10.43	48.78	48.17	37.8	Of_RNA_HQ_transcript:71222.p1	type:5prime_partial len:165 gc:universal Of_RNA_HQ_transcript:71222:2-496(+)	RNA_HQ_transcript:71222.p1	5
179	10.36	10.37	18.41	17.51	17.51	CRM22_001425.1.p1	type:complete len:555 gc:universal CRM22_001425.1:1-1665(+)	001425.1.p1	8
180	10.27	10.4	34.14	28.7	22.05	Of_RNA_HQ_transcript:26268.p1	type:complete len:332 gc:universal Of_RNA_HQ_transcript:26268:1-996(+)	RNA_HQ_transcript:26268.p1	6
181	10.27	10.28	17.13	15.34	13.94	Of_RNA_HQ_transcript:4092.p1	type:complete len:503 gc:universal Of_RNA_HQ_transcript:4092:137-1645(+)	RNA_HQ_transcript:4092.p1	6
184	9.83	9.88	39.78	32.6	26.52	Of_RNA_HQ_transcript:43298.p1	type:complete len:182 gc:universal Of_RNA_HQ_transcript:43298:100-645(+)	RNA_HQ_transcript:43298.p1	5
185	9.59	9.68	31.58	31.58	28.95	Of_RNA_HQ_transcript:48505.p1	type:5prime_partial len:229 gc:universal Of_RNA_HQ_transcript:48505:1-687(+)	RNA_HQ_transcript:48505.p1	5
186	9.57	9.66	58.56	54.14	54.14	Of_RNA_HQ_transcript:30542.p1	type:5prime_partial len:182 gc:universal Of_RNA_HQ_transcript:30542:1-546(+)	RNA_HQ_transcript:30542.p1	7
187	9.56	9.62	29.28	25.99	20.07	Of_RNA_HQ_transcript:32577.p1	type:5prime_partial len:305 gc:universal Of_RNA_HQ_transcript:32577:1-915(+)	RNA_HQ_transcript:32577.p1	5
188	9.52	9.61	44.92	44.92	38.5	Of_RNA_HQ_transcript:20375.p2	type:complete len:188 gc:universal Of_RNA_HQ_transcript:20375:240-803(+)	RNA_HQ_transcript:20375.p2	6
189	9.47	9.6	25.52	19.03	11.83	Of_RNA_HQ_transcript:3974.p1	type:complete len:432 gc:universal Of_RNA_HQ_transcript:3974:38-1333(+)	RNA_HQ_transcript:3974.p1	5
190	9.38	9.51	9.399	7.541	6.776	Of_RNA_HQ_transcript:192.p1	type:5prime_partial len:916 gc:universal Of_RNA_HQ_transcript:192:2-2749(+)	RNA_HQ_transcript:192.p1	6
191	9.17	9.22	35.51	34.78	34.78	Of_RNA_HQ_transcript:104.p3	type:complete len:139 gc:universal Of_RNA_HQ_transcript:104:2388-2804(+)	RNA_HQ_transcript:104.p3	7
192	9.02	9.09	30.89	20.33	20.33	Of_RNA_HQ_transcript:40343.p1	type:5prime_partial len:247 gc:universal Of_RNA_HQ_transcript:40343:1-741(+)	RNA_HQ_transcript:40343.p1	5
193	8.98	9.01	16.51	12.39	12.39	Of_RNA_HQ_transcript:16434.p1	type:5prime_partial len:437 gc:universal Of_RNA_HQ_transcript:16434:2-1312(+)	RNA_HQ_transcript:16434.p1	5
194	8.92	8.95	19.79	19.79	15.3	Of_RNA_HQ_transcript:12148.p1	type:5prime_partial len:380 gc:universal Of_RNA_HQ_transcript:12148:3-1142(+)	RNA_HQ_transcript:12148.p1	5
195	8.9	8.96	24.73	18.96	18.96	Of_RNA_HQ_transcript:22006.p1	type:5prime_partial len:365 gc:universal Of_RNA_HQ_transcript:22006:2-1096(+)	RNA_HQ_transcript:22006.p1	5
196	8.81	8.92	26.4	22.67	17.39	Of_RNA_HQ_transcript:23933.p1	type:complete len:323 gc:universal Of_RNA_HQ_transcript:23933:43-1011(+)	RNA_HQ_transcript:23933.p1	5
197	8.71	9.26	33.6	33.6	24.8	Of_RNA_HQ_transcript:80114.p1	type:5prime_partial len:126 gc:universal Of_RNA_HQ_transcript:80114:2-379(+)	RNA_HQ_transcript:80114.p1	6
198	8.65	8.67	12.45	12.45	12.45	Of_RNA_HQ_transcript:9496.p1	type:complete len:515 gc:universal Of_RNA_HQ_transcript:9496:1-1545(+)	RNA_HQ_transcript:9496.p1	5
199	8.64	8.72	19.32	17.39	17.39	Of_RNA_HQ_transcript:20140.p1	type:5prime_partial len:415 gc:universal Of_RNA_HQ_transcript:20140:1-1245(+)	RNA_HQ_transcript:20140.p1	6
200	8.63	8.65	26.46	24.12	24.12	Of_RNA_HQ_transcript:42460.p1	type:complete len:258 gc:universal Of_RNA_HQ_transcript:42460:77-850(+)	RNA_HQ_transcript:42460.p1	6
201	8.43	8.48	17.62	16.14	13.59	Of_RNA_HQ_transcript:7426.p1	type:5prime_partial len:472 gc:universal Of_RNA_HQ_transcript:7426:2-1417(+)	RNA_HQ_transcript:7426.p1	5
203	8.12	8.17	59.62	54.81	48.08	Of_RNA_HQ_transcript:15065.p2	type:5prime_partial len:105 gc:universal Of_RNA_HQ_transcript:15065:2-316(+)	RNA_HQ_transcript:15065.p2	7
204	8.12	8.12	35.69	27.2	18.98	Of_RNA_HQ_transcript:28132.p1	type:5prime_partial len:354 gc:universal Of_RNA_HQ_transcript:28132:3-1064(+)	RNA_HQ_transcript:28132.p1	4
205	8.02	8.02	17.9	15.56	15.56	CRM22_005450.1.p1	type:complete len:258 gc:universal CRM22_005450.1:1-774(+)	005450.1.p1	4
206	8	8	17.2	15.61	15.61	Of_RNA_HQ_transcript:31033.p1	type:5prime_partial len:315 gc:universal Of_RNA_HQ_transcript:31033:3-947(+)	RNA_HQ_transcript:31033.p1	4
207	8	8	24.31	24.31	24.31	Of_RNA_HQ_transcript:39240.p1	type:complete len:182 gc:universal Of_RNA_HQ_transcript:39240:88-633(+)	RNA_HQ_transcript:39240.p1	5
208	7.93	7.98	19.96	13.99	13.99	Of_RNA_HQ_transcript:6086.p1	type:5prime_partial len:487 gc:universal Of_RNA_HQ_transcript:6086:1-1461(+)	RNA_HQ_transcript:6086.p1	6
210	7.88	7.94	17.29	14.5	10.04	Of_RNA_HQ_transcript:7079.p1	type:5prime_partial len:539 gc:universal Of_RNA_HQ_transcript:7079:2-1618(+)	RNA_HQ_transcript:7079.p1	4
211	7.87	12.01	18.49	14.91	12.72	Of_RNA_HQ_transcript:3587.p1	type:complete len:504 gc:universal Of_RNA_HQ_transcript:3587:491-2002(+)	RNA_HQ_transcript:3587.p1	6
212	7.79	7.88	26.39	24.16	24.16	Of_RNA_HQ_transcript:46482.p1	type:complete len:270 gc:universal Of_RNA_HQ_transcript:46482:1-810(+)	RNA_HQ_transcript:46482.p1	5
214	7.7	7.74	21.16	21.16	21.16	Of_RNA_HQ_transcript:36381.p1	type:5prime_partial len:294 gc:universal Of_RNA_HQ_transcript:36381:2-883(+)	RNA_HQ_transcript:36381.p1	4
215	7.68	7.7	17.78	17.78	17.78	Of_RNA_HQ_transcript:11120.p1	type:complete len:406 gc:universal Of_RNA_HQ_transcript:11120:25-1242(+)	RNA_HQ_transcript:11120.p1	5
216	7.62	7.71	23.46	23.46	15.64	Of_RNA_HQ_transcript:8939.p1	type:5prime_partial len:423 gc:universal Of_RNA_HQ_transcript:8939:3-1271(+)	RNA_HQ_transcript:8939.p1	6
217	7.47	7.55	12.39	12.39	12.39	Of_RNA_HQ_transcript:8000.p1	type:complete len:453 gc:universal Of_RNA_HQ_transcript:8000:112-1470(+)	RNA_HQ_transcript:8000.p1	4
218	7.42	7.49	16.5	11.65	11.65	Of_RNA_HQ_transcript:7282.p1	type:complete len:516 gc:universal Of_RNA_HQ_transcript:7282:124-1671(+)	RNA_HQ_transcript:7282.p1	5
220	7.31	7.35	36	36	36	Of_RNA_HQ_transcript:75378.p1	type:5prime_partial len:151 gc:universal Of_RNA_HQ_transcript:75378:3-455(+)	RNA_HQ_transcript:75378.p1	6
222	7.08	7.23	34.14	26.91	23.69	Of_RNA_HQ_transcript:24102.p1	type:complete len:250 gc:universal Of_RNA_HQ_transcript:24102:42-791(+)	RNA_HQ_transcript:24102.p1	5
223	7.07	46.34	71.58	71.06	67.7	Of_RNA_HQ_transcript:24602.p1	type:5prime_partial len:388 gc:universal Of_RNA_HQ_transcript:24602:1-1164(+)	RNA_HQ_transcript:24602.p1	40
224	6.99	7.12	20.58	20.58	14.79	Of_RNA_HQ_transcript:30603.p1	type:complete len:312 gc:universal Of_RNA_HQ_transcript:30603:38-973(+)	RNA_HQ_transcript:30603.p1	5
225	6.92	6.96	9.532	9.532	7.358	Of_RNA_HQ_transcript:5394.p1	type:5prime_partial len:599 gc:universal Of_RNA_HQ_transcript:5394:3-1799(+)	RNA_HQ_transcript:5394.p1	4
226	6.84	6.92	17.29	15.27	15.27	Of_RNA_HQ_transcript:9391.p1	type:complete len:348 gc:universal Of_RNA_HQ_transcript:9391:46-1089(+)	RNA_HQ_transcript:9391.p1	4
227	6.77	6.86	14.15	9.977	9.977	Of_RNA_HQ_transcript:1290.p1	type:complete len:432 gc:universal Of_RNA_HQ_transcript:1290:258-1553(+)	RNA_HQ_transcript:1290.p1	4
229	6.66	6.69	30.62	27.52	27.52	Of_RNA_HQ_transcript:53039.p1	type:5prime_partial len:259 gc:universal Of_RNA_HQ_transcript:53039:2-778(+)	RNA_HQ_transcript:53039.p1	4
230	6.64	6.74	6.935	6.935	4.311	Of_RNA_HQ_transcript:68.p1	type:complete len:1068 gc:universal Of_RNA_HQ_transcript:68:82-3285(+)	RNA_HQ_transcript:68.p1	4
231	6.62	6.65	18.99	13.16	13.16	Of_RNA_HQ_transcript:13527.p1	type:complete len:396 gc:universal Of_RNA_HQ_transcript:13527:44-1231(+)	RNA_HQ_transcript:13527.p1	5
232	6.51	6.54	8.714	8.714	5.809	Of_RNA_HQ_transcript:10933.p1	type:complete len:483 gc:universal Of_RNA_HQ_transcript:10933:28-1476(+)	RNA_HQ_transcript:10933.p1	3
234	6.41	6.49	37	27.31	23.79	Of_RNA_HQ_transcript:61601.p1	type:5prime_partial len:228 gc:universal Of_RNA_HQ_transcript:61601:3-686(+)	RNA_HQ_transcript:61601.p1	4
235	6.22	6.29	15.28	15.28	9.491	Of_RNA_HQ_transcript:15604.p1	type:complete len:433 gc:universal Of_RNA_HQ_transcript:15604:86-1384(+)	RNA_HQ_transcript:15604.p1	3
236	6.2	6.27	8.022	7.192	5.947	Of_RNA_HQ_transcript:1051.p1	type:complete len:724 gc:universal Of_RNA_HQ_transcript:1051:182-2353(+)	RNA_HQ_transcript:1051.p1	4
237	6.15	6.16	12.23	10.92	8.952	Of_RNA_HQ_transcript:4785.p1	type:complete len:459 gc:universal Of_RNA_HQ_transcript:4785:45-1421(+)	RNA_HQ_transcript:4785.p1	4
238	6.1	6.15	10.43	5.653	5.653	CRM22_003912.2.p1	type:complete len:797 gc:universal CRM22_003912.2:1-2391(+)	003912.2.p1	4
239	6.07	6.07	18.88	8.858	8.858	Of_RNA_HQ_transcript:20292.p1	type:5prime_partial len:430 gc:universal Of_RNA_HQ_transcript:20292:1-1290(+)	RNA_HQ_transcript:20292.p1	3
240	6.05	7.74	50.96	50.96	30.65	Of_RNA_HQ_transcript:33841.p1	type:complete len:262 gc:universal Of_RNA_HQ_transcript:33841:302-1087(+)	RNA_HQ_transcript:33841.p1	9
241	6.04	11.1	17.37	17.37	15.37	Of_RNA_HQ_transcript:7819.p1	type:5prime_partial len:450 gc:universal Of_RNA_HQ_transcript:7819:3-1352(+)	RNA_HQ_transcript:7819.p1	8
243	6.03	6.03	15.79	9.942	9.942	Of_RNA_HQ_transcript:24917.p1	type:complete len:343 gc:universal Of_RNA_HQ_transcript:24917:42-1070(+)	RNA_HQ_transcript:24917.p1	3
242	6.03	23.61	53.98	51.92	42.18	Of_RNA_HQ_transcript:34708.p1	type:5prime_partial len:340 gc:universal Of_RNA_HQ_transcript:34708:1-1020(+)	RNA_HQ_transcript:34708.p1	33
244	6.02	13.04	32.17	31.85	23.89	Of_RNA_HQ_transcript:30882.p1	type:complete len:315 gc:universal Of_RNA_HQ_transcript:30882:190-1134(+)	RNA_HQ_transcript:30882.p1	11
245	6.01	6.02	21.46	18.72	18.72	Of_RNA_HQ_transcript:55754.p1	type:5prime_partial len:220 gc:universal Of_RNA_HQ_transcript:55754:1-660(+)	RNA_HQ_transcript:55754.p1	4
246	6.01	6.01	40.8	29.6	29.6	Of_RNA_HQ_transcript:80049.p1	type:5prime_partial len:126 gc:universal Of_RNA_HQ_transcript:80049:2-379(+)	RNA_HQ_transcript:80049.p1	4
250	6	6	35.25	35.25	35.25	Of_RNA_HQ_transcript:73281.p1	type:5prime_partial len:123 gc:universal Of_RNA_HQ_transcript:73281:1-369(+)	RNA_HQ_transcript:73281.p1	3
248	6	6	41.44	36.04	36.04	Of_RNA_HQ_transcript:83090.p1	type:5prime_partial len:112 gc:universal Of_RNA_HQ_transcript:83090:3-338(+)	RNA_HQ_transcript:83090.p1	4
251	5.92	5.96	19.57	19.57	19.57	Of_RNA_HQ_transcript:48138.p1	type:complete len:231 gc:universal Of_RNA_HQ_transcript:48138:39-731(+)	RNA_HQ_transcript:48138.p1	3
252	5.84	5.94	22.03	20.34	17.97	Of_RNA_HQ_transcript:27730.p1	type:5prime_partial len:296 gc:universal Of_RNA_HQ_transcript:27730:1-888(+)	RNA_HQ_transcript:27730.p1	4
253	5.8	5.94	3.303	2.404	0.7865	CRM22_006789.p1	type:complete len:4451 gc:universal CRM22_006789:1-13353(+)	006789.p1	3
254	5.77	5.88	32.8	32.8	29.1	Of_RNA_HQ_transcript:32540.p1	type:complete len:190 gc:universal Of_RNA_HQ_transcript:32540:188-757(+)	RNA_HQ_transcript:32540.p1	4
255	5.75	5.88	27.61	20.25	10.12	Of_RNA_HQ_transcript:20834.p1	type:complete len:327 gc:universal Of_RNA_HQ_transcript:20834:103-1083(+)	RNA_HQ_transcript:20834.p1	3
258	5.63	5.68	3.906	2.003	2.003	CRM22_006176.1.p1	type:complete len:1998 gc:universal CRM22_006176.1:1-5994(+)	006176.1.p1	3
260	5.56	5.63	3.233	3.233	2.038	CRM22_000142.2.p1	type:complete len:1424 gc:universal CRM22_000142.2:1-4272(+)	000142.2.p1	3
259	5.56	5.72	29.07	23.32	18.85	Of_RNA_HQ_transcript:29010.p1	type:5prime_partial len:314 gc:universal Of_RNA_HQ_transcript:29010:2-943(+)	RNA_HQ_transcript:29010.p1	6
261	5.55	5.62	9.873	9.873	9.873	CRM22_001843.p1	type:complete len:315 gc:universal CRM22_001843:1-945(+)	001843.p1	3
262	5.51	5.71	16.24	16.24	13.96	Of_RNA_HQ_transcript:16604.p1	type:complete len:395 gc:universal Of_RNA_HQ_transcript:16604:57-1241(+)	RNA_HQ_transcript:16604.p1	5
263	5.42	5.47	13.69	10.15	10.15	Of_RNA_HQ_transcript:11789.p1	type:5prime_partial len:454 gc:universal Of_RNA_HQ_transcript:11789:1-1362(+)	RNA_HQ_transcript:11789.p1	3
264	5.41	5.47	14.18	14.18	14.18	Of_RNA_HQ_transcript:36902.p1	type:complete len:269 gc:universal Of_RNA_HQ_transcript:36902:121-927(+)	RNA_HQ_transcript:36902.p1	3
265	5.39	5.48	24.2	14.87	12.24	Of_RNA_HQ_transcript:6409.p1	type:5prime_partial len:344 gc:universal Of_RNA_HQ_transcript:6409:1-1032(+)	RNA_HQ_transcript:6409.p1	3
266	5.32	5.47	11.24	8.893	5.034	Of_RNA_HQ_transcript:242.p1	type:complete len:597 gc:universal Of_RNA_HQ_transcript:242:66-1856(+)	RNA_HQ_transcript:242.p1	3
267	5.28	5.35	12.11	10	7.632	Of_RNA_HQ_transcript:1336.p1	type:complete len:381 gc:universal Of_RNA_HQ_transcript:1336:630-1772(+)	RNA_HQ_transcript:1336.p1	3
268	5.2	5.28	8.303	6.471	6.471	Of_RNA_HQ_transcript:577.p1	type:5prime_partial len:820 gc:universal Of_RNA_HQ_transcript:577:2-2461(+)	RNA_HQ_transcript:577.p1	4
269	5.13	5.18	20.34	20.34	20.34	Of_RNA_HQ_transcript:47318.p1	type:complete len:119 gc:universal Of_RNA_HQ_transcript:47318:29-385(+)	RNA_HQ_transcript:47318.p1	3
270	5.12	5.17	2.078	1.852	1.852	CRM22_010682.2.p1	type:complete len:2215 gc:universal CRM22_010682.2:1-6645(+)	010682.2.p1	4
271	5.12	5.17	17.94	17.94	17.94	Of_RNA_HQ_transcript:16066.p1	type:5prime_partial len:224 gc:universal Of_RNA_HQ_transcript:16066:3-674(+)	RNA_HQ_transcript:16066.p1	3
272	5.11	5.36	34.42	34.42	30.23	Of_RNA_HQ_transcript:2921.p2	type:complete len:216 gc:universal Of_RNA_HQ_transcript:2921:66-713(+)	RNA_HQ_transcript:2921.p2	5
273	5.08	6.58	28.52	19.13	19.13	Of_RNA_HQ_transcript:30165.p1	type:complete len:278 gc:universal Of_RNA_HQ_transcript:30165:47-880(+)	RNA_HQ_transcript:30165.p1	4
274	5.06	5.26	13.77	12.87	8.832	Of_RNA_HQ_transcript:2087.p1	type:complete len:669 gc:universal Of_RNA_HQ_transcript:2087:107-2113(+)	RNA_HQ_transcript:2087.p1	4
276	4.94	5.02	19.27	19.27	19.27	CRM22_008770.4.p1	type:complete len:219 gc:universal CRM22_008770.4:1-657(+)	008770.4.p1	4
278	4.87	35.87	68.94	68.94	65.96	Of_RNA_HQ_transcript:45805.p1	type:complete len:236 gc:universal Of_RNA_HQ_transcript:45805:118-825(+)	RNA_HQ_transcript:45805.p1	35
279	4.81	4.97	2.116	1.31	1.31	CRM22_003711.4.p1	type:complete len:2979 gc:universal CRM22_003711.4:1-8937(+)	003711.4.p1	3
280	4.8	5.09	13.95	13.95	11.89	Of_RNA_HQ_transcript:17247.p1	type:5prime_partial len:388 gc:universal Of_RNA_HQ_transcript:17247:3-1166(+)	RNA_HQ_transcript:17247.p1	5
281	4.68	12.48	76.19	74.83	68.03	Of_RNA_HQ_transcript:7547.p2	type:complete len:148 gc:universal Of_RNA_HQ_transcript:7547:1300-1743(+)	RNA_HQ_transcript:7547.p2	12
282	4.65	56.9	58.73	53.32	47.91	Of_RNA_HQ_transcript:3360.p1	type:complete len:648 gc:universal Of_RNA_HQ_transcript:3360:37-1980(+)	RNA_HQ_transcript:3360.p1	38
283	4.65	4.71	20.29	16.43	16.43	Of_RNA_HQ_transcript:59018.p1	type:5prime_partial len:208 gc:universal Of_RNA_HQ_transcript:59018:3-626(+)	RNA_HQ_transcript:59018.p1	3
284	4.6	4.65	33.17	29.21	23.76	Of_RNA_HQ_transcript:51750.p1	type:5prime_partial len:203 gc:universal Of_RNA_HQ_transcript:51750:3-611(+)	RNA_HQ_transcript:51750.p1	4
285	4.59	4.73	18.14	18.14	18.14	Of_RNA_HQ_transcript:60549.p1	type:5prime_partial len:238 gc:universal Of_RNA_HQ_transcript:60549:3-716(+)	RNA_HQ_transcript:60549.p1	3
286	4.57	4.62	21.31	19.02	19.02	Of_RNA_HQ_transcript:25647.p1	type:5prime_partial len:306 gc:universal Of_RNA_HQ_transcript:25647:2-919(+)	RNA_HQ_transcript:25647.p1	5
287	4.49	4.53	15	15	15	Of_RNA_HQ_transcript:45368.p1	type:complete len:221 gc:universal Of_RNA_HQ_transcript:45368:83-745(+)	RNA_HQ_transcript:45368.p1	3
288	4.45	4.57	14.25	8.696	8.696	Of_RNA_HQ_transcript:23827.p1	type:5prime_partial len:415 gc:universal Of_RNA_HQ_transcript:23827:2-1246(+)	RNA_HQ_transcript:23827.p1	3
290	4.38	4.43	15.88	12.16	6.452	Of_RNA_HQ_transcript:17277.p1	type:complete len:404 gc:universal Of_RNA_HQ_transcript:17277:21-1232(+)	RNA_HQ_transcript:17277.p1	2
291	4.37	4.41	27.63	24.56	17.11	Of_RNA_HQ_transcript:51001.p1	type:complete len:229 gc:universal Of_RNA_HQ_transcript:51001:34-720(+)	RNA_HQ_transcript:51001.p1	2
293	4.28	4.4	7.932	5.221	5.221	Of_RNA_HQ_transcript:203.p1	type:complete len:997 gc:universal Of_RNA_HQ_transcript:203:67-3057(+)	RNA_HQ_transcript:203.p1	4
294	4.19	8.27	15.29	15.29	13.24	Of_RNA_HQ_transcript:32299.p1	type:5prime_partial len:341 gc:universal Of_RNA_HQ_transcript:32299:3-1025(+)	RNA_HQ_transcript:32299.p1	6
297	4.1	4.11	12.37	9.677	6.452	Of_RNA_HQ_transcript:18332.p1	type:5prime_partial len:373 gc:universal Of_RNA_HQ_transcript:18332:3-1121(+)	RNA_HQ_transcript:18332.p1	2
296	4.1	4.11	25.82	13.32	13.32	Of_RNA_HQ_transcript:25220.p1	type:complete len:369 gc:universal Of_RNA_HQ_transcript:25220:29-1135(+)	RNA_HQ_transcript:25220.p1	3
298	4.09	4.11	17.55	7.933	6.25	Of_RNA_HQ_transcript:21007.p1	type:complete len:417 gc:universal Of_RNA_HQ_transcript:21007:2-1252(+)	RNA_HQ_transcript:21007.p1	2
299	4.07	4.08	4.088	3.646	2.541	CRM22_005549.p1	type:complete len:906 gc:universal CRM22_005549:1-2718(+)	005549.p1	2
301	4.04	4.05	10.67	10.67	5.333	Of_RNA_HQ_transcript:6175.p1	type:complete len:451 gc:universal Of_RNA_HQ_transcript:6175:27-1379(+)	RNA_HQ_transcript:6175.p1	2
302	4.04	4.05	21.05	21.05	17.11	Of_RNA_HQ_transcript:68175.p1	type:complete len:153 gc:universal Of_RNA_HQ_transcript:68175:63-521(+)	RNA_HQ_transcript:68175.p1	3
304	4.03	4.03	5.278	3.071	3.071	CRM22_008850.3.p1	type:complete len:1043 gc:universal CRM22_008850.3:1-3129(+)	008850.3.p1	2
303	4.03	4.16	8.065	5.78	4.839	CRM22_010976.p1	type:complete len:745 gc:universal CRM22_010976:1-2235(+)	010976.p1	3
305	4	36.96	61.67	61.38	61.1	Of_RNA_HQ_transcript:33652.p1	type:5prime_partial len:348 gc:universal Of_RNA_HQ_transcript:33652:2-1045(+)	RNA_HQ_transcript:33652.p1	47
310	4	4	9.524	7.143	7.143	Of_RNA_HQ_transcript:34804.p1	type:complete len:295 gc:universal Of_RNA_HQ_transcript:34804:91-975(+)	RNA_HQ_transcript:34804.p1	2
311	3.94	4.14	23.05	14.89	10.28	Of_RNA_HQ_transcript:29008.p1	type:complete len:283 gc:universal Of_RNA_HQ_transcript:29008:53-901(+)	RNA_HQ_transcript:29008.p1	3
312	3.84	4.07	29.1	29.1	23.28	Of_RNA_HQ_transcript:31338.p1	type:complete len:190 gc:universal Of_RNA_HQ_transcript:31338:69-638(+)	RNA_HQ_transcript:31338.p1	4
313	3.75	3.93	14.29	14.29	11.79	Of_RNA_HQ_transcript:5667.p1	type:5prime_partial len:442 gc:universal Of_RNA_HQ_transcript:5667:3-1328(+)	RNA_HQ_transcript:5667.p1	3
314	3.71	3.82	1.232	0.3286	0.3286	CRM22_003358.p1	type:complete len:4870 gc:universal CRM22_003358:1-14610(+)	003358.p1	2
315	3.7	3.79	10.06	8.511	6.576	CRM22_009307.5.p1	type:complete len:518 gc:universal CRM22_009307.5:1-1554(+)	009307.5.p1	2
316	3.69	3.8	13.36	10.42	7.492	Of_RNA_HQ_transcript:31680.p1	type:complete len:308 gc:universal Of_RNA_HQ_transcript:31680:100-1023(+)	RNA_HQ_transcript:31680.p1	2
317	3.67	10.64	26.99	24.58	19.04	Of_RNA_HQ_transcript:4613.p1	type:complete len:416 gc:universal Of_RNA_HQ_transcript:4613:58-1305(+)	RNA_HQ_transcript:4613.p1	7
319	3.64	3.7	24.37	19.33	19.33	CRM22_000166.p1	type:complete len:120 gc:universal CRM22_000166:1-360(+)	000166.p1	2
318	3.64	3.8	20.75	20.75	16.6	Of_RNA_HQ_transcript:29668.p1	type:5prime_partial len:242 gc:universal Of_RNA_HQ_transcript:29668:2-727(+)	RNA_HQ_transcript:29668.p1	3
320	3.62	3.7	18.86	18.86	18.86	Of_RNA_HQ_transcript:42622.p1	type:complete len:176 gc:universal Of_RNA_HQ_transcript:42622:41-568(+)	RNA_HQ_transcript:42622.p1	2
321	3.56	3.69	15.61	15.61	15.61	Of_RNA_HQ_transcript:52369.p1	type:5prime_partial len:238 gc:universal Of_RNA_HQ_transcript:52369:3-716(+)	RNA_HQ_transcript:52369.p1	3
322	3.56	3.67	26.4	23.6	14.61	Of_RNA_HQ_transcript:55992.p1	type:5prime_partial len:179 gc:universal Of_RNA_HQ_transcript:55992:3-539(+)	RNA_HQ_transcript:55992.p1	2
323	3.43	3.49	27.27	18.18	18.18	Of_RNA_HQ_transcript:63235.p1	type:complete len:155 gc:universal Of_RNA_HQ_transcript:63235:31-495(+)	RNA_HQ_transcript:63235.p1	2
325	3.41	3.61	7.601	6.706	4.62	Of_RNA_HQ_transcript:3366.p1	type:5prime_partial len:672 gc:universal Of_RNA_HQ_transcript:3366:3-2018(+)	RNA_HQ_transcript:3366.p1	3
324	3.41	3.64	6.962	6.962	6.962	Of_RNA_HQ_transcript:7842.p1	type:complete len:475 gc:universal Of_RNA_HQ_transcript:7842:36-1460(+)	RNA_HQ_transcript:7842.p1	3
326	3.4	3.61	15.81	10	10	Of_RNA_HQ_transcript:11317.p1	type:complete len:431 gc:universal Of_RNA_HQ_transcript:11317:164-1456(+)	RNA_HQ_transcript:11317.p1	4
327	3.37	3.51	13.52	9.439	6.888	Of_RNA_HQ_transcript:23658.p1	type:5prime_partial len:393 gc:universal Of_RNA_HQ_transcript:23658:3-1181(+)	RNA_HQ_transcript:23658.p1	3
328	3.36	3.44	12.7	8.844	7.256	Of_RNA_HQ_transcript:7700.p1	type:complete len:442 gc:universal Of_RNA_HQ_transcript:7700:27-1352(+)	RNA_HQ_transcript:7700.p1	2
329	3.34	3.48	26.6	26.06	18.09	Of_RNA_HQ_transcript:20375.p1	type:complete len:189 gc:universal Of_RNA_HQ_transcript:20375:661-1227(+)	RNA_HQ_transcript:20375.p1	4
330	3.33	3.42	5.048	4.093	4.093	Of_RNA_HQ_transcript:558.p1	type:5prime_partial len:734 gc:universal Of_RNA_HQ_transcript:558:3-2204(+)	RNA_HQ_transcript:558.p1	2
331	3.32	3.4	6.356	4.873	4.873	Of_RNA_HQ_transcript:10551.p1	type:5prime_partial len:473 gc:universal Of_RNA_HQ_transcript:10551:3-1421(+)	RNA_HQ_transcript:10551.p1	2
332	3.32	3.39	12.75	7.365	7.365	Of_RNA_HQ_transcript:2376.p1	type:complete len:354 gc:universal Of_RNA_HQ_transcript:2376:40-1101(+)	RNA_HQ_transcript:2376.p1	2
335	3.06	3.14	11.76	9.729	7.466	Of_RNA_HQ_transcript:13389.p1	type:5prime_partial len:443 gc:universal Of_RNA_HQ_transcript:13389:2-1330(+)	RNA_HQ_transcript:13389.p1	2
336	3.02	3.12	7.867	6.203	3.328	Of_RNA_HQ_transcript:2678.p1	type:complete len:662 gc:universal Of_RNA_HQ_transcript:2678:38-2023(+)	RNA_HQ_transcript:2678.p1	2
338	2.99	3.06	11.62	11.62	11.62	Of_RNA_HQ_transcript:32479.p1	type:5prime_partial len:199 gc:universal Of_RNA_HQ_transcript:32479:1-597(+)	RNA_HQ_transcript:32479.p1	2
339	2.93	3.1	15.92	15.92	10.2	Of_RNA_HQ_transcript:18570.p1	type:complete len:246 gc:universal Of_RNA_HQ_transcript:18570:73-810(+)	RNA_HQ_transcript:18570.p1	2
340	2.9	3.07	26.78	20.77	15.3	Of_RNA_HQ_transcript:55214.p1	type:complete len:184 gc:universal Of_RNA_HQ_transcript:55214:190-741(+)	RNA_HQ_transcript:55214.p1	2
342	2.82	2.89	10.99	8.169	8.169	Of_RNA_HQ_transcript:28153.p1	type:5prime_partial len:356 gc:universal Of_RNA_HQ_transcript:28153:1-1068(+)	RNA_HQ_transcript:28153.p1	2
341	2.82	2.91	18.6	14.42	14.42	Of_RNA_HQ_transcript:70206.p1	type:internal len:216 gc:universal Of_RNA_HQ_transcript:70206:3-647(+)	RNA_HQ_transcript:70206.p1	3
343	2.79	2.85	18.44	14.53	14.53	Of_RNA_HQ_transcript:61056.p1	type:5prime_partial len:180 gc:universal Of_RNA_HQ_transcript:61056:2-541(+)	RNA_HQ_transcript:61056.p1	3
345	2.74	2.8	7.937	7.937	7.937	Of_RNA_HQ_transcript:22421.p1	type:complete len:316 gc:universal Of_RNA_HQ_transcript:22421:245-1192(+)	RNA_HQ_transcript:22421.p1	2
347	2.71	2.78	5.723	2.209	2.209	CRM22_006355.1.p1	type:complete len:997 gc:universal CRM22_006355.1:1-2991(+)	006355.1.p1	2
348	2.67	2.73	14.39	8.118	8.118	Of_RNA_HQ_transcript:43567.p1	type:5prime_partial len:272 gc:universal Of_RNA_HQ_transcript:43567:2-817(+)	RNA_HQ_transcript:43567.p1	2
349	2.61	19.03	31.28	31.28	31.28	Of_RNA_HQ_transcript:11570.p1	type:complete len:359 gc:universal Of_RNA_HQ_transcript:11570:150-1226(+)	RNA_HQ_transcript:11570.p1	11
350	2.61	2.65	4.993	2.996	2.996	Of_RNA_HQ_transcript:1914.p1	type:5prime_partial len:702 gc:universal Of_RNA_HQ_transcript:1914:1-2106(+)	RNA_HQ_transcript:1914.p1	2
352	2.57	2.61	8.397	8.397	8.397	Of_RNA_HQ_transcript:29092.p1	type:5prime_partial len:263 gc:universal Of_RNA_HQ_transcript:29092:2-790(+)	RNA_HQ_transcript:29092.p1	2
354	2.5	2.54	7.005	5.314	5.314	Of_RNA_HQ_transcript:9766.p1	type:complete len:415 gc:universal Of_RNA_HQ_transcript:9766:365-1609(+)	RNA_HQ_transcript:9766.p1	2
355	2.49	2.54	5.273	5.273	3.578	Of_RNA_HQ_transcript:1040.p1	type:complete len:532 gc:universal Of_RNA_HQ_transcript:1040:1-1596(+)	RNA_HQ_transcript:1040.p1	2
356	2.46	2.57	9.817	5.251	3.653	Of_RNA_HQ_transcript:16612.p1	type:5prime_partial len:439 gc:universal Of_RNA_HQ_transcript:16612:3-1319(+)	RNA_HQ_transcript:16612.p1	3
358	2.41	2.45	8.459	8.459	8.459	Of_RNA_HQ_transcript:21189.p1	type:5prime_partial len:332 gc:universal Of_RNA_HQ_transcript:21189:3-998(+)	RNA_HQ_transcript:21189.p1	2
357	2.41	2.52	5.66	3.983	3.983	Of_RNA_HQ_transcript:8558.p1	type:5prime_partial len:478 gc:universal Of_RNA_HQ_transcript:8558:1-1434(+)	RNA_HQ_transcript:8558.p1	2
361	2.36	2.43	9.309	2.402	2.402	Of_RNA_HQ_transcript:1518.p1	type:complete len:667 gc:universal Of_RNA_HQ_transcript:1518:61-2061(+)	RNA_HQ_transcript:1518.p1	2
360	2.36	2.47	9.94	9.94	9.94	Of_RNA_HQ_transcript:26946.p1	type:complete len:333 gc:universal Of_RNA_HQ_transcript:26946:85-1083(+)	RNA_HQ_transcript:26946.p1	2
362	2.36	2.39	11.05	11.05	11.05	Of_RNA_HQ_transcript:39096.p1	type:complete len:191 gc:universal Of_RNA_HQ_transcript:39096:83-655(+)	RNA_HQ_transcript:39096.p1	2
365	2.28	2.81	9.091	9.091	4.813	Of_RNA_HQ_transcript:15216.p1	type:complete len:375 gc:universal Of_RNA_HQ_transcript:15216:36-1160(+)	RNA_HQ_transcript:15216.p1	2
366	2.28	2.31	23.7	16.3	16.3	Of_RNA_HQ_transcript:58537.p1	type:5prime_partial len:136 gc:universal Of_RNA_HQ_transcript:58537:1-408(+)	RNA_HQ_transcript:58537.p1	2
376	2.13	2.15	20.71	15	10	Of_RNA_HQ_transcript:76259.p1	type:5prime_partial len:141 gc:universal Of_RNA_HQ_transcript:76259:3-425(+)	RNA_HQ_transcript:76259.p1	2
389	2.04	2.07	20.13	16.11	16.11	Of_RNA_HQ_transcript:75323.p1	type:5prime_partial len:150 gc:universal Of_RNA_HQ_transcript:75323:1-450(+)	RNA_HQ_transcript:75323.p1	2
391	2.03	2.14	24.48	24.48	16.08	Of_RNA_HQ_transcript:63144.p1	type:complete len:144 gc:universal Of_RNA_HQ_transcript:63144:55-486(+)	RNA_HQ_transcript:63144.p1	2
410	2	30.17	61.43	57.86	55.71	CRM22_006276.1.p1	type:complete len:281 gc:universal CRM22_006276.1:1-843(+)	006276.1.p1	16
459	2	2	4.545	4.545	4.545	CRM22_007347.3.p1	type:complete len:177 gc:universal CRM22_007347.3:1-531(+)	007347.3.p1	2
418	2	11.55	26.84	22.51	17.53	Of_RNA_HQ_transcript:10777.p1	type:5prime_partial len:463 gc:universal Of_RNA_HQ_transcript:10777:1-1389(+)	RNA_HQ_transcript:10777.p1	7
427	2	2	80.82	77.59	77.59	Of_RNA_HQ_transcript:11047.p1	type:5prime_partial len:465 gc:universal Of_RNA_HQ_transcript:11047:1-1395(+)	RNA_HQ_transcript:11047.p1	2
415	2	17.98	27.68	24.76	22.61	Of_RNA_HQ_transcript:13874.p1	type:internal len:514 gc:universal Of_RNA_HQ_transcript:13874:3-1541(+)	RNA_HQ_transcript:13874.p1	12
406	2	40.42	65.29	65	64.71	Of_RNA_HQ_transcript:33518.p1	type:5prime_partial len:341 gc:universal Of_RNA_HQ_transcript:33518:1-1023(+)	RNA_HQ_transcript:33518.p1	50
409	2	32.1	35.47	33.11	33.11	Of_RNA_HQ_transcript:38933.p1	type:5prime_partial len:297 gc:universal Of_RNA_HQ_transcript:38933:1-891(+)	RNA_HQ_transcript:38933.p1	47
408	2	32.66	73.26	73.26	73.26	Of_RNA_HQ_transcript:42325.p1	type:complete len:274 gc:universal Of_RNA_HQ_transcript:42325:39-860(+)	RNA_HQ_transcript:42325.p1	34
416	2	12.01	42.07	32.84	32.84	Of_RNA_HQ_transcript:49572.p1	type:5prime_partial len:272 gc:universal Of_RNA_HQ_transcript:49572:2-817(+)	RNA_HQ_transcript:49572.p1	7
407	2	33.6	61.83	61.83	61.83	Of_RNA_HQ_transcript:52193.p1	type:5prime_partial len:263 gc:universal Of_RNA_HQ_transcript:52193:2-790(+)	RNA_HQ_transcript:52193.p1	33
412	2	22.36	67.05	60.8	56.25	Of_RNA_HQ_transcript:63858.p1	type:complete len:177 gc:universal Of_RNA_HQ_transcript:63858:113-643(+)	RNA_HQ_transcript:63858.p1	14
404	2	62.44	90.34	86.96	86.96	Of_RNA_HQ_transcript:67429.p1	type:5prime_partial len:208 gc:universal Of_RNA_HQ_transcript:67429:1-624(+)	RNA_HQ_transcript:67429.p1	76
437	2	2	14.2	14.2	14.2	Of_RNA_HQ_transcript:68013.p1	type:complete len:170 gc:universal Of_RNA_HQ_transcript:68013:2-511(+)	RNA_HQ_transcript:68013.p1	2
419	2	8.03	12.25	10.5	10.5	Of_RNA_HQ_transcript:8715.p1	type:complete len:458 gc:universal Of_RNA_HQ_transcript:8715:61-1434(+)	RNA_HQ_transcript:8715.p1	4
420	2	4.01	28.18	11.6	11.6	Of_RNA_HQ_transcript:9457.p1	type:complete len:182 gc:universal Of_RNA_HQ_transcript:9457:80-625(+)	RNA_HQ_transcript:9457.p1	2
417	2	11.56	73.47	58.5	54.42	Of_RNA_HQ_transcript:9576.p3	type:complete len:148 gc:universal Of_RNA_HQ_transcript:9576:1041-1484(+)	RNA_HQ_transcript:9576.p3	11
463	1.81	2.07	3.567	3.567	3.567	Of_RNA_HQ_transcript:719.p1	type:5prime_partial len:842 gc:universal Of_RNA_HQ_transcript:719:3-2528(+)	RNA_HQ_transcript:719.p1	3
467	1.74	1.97	12.39	12.39	9.798	Of_RNA_HQ_transcript:20975.p1	type:complete len:348 gc:universal Of_RNA_HQ_transcript:20975:23-1066(+)	RNA_HQ_transcript:20975.p1	2
475	1.64	1.86	7.074	5.132	3.606	Of_RNA_HQ_transcript:2554.p1	type:5prime_partial len:722 gc:universal Of_RNA_HQ_transcript:2554:2-2167(+)	RNA_HQ_transcript:2554.p1	2
480	1.48	27.37	53.66	49.13	49.13	Of_RNA_HQ_transcript:35583.p1	type:5prime_partial len:288 gc:universal Of_RNA_HQ_transcript:35583:2-865(+)	RNA_HQ_transcript:35583.p1	29
482	1.47	1.61	7.143	7.143	7.143	Of_RNA_HQ_transcript:18637.p1	type:5prime_partial len:253 gc:universal Of_RNA_HQ_transcript:18637:1-759(+)	RNA_HQ_transcript:18637.p1	2
483	1.45	1.66	1.481	1.175	1.175	CRM22_008901.p1	type:complete len:1959 gc:universal CRM22_008901:1-5877(+)	008901.p1	2
484	1.44	1.68	5.6	4.32	2.88	Of_RNA_HQ_transcript:2702.p1	type:5prime_partial len:626 gc:universal Of_RNA_HQ_transcript:2702:2-1879(+)	RNA_HQ_transcript:2702.p1	2
486	1.43	1.59	2.24	1.643	0.6721	CRM22_002736.p1	type:complete len:1340 gc:universal CRM22_002736:1-4020(+)	002736.p1	2
