# Supplementary material for: Secreted and surface proteome and transcriptome of Opisthorchis felineus
Source: Front Parasitol. 2023 Oct 10;2:1195457. doi: 10.3389/fpara.2023.1195457 (PMC11732047; doi:10.3389/fpara.2023.1195457)
Supplement: Supplementary file 12 [file Table_9.xlsx]

## Sheet: Sheet1
Supplementary Table S9 TEG2 Proteinpilot search results. Proteinpilot generated search report from the TEG2 protein fraction.
N	Unused	Total	%Cov	%Cov(50)	%Cov(95)	Accession	Name	Species	Peptides(95%)
1	103.4	103.4	34.67	28.18	27.02	CRM22_010478.5.p1	type:complete len:2499 gc:universal CRM22_010478.5:1-7497(+)	010478.5.p1	56
2	89.01	88.98	75.66	72.48	57.54	Of_RNA_HQ_transcript:1563.p1	type:5prime_partial len:724 gc:universal Of_RNA_HQ_transcript:1563:2-2173(+)	RNA_HQ_transcript:1563.p1	53
4	76.01	76	57.82	55.89	55.14	Of_RNA_HQ_transcript:2810.p1	type:5prime_partial len:672 gc:universal Of_RNA_HQ_transcript:2810:3-2018(+)	RNA_HQ_transcript:2810.p1	59
5	74.49	74.46	41.07	38.22	35.12	Of_RNA_HQ_transcript:54.p1	type:5prime_partial len:1194 gc:universal Of_RNA_HQ_transcript:54:2-3583(+)	RNA_HQ_transcript:54.p1	43
6	69.56	69.55	95.02	88.24	87.78	Of_RNA_HQ_transcript:23672.p1	type:5prime_partial len:222 gc:universal Of_RNA_HQ_transcript:23672:1-666(+)	RNA_HQ_transcript:23672.p1	109
7	64.89	64.87	37.32	30.54	28.21	CRM22_000137.p1	type:complete len:1373 gc:universal CRM22_000137:1-4119(+)	000137.p1	43
8	64.23	64.24	61.78	58.81	58.81	Of_RNA_HQ_transcript:3793.p1	type:5prime_partial len:540 gc:universal Of_RNA_HQ_transcript:3793:3-1622(+)	RNA_HQ_transcript:3793.p1	55
10	62.77	62.84	55.18	54.85	50.81	Of_RNA_HQ_transcript:3107.p1	type:complete len:619 gc:universal Of_RNA_HQ_transcript:3107:100-1956(+)	RNA_HQ_transcript:3107.p1	65
11	62.02	62.21	57.6	54.53	48.23	Of_RNA_HQ_transcript:2641.p1	type:complete len:652 gc:universal Of_RNA_HQ_transcript:2641:42-1997(+)	RNA_HQ_transcript:2641.p1	59
13	58.89	58.9	60.85	57.14	54.85	Of_RNA_HQ_transcript:5148.p1	type:complete len:568 gc:universal Of_RNA_HQ_transcript:5148:39-1742(+)	RNA_HQ_transcript:5148.p1	41
14	55.87	55.86	19.69	17.47	14.09	CRM22_009034.5.p1	type:complete len:2073 gc:universal CRM22_009034.5:1-6219(+)	009034.5.p1	36
15	54.21	54.21	47.58	43.63	42.37	Of_RNA_HQ_transcript:6891.p1	type:5prime_partial len:558 gc:universal Of_RNA_HQ_transcript:6891:3-1676(+)	RNA_HQ_transcript:6891.p1	37
16	53.65	53.7	61.11	59.72	59.72	Of_RNA_HQ_transcript:4091.p1	type:5prime_partial len:505 gc:universal Of_RNA_HQ_transcript:4091:2-1516(+)	RNA_HQ_transcript:4091.p1	52
17	53.44	53.47	64.96	63.17	61.89	Of_RNA_HQ_transcript:19457.p1	type:5prime_partial len:392 gc:universal Of_RNA_HQ_transcript:19457:3-1178(+)	RNA_HQ_transcript:19457.p1	60
19	50.24	50.32	87.74	81.13	78.77	Of_RNA_HQ_transcript:57224.p1	type:complete len:213 gc:universal Of_RNA_HQ_transcript:57224:31-669(+)	RNA_HQ_transcript:57224.p1	64
20	49.35	49.4	76.87	75.66	75.66	Of_RNA_HQ_transcript:15730.p1	type:5prime_partial len:416 gc:universal Of_RNA_HQ_transcript:15730:1-1248(+)	RNA_HQ_transcript:15730.p1	59
21	49.26	49.39	25.14	19.8	17.91	CRM22_003222.p1	type:complete len:1592 gc:universal CRM22_003222:1-4776(+)	003222.p1	30
22	48.81	48.97	64.84	64.84	58.6	Of_RNA_HQ_transcript:15224.p1	type:5prime_partial len:402 gc:universal Of_RNA_HQ_transcript:15224:1-1206(+)	RNA_HQ_transcript:15224.p1	41
23	48.1	48.45	93.29	85.37	83.54	Of_RNA_HQ_transcript:52082.p1	type:5prime_partial len:165 gc:universal Of_RNA_HQ_transcript:52082:3-497(+)	RNA_HQ_transcript:52082.p1	101
24	46.15	46.12	16.4	12.64	10.57	CRM22_003879.p1	type:complete len:2422 gc:universal CRM22_003879:1-7266(+)	003879.p1	23
25	43.87	43.87	78.24	78.24	77.98	Of_RNA_HQ_transcript:12440.p1	type:5prime_partial len:387 gc:universal Of_RNA_HQ_transcript:12440:2-1162(+)	RNA_HQ_transcript:12440.p1	45
26	43.36	45.79	46.68	43.5	39.27	Of_RNA_HQ_transcript:3375.p1	type:5prime_partial len:663 gc:universal Of_RNA_HQ_transcript:3375:3-1991(+)	RNA_HQ_transcript:3375.p1	26
27	43.32	43.36	63.22	61.09	57.75	Of_RNA_HQ_transcript:32345.p1	type:complete len:330 gc:universal Of_RNA_HQ_transcript:32345:32-1021(+)	RNA_HQ_transcript:32345.p1	28
28	43.26	43.31	44.98	44.8	40.14	Of_RNA_HQ_transcript:5459.p1	type:complete len:559 gc:universal Of_RNA_HQ_transcript:5459:35-1711(+)	RNA_HQ_transcript:5459.p1	26
29	42.76	42.85	34.81	30	30	Of_RNA_HQ_transcript:1157.p1	type:complete len:771 gc:universal Of_RNA_HQ_transcript:1157:26-2338(+)	RNA_HQ_transcript:1157.p1	26
30	42.49	42.63	39.75	39.18	33.1	Of_RNA_HQ_transcript:1801.p1	type:5prime_partial len:708 gc:universal Of_RNA_HQ_transcript:1801:1-2124(+)	RNA_HQ_transcript:1801.p1	27
31	41.79	41.8	51.99	51.61	50.66	Of_RNA_HQ_transcript:7357.p1	type:5prime_partial len:528 gc:universal Of_RNA_HQ_transcript:7357:2-1585(+)	RNA_HQ_transcript:7357.p1	31
32	41.71	41.74	53.88	49.3	45.13	Of_RNA_HQ_transcript:6139.p1	type:5prime_partial len:504 gc:universal Of_RNA_HQ_transcript:6139:3-1514(+)	RNA_HQ_transcript:6139.p1	25
33	41	41.08	70.17	70.17	69.89	Of_RNA_HQ_transcript:15567.p1	type:complete len:363 gc:universal Of_RNA_HQ_transcript:15567:193-1281(+)	RNA_HQ_transcript:15567.p1	52
34	39.44	39.55	38.8	31.25	31.25	Of_RNA_HQ_transcript:1288.p1	type:5prime_partial len:769 gc:universal Of_RNA_HQ_transcript:1288:3-2309(+)	RNA_HQ_transcript:1288.p1	24
35	39.04	39.03	70	64.41	62.35	Of_RNA_HQ_transcript:37621.p1	type:5prime_partial len:341 gc:universal Of_RNA_HQ_transcript:37621:1-1023(+)	RNA_HQ_transcript:37621.p1	60
36	37.25	37.25	44.99	43.42	42.83	Of_RNA_HQ_transcript:4303.p1	type:5prime_partial len:510 gc:universal Of_RNA_HQ_transcript:4303:3-1532(+)	RNA_HQ_transcript:4303.p1	30
37	35.62	35.62	55.56	53.75	49.1	Of_RNA_HQ_transcript:24602.p1	type:5prime_partial len:388 gc:universal Of_RNA_HQ_transcript:24602:1-1164(+)	RNA_HQ_transcript:24602.p1	30
38	35.15	36.68	35.62	29.37	25.25	Of_RNA_HQ_transcript:986.p1	type:complete len:801 gc:universal Of_RNA_HQ_transcript:986:55-2457(+)	RNA_HQ_transcript:986.p1	23
39	34.8	34.81	53.51	44.29	41.08	Of_RNA_HQ_transcript:8791.p1	type:5prime_partial len:500 gc:universal Of_RNA_HQ_transcript:8791:2-1501(+)	RNA_HQ_transcript:8791.p1	26
40	34.65	34.67	68.42	66.4	66.4	Of_RNA_HQ_transcript:27912.p1	type:complete len:248 gc:universal Of_RNA_HQ_transcript:27912:214-957(+)	RNA_HQ_transcript:27912.p1	27
42	34.09	34.13	67.52	67.52	65.53	Of_RNA_HQ_transcript:32903.p1	type:5prime_partial len:352 gc:universal Of_RNA_HQ_transcript:32903:2-1057(+)	RNA_HQ_transcript:32903.p1	28
43	33.98	34.04	69.96	68.82	65.78	Of_RNA_HQ_transcript:51399.p1	type:5prime_partial len:264 gc:universal Of_RNA_HQ_transcript:51399:1-792(+)	RNA_HQ_transcript:51399.p1	44
44	32.73	32.93	24	21.39	17.77	Of_RNA_HQ_transcript:203.p1	type:complete len:997 gc:universal Of_RNA_HQ_transcript:203:67-3057(+)	RNA_HQ_transcript:203.p1	17
45	32.16	32.18	49.52	46.29	41.71	Of_RNA_HQ_transcript:6275.p1	type:complete len:526 gc:universal Of_RNA_HQ_transcript:6275:134-1711(+)	RNA_HQ_transcript:6275.p1	24
46	32.09	32.08	57.67	53.02	51.86	Of_RNA_HQ_transcript:16317.p1	type:5prime_partial len:431 gc:universal Of_RNA_HQ_transcript:16317:1-1293(+)	RNA_HQ_transcript:16317.p1	20
47	31.96	34.63	63.08	61.54	58.46	Of_RNA_HQ_transcript:48226.p1	type:5prime_partial len:261 gc:universal Of_RNA_HQ_transcript:48226:3-785(+)	RNA_HQ_transcript:48226.p1	28
48	31.86	31.9	35.55	35.16	34.57	Of_RNA_HQ_transcript:7333.p1	type:complete len:513 gc:universal Of_RNA_HQ_transcript:7333:47-1585(+)	RNA_HQ_transcript:7333.p1	23
49	30.8	31.01	10.77	4.814	3.235	CRM22_006631.1.p1	type:complete len:6399 gc:universal CRM22_006631.1:1-19197(+)	006631.1.p1	16
50	30.6	30.66	31.17	27.37	22.12	Of_RNA_HQ_transcript:552.p1	type:complete len:896 gc:universal Of_RNA_HQ_transcript:552:47-2734(+)	RNA_HQ_transcript:552.p1	15
51	30.54	30.57	37.11	37.11	37.11	Of_RNA_HQ_transcript:8733.p1	type:5prime_partial len:548 gc:universal Of_RNA_HQ_transcript:8733:1-1644(+)	RNA_HQ_transcript:8733.p1	29
52	30.32	30.36	33.73	24.93	20.47	Of_RNA_HQ_transcript:1084.p1	type:5prime_partial len:763 gc:universal Of_RNA_HQ_transcript:1084:3-2291(+)	RNA_HQ_transcript:1084.p1	15
53	30.18	30.18	67.06	59.94	52.52	Of_RNA_HQ_transcript:26046.p1	type:complete len:338 gc:universal Of_RNA_HQ_transcript:26046:73-1086(+)	RNA_HQ_transcript:26046.p1	23
54	29.28	29.34	58.17	55.3	50.43	Of_RNA_HQ_transcript:15767.p1	type:complete len:350 gc:universal Of_RNA_HQ_transcript:15767:285-1334(+)	RNA_HQ_transcript:15767.p1	16
55	28.67	28.68	66.84	66.84	66.84	Of_RNA_HQ_transcript:56076.p1	type:complete len:188 gc:universal Of_RNA_HQ_transcript:56076:57-620(+)	RNA_HQ_transcript:56076.p1	24
56	28.59	28.63	41.91	39.93	39.93	CRM22_003601.1.p1	type:complete len:304 gc:universal CRM22_003601.1:1-912(+)	003601.1.p1	19
57	28.28	28.36	40.97	37.67	31.84	Of_RNA_HQ_transcript:8963.p1	type:5prime_partial len:516 gc:universal Of_RNA_HQ_transcript:8963:3-1550(+)	RNA_HQ_transcript:8963.p1	15
58	28.06	28.15	28.51	26.92	20.84	Of_RNA_HQ_transcript:3196.p1	type:complete len:692 gc:universal Of_RNA_HQ_transcript:3196:26-2101(+)	RNA_HQ_transcript:3196.p1	14
59	28.04	28.14	67.58	59.36	52.05	Of_RNA_HQ_transcript:20894.p1	type:complete len:220 gc:universal Of_RNA_HQ_transcript:20894:629-1288(+)	RNA_HQ_transcript:20894.p1	22
60	27.48	27.6	28.56	23.48	19.53	Of_RNA_HQ_transcript:830.p1	type:complete len:887 gc:universal Of_RNA_HQ_transcript:830:35-2695(+)	RNA_HQ_transcript:830.p1	19
61	27.33	27.43	47.63	34.83	34.83	Of_RNA_HQ_transcript:14139.p1	type:5prime_partial len:423 gc:universal Of_RNA_HQ_transcript:14139:1-1269(+)	RNA_HQ_transcript:14139.p1	16
62	26.6	26.61	28.09	26.65	24.15	Of_RNA_HQ_transcript:1645.p1	type:5prime_partial len:560 gc:universal Of_RNA_HQ_transcript:1645:1-1680(+)	RNA_HQ_transcript:1645.p1	15
63	25.28	25.26	11.99	8.048	6.592	CRM22_007109.1.p1	type:complete len:2337 gc:universal CRM22_007109.1:1-7011(+)	007109.1.p1	15
64	25.07	25.07	44.3	44.3	42.28	Of_RNA_HQ_transcript:34414.p1	type:5prime_partial len:299 gc:universal Of_RNA_HQ_transcript:34414:3-899(+)	RNA_HQ_transcript:34414.p1	17
65	25	25.04	19.29	16.79	13.87	Of_RNA_HQ_transcript:131.p1	type:complete len:960 gc:universal Of_RNA_HQ_transcript:131:184-3063(+)	RNA_HQ_transcript:131.p1	12
66	24.61	24.62	74.13	74.13	74.13	Of_RNA_HQ_transcript:74033.p1	type:5prime_partial len:144 gc:universal Of_RNA_HQ_transcript:74033:2-433(+)	RNA_HQ_transcript:74033.p1	16
67	24.38	24.4	29.61	24.57	22.2	Of_RNA_HQ_transcript:2262.p1	type:complete len:636 gc:universal Of_RNA_HQ_transcript:2262:335-2242(+)	RNA_HQ_transcript:2262.p1	13
68	24.19	24.28	52.76	48.85	35.25	Of_RNA_HQ_transcript:9658.p1	type:5prime_partial len:435 gc:universal Of_RNA_HQ_transcript:9658:2-1306(+)	RNA_HQ_transcript:9658.p1	14
69	24.12	24.13	52.92	47.08	47.08	Of_RNA_HQ_transcript:41142.p1	type:5prime_partial len:275 gc:universal Of_RNA_HQ_transcript:41142:1-825(+)	RNA_HQ_transcript:41142.p1	16
71	23.45	23.5	43.48	37.77	31.25	Of_RNA_HQ_transcript:20911.p1	type:5prime_partial len:369 gc:universal Of_RNA_HQ_transcript:20911:1-1107(+)	RNA_HQ_transcript:20911.p1	12
72	23.01	23.04	67.04	67.04	64.25	Of_RNA_HQ_transcript:69659.p1	type:5prime_partial len:180 gc:universal Of_RNA_HQ_transcript:69659:1-540(+)	RNA_HQ_transcript:69659.p1	20
75	20.68	20.7	53.64	53.64	53.64	Of_RNA_HQ_transcript:50565.p1	type:5prime_partial len:221 gc:universal Of_RNA_HQ_transcript:50565:3-665(+)	RNA_HQ_transcript:50565.p1	14
76	20.49	21	23.66	18.11	15	Of_RNA_HQ_transcript:297.p1	type:5prime_partial len:1028 gc:universal Of_RNA_HQ_transcript:297:1-3084(+)	RNA_HQ_transcript:297.p1	13
77	20.27	20.28	68.48	61.82	57.58	Of_RNA_HQ_transcript:67219.p1	type:5prime_partial len:166 gc:universal Of_RNA_HQ_transcript:67219:2-499(+)	RNA_HQ_transcript:67219.p1	18
78	20.14	20.15	36.03	31.56	29.89	Of_RNA_HQ_transcript:11570.p1	type:complete len:359 gc:universal Of_RNA_HQ_transcript:11570:150-1226(+)	RNA_HQ_transcript:11570.p1	10
80	19.96	19.96	26.24	24.82	24.82	CRM22_006085.1.p1	type:complete len:424 gc:universal CRM22_006085.1:1-1272(+)	006085.1.p1	13
79	19.96	25.94	62.6	57.63	52.67	Of_RNA_HQ_transcript:17886.p1	type:5prime_partial len:263 gc:universal Of_RNA_HQ_transcript:17886:2-790(+)	RNA_HQ_transcript:17886.p1	16
81	19.44	19.47	72.67	60.25	60.25	Of_RNA_HQ_transcript:41442.p1	type:5prime_partial len:162 gc:universal Of_RNA_HQ_transcript:41442:1-486(+)	RNA_HQ_transcript:41442.p1	15
82	19.27	19.45	37.07	32.68	29.51	Of_RNA_HQ_transcript:18031.p1	type:5prime_partial len:411 gc:universal Of_RNA_HQ_transcript:18031:2-1234(+)	RNA_HQ_transcript:18031.p1	14
83	18.96	19.06	49.02	45.88	45.88	Of_RNA_HQ_transcript:19994.p1	type:complete len:256 gc:universal Of_RNA_HQ_transcript:19994:76-843(+)	RNA_HQ_transcript:19994.p1	12
84	18.7	18.72	33.75	26.88	26.88	Of_RNA_HQ_transcript:11300.p1	type:complete len:481 gc:universal Of_RNA_HQ_transcript:11300:57-1499(+)	RNA_HQ_transcript:11300.p1	12
85	18.6	18.69	41.46	34.96	28.46	Of_RNA_HQ_transcript:104.p1	type:complete len:370 gc:universal Of_RNA_HQ_transcript:104:207-1316(+)	RNA_HQ_transcript:104.p1	11
86	18.44	18.47	23.46	22.22	19.14	Of_RNA_HQ_transcript:6086.p1	type:5prime_partial len:487 gc:universal Of_RNA_HQ_transcript:6086:1-1461(+)	RNA_HQ_transcript:6086.p1	11
87	18.37	18.39	34.11	27.33	25.85	Of_RNA_HQ_transcript:12830.p1	type:5prime_partial len:473 gc:universal Of_RNA_HQ_transcript:12830:2-1420(+)	RNA_HQ_transcript:12830.p1	9
88	18.34	18.36	30.39	25.4	23.36	Of_RNA_HQ_transcript:5667.p1	type:5prime_partial len:442 gc:universal Of_RNA_HQ_transcript:5667:3-1328(+)	RNA_HQ_transcript:5667.p1	12
89	18.29	18.37	18.81	14.42	11.7	Of_RNA_HQ_transcript:514.p1	type:5prime_partial len:958 gc:universal Of_RNA_HQ_transcript:514:1-2874(+)	RNA_HQ_transcript:514.p1	9
90	18.13	18.2	15.96	12.18	9.632	CRM22_003327.1.p1	type:complete len:1060 gc:universal CRM22_003327.1:1-3180(+)	003327.1.p1	10
91	17.75	17.84	51.03	48.63	33.22	Of_RNA_HQ_transcript:104.p2	type:complete len:293 gc:universal Of_RNA_HQ_transcript:104:1418-2296(+)	RNA_HQ_transcript:104.p2	10
92	17.59	17.66	37.13	30.12	21.64	Of_RNA_HQ_transcript:17930.p1	type:complete len:343 gc:universal Of_RNA_HQ_transcript:17930:149-1177(+)	RNA_HQ_transcript:17930.p1	8
93	17.34	17.38	19.29	15.99	12.82	Of_RNA_HQ_transcript:482.p1	type:5prime_partial len:789 gc:universal Of_RNA_HQ_transcript:482:1-2367(+)	RNA_HQ_transcript:482.p1	9
94	17.26	17.38	34.33	27.79	22.89	Of_RNA_HQ_transcript:17370.p1	type:complete len:368 gc:universal Of_RNA_HQ_transcript:17370:45-1148(+)	RNA_HQ_transcript:17370.p1	10
95	16.37	16.38	28.91	28.91	24.78	Of_RNA_HQ_transcript:30378.p1	type:complete len:340 gc:universal Of_RNA_HQ_transcript:30378:19-1038(+)	RNA_HQ_transcript:30378.p1	10
96	16.25	16.27	32.41	30.47	30.47	Of_RNA_HQ_transcript:3970.p1	type:complete len:362 gc:universal Of_RNA_HQ_transcript:3970:128-1213(+)	RNA_HQ_transcript:3970.p1	12
97	16.09	16.09	66.67	63.19	63.19	Of_RNA_HQ_transcript:48553.p1	type:5prime_partial len:145 gc:universal Of_RNA_HQ_transcript:48553:1-435(+)	RNA_HQ_transcript:48553.p1	10
98	16.03	16.1	42.97	39.76	31.73	Of_RNA_HQ_transcript:57498.p1	type:5prime_partial len:250 gc:universal Of_RNA_HQ_transcript:57498:3-752(+)	RNA_HQ_transcript:57498.p1	10
99	16	16	30.08	29.7	29.7	CRM22_005664.2.p1	type:complete len:267 gc:universal CRM22_005664.2:1-801(+)	005664.2.p1	8
100	15.88	15.91	62.94	62.94	62.94	Of_RNA_HQ_transcript:36090.p1	type:5prime_partial len:144 gc:universal Of_RNA_HQ_transcript:36090:2-433(+)	RNA_HQ_transcript:36090.p1	14
101	15.77	15.8	27.48	25.9	23.2	Of_RNA_HQ_transcript:9682.p1	type:5prime_partial len:445 gc:universal Of_RNA_HQ_transcript:9682:3-1337(+)	RNA_HQ_transcript:9682.p1	8
102	15.25	15.32	26.31	18.1	18.1	Of_RNA_HQ_transcript:6910.p1	type:complete len:537 gc:universal Of_RNA_HQ_transcript:6910:30-1640(+)	RNA_HQ_transcript:6910.p1	9
103	15.09	15.21	6.256	4.729	4.335	CRM22_002792.p1	type:complete len:2031 gc:universal CRM22_002792:1-6093(+)	002792.p1	9
105	14.94	14.98	33.52	25.7	21.51	Of_RNA_HQ_transcript:31004.p1	type:5prime_partial len:359 gc:universal Of_RNA_HQ_transcript:31004:2-1078(+)	RNA_HQ_transcript:31004.p1	8
104	14.94	15	50.55	44.65	32.1	Of_RNA_HQ_transcript:43567.p1	type:5prime_partial len:272 gc:universal Of_RNA_HQ_transcript:43567:2-817(+)	RNA_HQ_transcript:43567.p1	9
106	14.17	14.17	37.98	37.6	34.11	Of_RNA_HQ_transcript:45710.p1	type:complete len:259 gc:universal Of_RNA_HQ_transcript:45710:93-869(+)	RNA_HQ_transcript:45710.p1	9
107	14.16	14.16	32.86	24.65	24.65	Of_RNA_HQ_transcript:19047.p1	type:complete len:354 gc:universal Of_RNA_HQ_transcript:19047:85-1146(+)	RNA_HQ_transcript:19047.p1	11
108	14.07	14.07	27.31	25.46	25.46	Of_RNA_HQ_transcript:8416.p1	type:complete len:433 gc:universal Of_RNA_HQ_transcript:8416:173-1471(+)	RNA_HQ_transcript:8416.p1	12
109	14.02	14.05	37.93	37.5	37.5	CRM22_002179.2.p1	type:complete len:233 gc:universal CRM22_002179.2:1-699(+)	002179.2.p1	14
110	14.02	14.02	50.69	47.93	42.86	Of_RNA_HQ_transcript:63338.p1	type:5prime_partial len:218 gc:universal Of_RNA_HQ_transcript:63338:3-656(+)	RNA_HQ_transcript:63338.p1	14
111	14	14	34.02	31.54	31.54	Of_RNA_HQ_transcript:29668.p1	type:5prime_partial len:242 gc:universal Of_RNA_HQ_transcript:29668:2-727(+)	RNA_HQ_transcript:29668.p1	7
112	13.87	13.93	13.65	10.17	10.17	Of_RNA_HQ_transcript:828.p1	type:5prime_partial len:748 gc:universal Of_RNA_HQ_transcript:828:2-2245(+)	RNA_HQ_transcript:828.p1	7
113	13.81	13.92	26.46	21.21	18.48	Of_RNA_HQ_transcript:9496.p1	type:complete len:515 gc:universal Of_RNA_HQ_transcript:9496:1-1545(+)	RNA_HQ_transcript:9496.p1	8
114	13.69	13.85	28.03	22.59	18.83	Of_RNA_HQ_transcript:5273.p1	type:complete len:479 gc:universal Of_RNA_HQ_transcript:5273:62-1498(+)	RNA_HQ_transcript:5273.p1	8
115	13.61	13.73	20.37	17.06	13.39	Of_RNA_HQ_transcript:2584.p1	type:complete len:546 gc:universal Of_RNA_HQ_transcript:2584:41-1678(+)	RNA_HQ_transcript:2584.p1	7
116	13.49	13.56	29.82	17.94	17.94	Of_RNA_HQ_transcript:12622.p1	type:5prime_partial len:447 gc:universal Of_RNA_HQ_transcript:12622:2-1342(+)	RNA_HQ_transcript:12622.p1	9
117	12.94	12.94	33.6	33.6	33.6	Of_RNA_HQ_transcript:80114.p1	type:5prime_partial len:126 gc:universal Of_RNA_HQ_transcript:80114:2-379(+)	RNA_HQ_transcript:80114.p1	9
118	12.49	12.52	18.79	16.63	16.63	Of_RNA_HQ_transcript:8077.p1	type:5prime_partial len:464 gc:universal Of_RNA_HQ_transcript:8077:1-1392(+)	RNA_HQ_transcript:8077.p1	7
119	12.48	12.55	17.87	14.11	9.91	Of_RNA_HQ_transcript:1518.p1	type:complete len:667 gc:universal Of_RNA_HQ_transcript:1518:61-2061(+)	RNA_HQ_transcript:1518.p1	7
120	12.48	12.49	31.58	31.58	28.95	Of_RNA_HQ_transcript:48505.p1	type:5prime_partial len:229 gc:universal Of_RNA_HQ_transcript:48505:1-687(+)	RNA_HQ_transcript:48505.p1	9
121	12.43	12.52	16.74	11.07	8.714	Of_RNA_HQ_transcript:1051.p1	type:complete len:724 gc:universal Of_RNA_HQ_transcript:1051:182-2353(+)	RNA_HQ_transcript:1051.p1	9
122	12.14	12.15	25.77	23.93	19.33	Of_RNA_HQ_transcript:20834.p1	type:complete len:327 gc:universal Of_RNA_HQ_transcript:20834:103-1083(+)	RNA_HQ_transcript:20834.p1	9
123	12.03	12.03	64.33	42.69	42.69	Of_RNA_HQ_transcript:61478.p1	type:5prime_partial len:172 gc:universal Of_RNA_HQ_transcript:61478:1-516(+)	RNA_HQ_transcript:61478.p1	7
124	12.02	12.02	42.31	37.5	37.5	Of_RNA_HQ_transcript:15065.p2	type:5prime_partial len:105 gc:universal Of_RNA_HQ_transcript:15065:2-316(+)	RNA_HQ_transcript:15065.p2	6
125	11.85	11.9	21.48	17.79	14.75	Of_RNA_HQ_transcript:16745.p1	type:complete len:462 gc:universal Of_RNA_HQ_transcript:16745:61-1446(+)	RNA_HQ_transcript:16745.p1	7
126	11.83	11.88	51.83	51.22	42.07	Of_RNA_HQ_transcript:71222.p1	type:5prime_partial len:165 gc:universal Of_RNA_HQ_transcript:71222:2-496(+)	RNA_HQ_transcript:71222.p1	8
127	11.65	11.7	21.27	16.81	15.27	Of_RNA_HQ_transcript:5282.p1	type:5prime_partial len:584 gc:universal Of_RNA_HQ_transcript:5282:3-1754(+)	RNA_HQ_transcript:5282.p1	7
128	11.55	11.6	46.56	29.63	29.63	Of_RNA_HQ_transcript:31338.p1	type:complete len:190 gc:universal Of_RNA_HQ_transcript:31338:69-638(+)	RNA_HQ_transcript:31338.p1	6
129	11.49	11.54	21.17	18.15	12.99	Of_RNA_HQ_transcript:493.p1	type:complete len:563 gc:universal Of_RNA_HQ_transcript:493:63-1751(+)	RNA_HQ_transcript:493.p1	8
132	11.23	11.31	17.15	13.36	13.36	CRM22_001425.1.p1	type:complete len:555 gc:universal CRM22_001425.1:1-1665(+)	001425.1.p1	6
133	11.12	11.24	11.75	8.813	6.933	Of_RNA_HQ_transcript:396.p1	type:5prime_partial len:852 gc:universal Of_RNA_HQ_transcript:396:3-2558(+)	RNA_HQ_transcript:396.p1	6
134	11.06	11.96	41.18	33.69	33.69	Of_RNA_HQ_transcript:20375.p2	type:complete len:188 gc:universal Of_RNA_HQ_transcript:20375:240-803(+)	RNA_HQ_transcript:20375.p2	8
135	11.04	11.18	18.59	17.47	14.68	Of_RNA_HQ_transcript:7079.p1	type:5prime_partial len:539 gc:universal Of_RNA_HQ_transcript:7079:2-1618(+)	RNA_HQ_transcript:7079.p1	6
137	10.87	10.94	37.79	30.92	24.81	Of_RNA_HQ_transcript:37808.p1	type:5prime_partial len:263 gc:universal Of_RNA_HQ_transcript:37808:3-791(+)	RNA_HQ_transcript:37808.p1	7
138	10.76	10.81	14.26	10.16	9.016	Of_RNA_HQ_transcript:1235.p1	type:complete len:611 gc:universal Of_RNA_HQ_transcript:1235:218-2050(+)	RNA_HQ_transcript:1235.p1	6
139	10.68	10.77	32.71	32.71	29.74	Of_RNA_HQ_transcript:46482.p1	type:complete len:270 gc:universal Of_RNA_HQ_transcript:46482:1-810(+)	RNA_HQ_transcript:46482.p1	7
140	10.45	10.56	29.32	20.94	16.49	Of_RNA_HQ_transcript:10178.p1	type:complete len:383 gc:universal Of_RNA_HQ_transcript:10178:104-1252(+)	RNA_HQ_transcript:10178.p1	8
141	10.43	12.26	16.46	15.58	13.63	Of_RNA_HQ_transcript:4084.p1	type:complete len:566 gc:universal Of_RNA_HQ_transcript:4084:241-1938(+)	RNA_HQ_transcript:4084.p1	7
142	10.32	10.35	31.4	25.87	16.86	Of_RNA_HQ_transcript:22859.p1	type:5prime_partial len:345 gc:universal Of_RNA_HQ_transcript:22859:3-1037(+)	RNA_HQ_transcript:22859.p1	5
143	10.26	11.91	25.33	17.14	13.9	Of_RNA_HQ_transcript:8463.p1	type:5prime_partial len:526 gc:universal Of_RNA_HQ_transcript:8463:1-1578(+)	RNA_HQ_transcript:8463.p1	7
144	10.25	10.37	16.32	12.96	9.76	Of_RNA_HQ_transcript:2702.p1	type:5prime_partial len:626 gc:universal Of_RNA_HQ_transcript:2702:2-1879(+)	RNA_HQ_transcript:2702.p1	6
147	10.13	10.21	15.26	12.99	11.55	Of_RNA_HQ_transcript:7866.p1	type:5prime_partial len:486 gc:universal Of_RNA_HQ_transcript:7866:1-1458(+)	RNA_HQ_transcript:7866.p1	6
148	10.12	10.31	18.78	15.82	14.66	Of_RNA_HQ_transcript:3665.p1	type:5prime_partial len:608 gc:universal Of_RNA_HQ_transcript:3665:2-1825(+)	RNA_HQ_transcript:3665.p1	7
149	10.06	10.07	26.74	20.14	16.32	Of_RNA_HQ_transcript:34769.p1	type:complete len:289 gc:universal Of_RNA_HQ_transcript:34769:66-932(+)	RNA_HQ_transcript:34769.p1	5
150	10.04	10.05	21.57	13.71	13.71	Of_RNA_HQ_transcript:16604.p1	type:complete len:395 gc:universal Of_RNA_HQ_transcript:16604:57-1241(+)	RNA_HQ_transcript:16604.p1	5
151	10	10.01	31.49	27.62	27.62	Of_RNA_HQ_transcript:39240.p1	type:complete len:182 gc:universal Of_RNA_HQ_transcript:39240:88-633(+)	RNA_HQ_transcript:39240.p1	5
153	9.96	10.06	52.67	34.73	26.72	Of_RNA_HQ_transcript:32387.p1	type:5prime_partial len:263 gc:universal Of_RNA_HQ_transcript:32387:3-791(+)	RNA_HQ_transcript:32387.p1	6
152	9.96	10.14	23.14	19.92	14.69	Of_RNA_HQ_transcript:8186.p1	type:complete len:498 gc:universal Of_RNA_HQ_transcript:8186:75-1568(+)	RNA_HQ_transcript:8186.p1	6
155	9.81	9.87	39.23	26.52	26.52	Of_RNA_HQ_transcript:43298.p1	type:complete len:182 gc:universal Of_RNA_HQ_transcript:43298:100-645(+)	RNA_HQ_transcript:43298.p1	5
156	9.68	9.74	31.88	31.88	31.88	Of_RNA_HQ_transcript:104.p3	type:complete len:139 gc:universal Of_RNA_HQ_transcript:104:2388-2804(+)	RNA_HQ_transcript:104.p3	6
157	9.44	9.56	32.85	21.66	16.97	Of_RNA_HQ_transcript:30165.p1	type:complete len:278 gc:universal Of_RNA_HQ_transcript:30165:47-880(+)	RNA_HQ_transcript:30165.p1	6
158	9.12	9.23	17.63	17.39	17.39	Of_RNA_HQ_transcript:20140.p1	type:5prime_partial len:415 gc:universal Of_RNA_HQ_transcript:20140:1-1245(+)	RNA_HQ_transcript:20140.p1	7
159	9.05	9.08	35.34	35.34	35.34	Of_RNA_HQ_transcript:73541.p1	type:5prime_partial len:117 gc:universal Of_RNA_HQ_transcript:73541:2-352(+)	RNA_HQ_transcript:73541.p1	5
160	8.99	9.04	26.01	21.98	21.98	Of_RNA_HQ_transcript:47859.p1	type:5prime_partial len:274 gc:universal Of_RNA_HQ_transcript:47859:2-823(+)	RNA_HQ_transcript:47859.p1	7
161	8.82	8.85	14.79	11.7	11.7	Of_RNA_HQ_transcript:14616.p1	type:5prime_partial len:454 gc:universal Of_RNA_HQ_transcript:14616:1-1362(+)	RNA_HQ_transcript:14616.p1	8
162	8.79	8.83	23.35	23.35	18.68	CRM22_005450.1.p1	type:complete len:258 gc:universal CRM22_005450.1:1-774(+)	005450.1.p1	5
163	8.74	10.84	26.25	24.58	22.26	Of_RNA_HQ_transcript:45496.p1	type:3prime_partial len:302 gc:universal Of_RNA_HQ_transcript:45496:63-965(+)	RNA_HQ_transcript:45496.p1	6
164	8.67	8.69	20	20	20	Of_RNA_HQ_transcript:42718.p1	type:5prime_partial len:271 gc:universal Of_RNA_HQ_transcript:42718:2-814(+)	RNA_HQ_transcript:42718.p1	5
165	8.59	8.66	20.45	15.96	13.26	Of_RNA_HQ_transcript:15169.p1	type:5prime_partial len:446 gc:universal Of_RNA_HQ_transcript:15169:1-1338(+)	RNA_HQ_transcript:15169.p1	8
166	8.56	8.61	14.1	14.1	14.1	Of_RNA_HQ_transcript:25647.p1	type:5prime_partial len:306 gc:universal Of_RNA_HQ_transcript:25647:2-919(+)	RNA_HQ_transcript:25647.p1	5
167	8.47	8.49	14.94	14.94	14.94	Of_RNA_HQ_transcript:13527.p1	type:complete len:396 gc:universal Of_RNA_HQ_transcript:13527:44-1231(+)	RNA_HQ_transcript:13527.p1	5
168	8.42	8.5	12.59	6.471	6.471	Of_RNA_HQ_transcript:967.p1	type:complete len:851 gc:universal Of_RNA_HQ_transcript:967:53-2605(+)	RNA_HQ_transcript:967.p1	5
169	8.21	8.24	42.34	33.58	29.93	Of_RNA_HQ_transcript:76648.p1	type:5prime_partial len:138 gc:universal Of_RNA_HQ_transcript:76648:2-415(+)	RNA_HQ_transcript:76648.p1	6
170	8.19	8.23	16.24	9.785	8.611	Of_RNA_HQ_transcript:5208.p1	type:complete len:512 gc:universal Of_RNA_HQ_transcript:5208:232-1767(+)	RNA_HQ_transcript:5208.p1	4
171	8.15	8.16	14.94	14.94	14.94	Of_RNA_HQ_transcript:54101.p1	type:5prime_partial len:155 gc:universal Of_RNA_HQ_transcript:54101:1-465(+)	RNA_HQ_transcript:54101.p1	4
172	8.12	8.13	8.537	7.04	6.596	CRM22_005376.p1	type:complete len:1805 gc:universal CRM22_005376:1-5415(+)	005376.p1	4
173	8.09	8.1	19.79	15.04	15.04	Of_RNA_HQ_transcript:12148.p1	type:5prime_partial len:380 gc:universal Of_RNA_HQ_transcript:12148:3-1142(+)	RNA_HQ_transcript:12148.p1	7
174	8.09	8.1	26.06	22.87	19.68	Of_RNA_HQ_transcript:20375.p1	type:complete len:189 gc:universal Of_RNA_HQ_transcript:20375:661-1227(+)	RNA_HQ_transcript:20375.p1	4
175	8.06	8.06	18.53	12.14	12.14	Of_RNA_HQ_transcript:29010.p1	type:5prime_partial len:314 gc:universal Of_RNA_HQ_transcript:29010:2-943(+)	RNA_HQ_transcript:29010.p1	4
177	8.04	8.04	15.38	12.5	12.5	Of_RNA_HQ_transcript:36751.p1	type:complete len:313 gc:universal Of_RNA_HQ_transcript:36751:2-940(+)	RNA_HQ_transcript:36751.p1	4
176	8.04	8.04	29.7	21.78	14.85	Of_RNA_HQ_transcript:51750.p1	type:5prime_partial len:203 gc:universal Of_RNA_HQ_transcript:51750:3-611(+)	RNA_HQ_transcript:51750.p1	6
179	8.01	8.01	22.78	16.6	16.6	Of_RNA_HQ_transcript:47060.p1	type:5prime_partial len:260 gc:universal Of_RNA_HQ_transcript:47060:1-780(+)	RNA_HQ_transcript:47060.p1	4
178	8.01	8.01	47.75	45.95	45.95	Of_RNA_HQ_transcript:83090.p1	type:5prime_partial len:112 gc:universal Of_RNA_HQ_transcript:83090:3-338(+)	RNA_HQ_transcript:83090.p1	6
181	8	8	20.25	12.59	12.59	Of_RNA_HQ_transcript:11120.p1	type:complete len:406 gc:universal Of_RNA_HQ_transcript:11120:25-1242(+)	RNA_HQ_transcript:11120.p1	4
180	8	8.05	15.12	10.14	10.14	Of_RNA_HQ_transcript:1616.p1	type:complete len:583 gc:universal Of_RNA_HQ_transcript:1616:304-2052(+)	RNA_HQ_transcript:1616.p1	5
184	8	8	19.11	19.11	19.11	Of_RNA_HQ_transcript:40343.p1	type:5prime_partial len:247 gc:universal Of_RNA_HQ_transcript:40343:1-741(+)	RNA_HQ_transcript:40343.p1	5
183	8	8	36	36	36	Of_RNA_HQ_transcript:75378.p1	type:5prime_partial len:151 gc:universal Of_RNA_HQ_transcript:75378:3-455(+)	RNA_HQ_transcript:75378.p1	6
182	8	8	73.84	73.84	73.84	Of_RNA_HQ_transcript:9015.p1	type:5prime_partial len:303 gc:universal Of_RNA_HQ_transcript:9015:1-909(+)	RNA_HQ_transcript:9015.p1	10
185	7.82	7.93	24.12	24.12	21.79	Of_RNA_HQ_transcript:42460.p1	type:complete len:258 gc:universal Of_RNA_HQ_transcript:42460:77-850(+)	RNA_HQ_transcript:42460.p1	5
186	7.76	7.86	23.24	19.46	14.86	Of_RNA_HQ_transcript:20078.p1	type:5prime_partial len:371 gc:universal Of_RNA_HQ_transcript:20078:1-1113(+)	RNA_HQ_transcript:20078.p1	4
187	7.6	7.66	8.367	8.367	8.367	CRM22_008237.p1	type:complete len:491 gc:universal CRM22_008237:1-1473(+)	008237.p1	4
188	7.55	7.72	26.32	18.6	18.6	Of_RNA_HQ_transcript:15082.p1	type:complete len:286 gc:universal Of_RNA_HQ_transcript:15082:193-1050(+)	RNA_HQ_transcript:15082.p1	4
189	7.5	7.58	42.54	34.25	29.83	Of_RNA_HQ_transcript:30542.p1	type:5prime_partial len:182 gc:universal Of_RNA_HQ_transcript:30542:1-546(+)	RNA_HQ_transcript:30542.p1	5
190	7.32	7.48	21.69	21.69	18.47	Of_RNA_HQ_transcript:24102.p1	type:complete len:250 gc:universal Of_RNA_HQ_transcript:24102:42-791(+)	RNA_HQ_transcript:24102.p1	4
191	7.3	7.42	8.932	7.961	7.961	Of_RNA_HQ_transcript:7282.p1	type:complete len:516 gc:universal Of_RNA_HQ_transcript:7282:124-1671(+)	RNA_HQ_transcript:7282.p1	4
192	7.2	7.27	11.45	8.434	8.434	Of_RNA_HQ_transcript:7893.p1	type:complete len:499 gc:universal Of_RNA_HQ_transcript:7893:75-1571(+)	RNA_HQ_transcript:7893.p1	4
193	7.01	7.07	35.56	31.11	28	Of_RNA_HQ_transcript:37741.p1	type:complete len:226 gc:universal Of_RNA_HQ_transcript:37741:154-831(+)	RNA_HQ_transcript:37741.p1	4
194	6.87	7.13	10.22	8.871	6.317	CRM22_010976.p1	type:complete len:745 gc:universal CRM22_010976:1-2235(+)	010976.p1	4
195	6.87	6.93	35.06	30.52	30.52	Of_RNA_HQ_transcript:63235.p1	type:complete len:155 gc:universal Of_RNA_HQ_transcript:63235:31-495(+)	RNA_HQ_transcript:63235.p1	4
196	6.86	7.02	21.7	15.72	10.06	Of_RNA_HQ_transcript:22267.p1	type:5prime_partial len:319 gc:universal Of_RNA_HQ_transcript:22267:3-959(+)	RNA_HQ_transcript:22267.p1	5
197	6.81	6.93	15.69	13.95	9.667	Of_RNA_HQ_transcript:990.p1	type:complete len:632 gc:universal Of_RNA_HQ_transcript:990:269-2164(+)	RNA_HQ_transcript:990.p1	4
198	6.73	6.93	27.5	23.21	15.71	Of_RNA_HQ_transcript:7116.p1	type:5prime_partial len:281 gc:universal Of_RNA_HQ_transcript:7116:2-844(+)	RNA_HQ_transcript:7116.p1	5
199	6.65	6.76	25.99	25.99	21.59	Of_RNA_HQ_transcript:61601.p1	type:5prime_partial len:228 gc:universal Of_RNA_HQ_transcript:61601:3-686(+)	RNA_HQ_transcript:61601.p1	4
200	6.52	34.94	71.18	65.71	63.69	Of_RNA_HQ_transcript:33652.p1	type:5prime_partial len:348 gc:universal Of_RNA_HQ_transcript:33652:2-1045(+)	RNA_HQ_transcript:33652.p1	54
201	6.48	6.61	11.75	11.75	11.75	Of_RNA_HQ_transcript:4092.p1	type:complete len:503 gc:universal Of_RNA_HQ_transcript:4092:137-1645(+)	RNA_HQ_transcript:4092.p1	5
202	6.43	8.64	11.35	11.35	11.35	Of_RNA_HQ_transcript:23836.p1	type:complete len:380 gc:universal Of_RNA_HQ_transcript:23836:38-1177(+)	RNA_HQ_transcript:23836.p1	5
204	6.35	6.37	9.221	5.974	3.247	Of_RNA_HQ_transcript:840.p1	type:complete len:771 gc:universal Of_RNA_HQ_transcript:840:159-2471(+)	RNA_HQ_transcript:840.p1	3
205	6.3	6.31	15.38	8.933	6.7	Of_RNA_HQ_transcript:17277.p1	type:complete len:404 gc:universal Of_RNA_HQ_transcript:17277:21-1232(+)	RNA_HQ_transcript:17277.p1	3
206	6.2	6.27	7.03	3.515	2.895	CRM22_004151.p1	type:complete len:1452 gc:universal CRM22_004151:1-4356(+)	004151.p1	4
207	6.19	6.21	13.19	11.54	9.341	Of_RNA_HQ_transcript:22006.p1	type:5prime_partial len:365 gc:universal Of_RNA_HQ_transcript:22006:2-1096(+)	RNA_HQ_transcript:22006.p1	4
208	6.09	6.1	43	36	21	Of_RNA_HQ_transcript:62126.p1	type:complete len:101 gc:universal Of_RNA_HQ_transcript:62126:183-485(+)	RNA_HQ_transcript:62126.p1	3
210	6.03	8.04	6.773	4.482	4.482	Of_RNA_HQ_transcript:175.p1	type:5prime_partial len:1005 gc:universal Of_RNA_HQ_transcript:175:2-3016(+)	RNA_HQ_transcript:175.p1	5
212	6.02	6.02	10.85	8.475	8.475	Of_RNA_HQ_transcript:27730.p1	type:5prime_partial len:296 gc:universal Of_RNA_HQ_transcript:27730:1-888(+)	RNA_HQ_transcript:27730.p1	3
211	6.02	6.08	20.82	14.83	14.83	Of_RNA_HQ_transcript:8319.p1	type:5prime_partial len:318 gc:universal Of_RNA_HQ_transcript:8319:3-956(+)	RNA_HQ_transcript:8319.p1	4
215	6	6	2.123	1.852	1.852	CRM22_010682.2.p1	type:complete len:2215 gc:universal CRM22_010682.2:1-6645(+)	010682.2.p1	4
217	6	6	13.71	13.71	13.71	Of_RNA_HQ_transcript:42622.p1	type:complete len:176 gc:universal Of_RNA_HQ_transcript:42622:41-568(+)	RNA_HQ_transcript:42622.p1	4
216	6	6	35.25	35.25	35.25	Of_RNA_HQ_transcript:73281.p1	type:5prime_partial len:123 gc:universal Of_RNA_HQ_transcript:73281:1-369(+)	RNA_HQ_transcript:73281.p1	4
213	6	54.32	94.35	85.88	85.31	Of_RNA_HQ_transcript:74069.p1	type:5prime_partial len:178 gc:universal Of_RNA_HQ_transcript:74069:3-536(+)	RNA_HQ_transcript:74069.p1	96
214	6	6	20.39	20.39	20.39	Of_RNA_HQ_transcript:78914.p1	type:5prime_partial len:104 gc:universal Of_RNA_HQ_transcript:78914:2-313(+)	RNA_HQ_transcript:78914.p1	4
218	5.81	5.87	12.9	10.92	8.933	Of_RNA_HQ_transcript:16312.p1	type:5prime_partial len:404 gc:universal Of_RNA_HQ_transcript:16312:2-1213(+)	RNA_HQ_transcript:16312.p1	4
219	5.75	5.81	13.66	13.35	10.25	Of_RNA_HQ_transcript:23933.p1	type:complete len:323 gc:universal Of_RNA_HQ_transcript:23933:43-1011(+)	RNA_HQ_transcript:23933.p1	3
220	5.69	5.75	13.26	10.75	10.75	CRM22_008251.2.p1	type:complete len:280 gc:universal CRM22_008251.2:1-840(+)	008251.2.p1	4
221	5.67	9.89	13.92	12.72	10.93	Of_RNA_HQ_transcript:3587.p1	type:complete len:504 gc:universal Of_RNA_HQ_transcript:3587:491-2002(+)	RNA_HQ_transcript:3587.p1	6
222	5.59	5.64	10.56	10.56	10.56	Of_RNA_HQ_transcript:17972.p1	type:complete len:285 gc:universal Of_RNA_HQ_transcript:17972:87-941(+)	RNA_HQ_transcript:17972.p1	3
223	5.58	5.64	12.45	7.663	7.663	Of_RNA_HQ_transcript:7061.p1	type:5prime_partial len:523 gc:universal Of_RNA_HQ_transcript:7061:2-1570(+)	RNA_HQ_transcript:7061.p1	3
224	5.57	5.64	25.6	25.6	21.43	Of_RNA_HQ_transcript:20815.p2	type:complete len:169 gc:universal Of_RNA_HQ_transcript:20815:477-983(+)	RNA_HQ_transcript:20815.p2	3
225	5.52	5.57	18.72	18.72	18.72	Of_RNA_HQ_transcript:55754.p1	type:5prime_partial len:220 gc:universal Of_RNA_HQ_transcript:55754:1-660(+)	RNA_HQ_transcript:55754.p1	3
226	5.45	5.64	17.61	14.05	11.32	Of_RNA_HQ_transcript:8558.p1	type:5prime_partial len:478 gc:universal Of_RNA_HQ_transcript:8558:1-1434(+)	RNA_HQ_transcript:8558.p1	5
227	5.29	5.36	40.14	40.14	28.17	Of_RNA_HQ_transcript:52444.p1	type:5prime_partial len:143 gc:universal Of_RNA_HQ_transcript:52444:1-429(+)	RNA_HQ_transcript:52444.p1	4
228	5.25	5.32	18.99	18.99	12.24	Of_RNA_HQ_transcript:52369.p1	type:5prime_partial len:238 gc:universal Of_RNA_HQ_transcript:52369:3-716(+)	RNA_HQ_transcript:52369.p1	3
229	4.99	5.07	34.04	17.45	17.45	Of_RNA_HQ_transcript:41962.p1	type:complete len:236 gc:universal Of_RNA_HQ_transcript:41962:33-740(+)	RNA_HQ_transcript:41962.p1	3
230	4.9	4.94	22.75	22.75	22.75	Of_RNA_HQ_transcript:73915.p1	type:5prime_partial len:168 gc:universal Of_RNA_HQ_transcript:73915:1-504(+)	RNA_HQ_transcript:73915.p1	3
231	4.73	5.4	15.26	13.9	10.9	Of_RNA_HQ_transcript:16584.p1	type:complete len:368 gc:universal Of_RNA_HQ_transcript:16584:63-1166(+)	RNA_HQ_transcript:16584.p1	4
232	4.65	5.83	31.58	20.39	10.2	Of_RNA_HQ_transcript:32577.p1	type:5prime_partial len:305 gc:universal Of_RNA_HQ_transcript:32577:1-915(+)	RNA_HQ_transcript:32577.p1	3
233	4.63	4.7	10.29	10.29	10.29	CRM22_001039.p1	type:complete len:273 gc:universal CRM22_001039:1-819(+)	001039.p1	3
234	4.58	4.62	17.04	7.08	7.08	Of_RNA_HQ_transcript:8000.p1	type:complete len:453 gc:universal Of_RNA_HQ_transcript:8000:112-1470(+)	RNA_HQ_transcript:8000.p1	3
235	4.51	4.63	3.984	2.01	1.133	CRM22_008052.p1	type:complete len:2737 gc:universal CRM22_008052:1-8211(+)	008052.p1	3
236	4.46	4.48	4.994	4.994	3.448	Of_RNA_HQ_transcript:719.p1	type:5prime_partial len:842 gc:universal Of_RNA_HQ_transcript:719:3-2528(+)	RNA_HQ_transcript:719.p1	3
237	4.41	4.43	13.93	8.466	4.233	Of_RNA_HQ_transcript:2112.p1	type:5prime_partial len:568 gc:universal Of_RNA_HQ_transcript:2112:1-1704(+)	RNA_HQ_transcript:2112.p1	2
238	4.4	5.27	30.77	20.94	14.53	Of_RNA_HQ_transcript:23966.p1	type:5prime_partial len:235 gc:universal Of_RNA_HQ_transcript:23966:2-706(+)	RNA_HQ_transcript:23966.p1	3
239	4.36	4.38	15.76	12.54	4.823	Of_RNA_HQ_transcript:30603.p1	type:complete len:312 gc:universal Of_RNA_HQ_transcript:30603:38-973(+)	RNA_HQ_transcript:30603.p1	2
240	4.33	4.35	13.45	9.942	7.31	Of_RNA_HQ_transcript:24917.p1	type:complete len:343 gc:universal Of_RNA_HQ_transcript:24917:42-1070(+)	RNA_HQ_transcript:24917.p1	2
241	4.33	4.35	7.407	7.407	5.185	Of_RNA_HQ_transcript:9973.p1	type:complete len:406 gc:universal Of_RNA_HQ_transcript:9973:76-1293(+)	RNA_HQ_transcript:9973.p1	2
242	4.32	4.42	52.54	43.22	43.22	Of_RNA_HQ_transcript:3772.p1	type:complete len:119 gc:universal Of_RNA_HQ_transcript:3772:99-455(+)	RNA_HQ_transcript:3772.p1	5
243	4.24	4.3	17.72	8.159	4.429	Of_RNA_HQ_transcript:20292.p1	type:5prime_partial len:430 gc:universal Of_RNA_HQ_transcript:20292:1-1290(+)	RNA_HQ_transcript:20292.p1	2
244	4.23	4.24	11.67	7	4.667	Of_RNA_HQ_transcript:39373.p1	type:complete len:301 gc:universal Of_RNA_HQ_transcript:39373:30-932(+)	RNA_HQ_transcript:39373.p1	2
245	4.22	4.27	8.245	5.92	4.228	Of_RNA_HQ_transcript:7355.p1	type:complete len:474 gc:universal Of_RNA_HQ_transcript:7355:25-1446(+)	RNA_HQ_transcript:7355.p1	2
246	4.2	4.21	11.57	9.491	6.713	Of_RNA_HQ_transcript:15604.p1	type:complete len:433 gc:universal Of_RNA_HQ_transcript:15604:86-1384(+)	RNA_HQ_transcript:15604.p1	2
247	4.19	4.2	12.45	10.04	6.114	Of_RNA_HQ_transcript:4785.p1	type:complete len:459 gc:universal Of_RNA_HQ_transcript:4785:45-1421(+)	RNA_HQ_transcript:4785.p1	2
248	4.13	4.13	18.18	18.18	11.93	Of_RNA_HQ_transcript:65522.p1	type:5prime_partial len:177 gc:universal Of_RNA_HQ_transcript:65522:2-532(+)	RNA_HQ_transcript:65522.p1	2
249	4.1	4.11	10.34	10.1	6.25	Of_RNA_HQ_transcript:21007.p1	type:complete len:417 gc:universal Of_RNA_HQ_transcript:21007:2-1252(+)	RNA_HQ_transcript:21007.p1	2
250	4.09	4.1	27.91	20.93	13.95	Of_RNA_HQ_transcript:55014.p1	type:5prime_partial len:130 gc:universal Of_RNA_HQ_transcript:55014:3-392(+)	RNA_HQ_transcript:55014.p1	3
251	4.08	4.09	5.853	5.853	4.348	Of_RNA_HQ_transcript:5394.p1	type:5prime_partial len:599 gc:universal Of_RNA_HQ_transcript:5394:3-1799(+)	RNA_HQ_transcript:5394.p1	2
252	4.07	4.07	12.46	12.46	10.59	Of_RNA_HQ_transcript:32004.p1	type:5prime_partial len:322 gc:universal Of_RNA_HQ_transcript:32004:1-966(+)	RNA_HQ_transcript:32004.p1	3
254	4.06	4.06	2.802	2.162	1.681	CRM22_008560.4.p1	type:complete len:1250 gc:universal CRM22_008560.4:1-3750(+)	008560.4.p1	3
253	4.06	4.07	34.21	23.68	23.68	Of_RNA_HQ_transcript:68175.p1	type:complete len:153 gc:universal Of_RNA_HQ_transcript:68175:63-521(+)	RNA_HQ_transcript:68175.p1	4
255	4.06	4.06	7.085	7.085	5.668	Of_RNA_HQ_transcript:7986.p1	type:complete len:495 gc:universal Of_RNA_HQ_transcript:7986:48-1532(+)	RNA_HQ_transcript:7986.p1	2
256	4.04	4.05	21.16	11.2	11.2	Of_RNA_HQ_transcript:51543.p1	type:complete len:242 gc:universal Of_RNA_HQ_transcript:51543:35-760(+)	RNA_HQ_transcript:51543.p1	2
257	4.02	4.02	21.19	11.02	11.02	Of_RNA_HQ_transcript:47318.p1	type:complete len:119 gc:universal Of_RNA_HQ_transcript:47318:29-385(+)	RNA_HQ_transcript:47318.p1	2
258	4.01	4.02	13.7	6.122	6.122	Of_RNA_HQ_transcript:29014.p1	type:complete len:344 gc:universal Of_RNA_HQ_transcript:29014:95-1126(+)	RNA_HQ_transcript:29014.p1	2
259	4.01	4.01	18.6	13.02	8.837	Of_RNA_HQ_transcript:70206.p1	type:internal len:216 gc:universal Of_RNA_HQ_transcript:70206:3-647(+)	RNA_HQ_transcript:70206.p1	2
262	4	12.77	40.38	33.33	33.33	Of_RNA_HQ_transcript:15449.p1	type:complete len:214 gc:universal Of_RNA_HQ_transcript:15449:677-1318(+)	RNA_HQ_transcript:15449.p1	8
264	4	4	9.348	7.365	7.365	Of_RNA_HQ_transcript:2376.p1	type:complete len:354 gc:universal Of_RNA_HQ_transcript:2376:40-1101(+)	RNA_HQ_transcript:2376.p1	2
260	4	24.55	48.43	46.34	46.34	Of_RNA_HQ_transcript:35583.p1	type:5prime_partial len:288 gc:universal Of_RNA_HQ_transcript:35583:2-865(+)	RNA_HQ_transcript:35583.p1	29
266	4	4	12.69	12.69	12.69	Of_RNA_HQ_transcript:64385.p1	type:5prime_partial len:135 gc:universal Of_RNA_HQ_transcript:64385:3-407(+)	RNA_HQ_transcript:64385.p1	2
263	4	4	18.34	11.24	11.24	Of_RNA_HQ_transcript:68013.p1	type:complete len:170 gc:universal Of_RNA_HQ_transcript:68013:2-511(+)	RNA_HQ_transcript:68013.p1	2
261	4	13.44	57.82	56.46	49.66	Of_RNA_HQ_transcript:7547.p2	type:complete len:148 gc:universal Of_RNA_HQ_transcript:7547:1300-1743(+)	RNA_HQ_transcript:7547.p2	11
267	3.89	3.96	13.87	13.87	13.87	Of_RNA_HQ_transcript:69297.p1	type:5prime_partial len:174 gc:universal Of_RNA_HQ_transcript:69297:2-523(+)	RNA_HQ_transcript:69297.p1	2
268	3.84	4.11	9.883	7.802	4.291	Of_RNA_HQ_transcript:495.p1	type:complete len:770 gc:universal Of_RNA_HQ_transcript:495:33-2342(+)	RNA_HQ_transcript:495.p1	3
269	3.83	4.18	9.112	7.517	5.467	Of_RNA_HQ_transcript:8507.p1	type:complete len:440 gc:universal Of_RNA_HQ_transcript:8507:41-1360(+)	RNA_HQ_transcript:8507.p1	2
270	3.78	3.87	12.53	5.568	5.568	Of_RNA_HQ_transcript:3974.p1	type:complete len:432 gc:universal Of_RNA_HQ_transcript:3974:38-1333(+)	RNA_HQ_transcript:3974.p1	2
271	3.76	3.9	12.32	12.32	8.294	Of_RNA_HQ_transcript:8939.p1	type:5prime_partial len:423 gc:universal Of_RNA_HQ_transcript:8939:3-1271(+)	RNA_HQ_transcript:8939.p1	3
272	3.71	3.81	7.494	5.685	5.685	Of_RNA_HQ_transcript:17247.p1	type:5prime_partial len:388 gc:universal Of_RNA_HQ_transcript:17247:3-1166(+)	RNA_HQ_transcript:17247.p1	3
273	3.69	3.78	12.23	8.696	5.978	Of_RNA_HQ_transcript:25220.p1	type:complete len:369 gc:universal Of_RNA_HQ_transcript:25220:29-1135(+)	RNA_HQ_transcript:25220.p1	2
274	3.67	3.81	24.09	15.69	12.04	Of_RNA_HQ_transcript:34386.p1	type:5prime_partial len:275 gc:universal Of_RNA_HQ_transcript:34386:2-826(+)	RNA_HQ_transcript:34386.p1	3
275	3.63	3.78	2.762	2.541	2.541	CRM22_005549.p1	type:complete len:906 gc:universal CRM22_005549:1-2718(+)	005549.p1	2
276	3.62	3.72	13.86	10.4	10.4	Of_RNA_HQ_transcript:33132.p1	type:complete len:203 gc:universal Of_RNA_HQ_transcript:33132:394-1002(+)	RNA_HQ_transcript:33132.p1	2
277	3.52	3.69	19.58	12.42	7.158	Of_RNA_HQ_transcript:4104.p1	type:5prime_partial len:476 gc:universal Of_RNA_HQ_transcript:4104:1-1428(+)	RNA_HQ_transcript:4104.p1	3
278	3.51	3.59	5.117	5.117	5.117	Of_RNA_HQ_transcript:7707.p1	type:complete len:470 gc:universal Of_RNA_HQ_transcript:7707:109-1518(+)	RNA_HQ_transcript:7707.p1	2
279	3.49	3.63	4.881	4.086	4.086	Of_RNA_HQ_transcript:198.p1	type:complete len:882 gc:universal Of_RNA_HQ_transcript:198:38-2683(+)	RNA_HQ_transcript:198.p1	3
280	3.49	3.57	5.556	5.556	5.556	Of_RNA_HQ_transcript:54138.p3	type:3prime_partial len:217 gc:universal Of_RNA_HQ_transcript:54138:212-859(+)	RNA_HQ_transcript:54138.p3	2
281	3.46	3.63	15.27	12.39	4.611	Of_RNA_HQ_transcript:20975.p1	type:complete len:348 gc:universal Of_RNA_HQ_transcript:20975:23-1066(+)	RNA_HQ_transcript:20975.p1	2
282	3.44	3.54	15.6	15.6	15.6	Of_RNA_HQ_transcript:66741.p1	type:5prime_partial len:110 gc:universal Of_RNA_HQ_transcript:66741:3-332(+)	RNA_HQ_transcript:66741.p1	2
283	3.39	3.63	2.243	1.898	1.553	CRM22_008590.p1	type:complete len:1740 gc:universal CRM22_008590:1-5220(+)	008590.p1	3
285	3.16	3.24	10.81	9.189	9.189	Of_RNA_HQ_transcript:26388.p1	type:5prime_partial len:371 gc:universal Of_RNA_HQ_transcript:26388:2-1114(+)	RNA_HQ_transcript:26388.p1	3
286	3.13	7.41	16.04	14.03	10.24	Of_RNA_HQ_transcript:7819.p1	type:5prime_partial len:450 gc:universal Of_RNA_HQ_transcript:7819:3-1352(+)	RNA_HQ_transcript:7819.p1	4
287	3.12	3.25	11.62	11.62	11.62	Of_RNA_HQ_transcript:32479.p1	type:5prime_partial len:199 gc:universal Of_RNA_HQ_transcript:32479:1-597(+)	RNA_HQ_transcript:32479.p1	2
288	3.08	7.75	18.16	13.79	11.6	Of_RNA_HQ_transcript:15381.p1	type:5prime_partial len:458 gc:universal Of_RNA_HQ_transcript:15381:1-1374(+)	RNA_HQ_transcript:15381.p1	6
289	2.9	2.99	14.2	14.2	10.23	Of_RNA_HQ_transcript:69835.p1	type:complete len:177 gc:universal Of_RNA_HQ_transcript:69835:22-552(+)	RNA_HQ_transcript:69835.p1	2
290	2.8	2.85	22.75	10.05	10.05	Of_RNA_HQ_transcript:32540.p1	type:complete len:190 gc:universal Of_RNA_HQ_transcript:32540:188-757(+)	RNA_HQ_transcript:32540.p1	2
291	2.77	2.95	18.75	9.539	6.908	Of_RNA_HQ_transcript:21577.p1	type:5prime_partial len:305 gc:universal Of_RNA_HQ_transcript:21577:1-915(+)	RNA_HQ_transcript:21577.p1	2
292	2.69	2.74	24.37	19.33	19.33	CRM22_000166.p1	type:complete len:120 gc:universal CRM22_000166:1-360(+)	000166.p1	2
293	2.68	2.86	0.8539	0.7416	0.7416	CRM22_006789.p1	type:complete len:4451 gc:universal CRM22_006789:1-13353(+)	006789.p1	3
294	2.64	2.76	1.983	1.526	1.526	CRM22_005470.5.p1	type:complete len:1312 gc:universal CRM22_005470.5:1-3936(+)	005470.5.p1	2
295	2.6	2.62	16.3	16.3	16.3	Of_RNA_HQ_transcript:58537.p1	type:5prime_partial len:136 gc:universal Of_RNA_HQ_transcript:58537:1-408(+)	RNA_HQ_transcript:58537.p1	2
296	2.56	2.61	14.65	9.979	8.705	Of_RNA_HQ_transcript:7426.p1	type:5prime_partial len:472 gc:universal Of_RNA_HQ_transcript:7426:2-1417(+)	RNA_HQ_transcript:7426.p1	3
297	2.55	37.78	68.56	62.63	58.25	Of_RNA_HQ_transcript:28812.p1	type:5prime_partial len:389 gc:universal Of_RNA_HQ_transcript:28812:1-1167(+)	RNA_HQ_transcript:28812.p1	60
298	2.54	20.11	41.55	41.55	39.44	Of_RNA_HQ_transcript:31957.p1	type:5prime_partial len:285 gc:universal Of_RNA_HQ_transcript:31957:1-855(+)	RNA_HQ_transcript:31957.p1	10
300	2.38	10.16	39.17	38.22	33.12	Of_RNA_HQ_transcript:30882.p1	type:complete len:315 gc:universal Of_RNA_HQ_transcript:30882:190-1134(+)	RNA_HQ_transcript:30882.p1	16
301	2.38	2.4	23.08	23.08	23.08	Of_RNA_HQ_transcript:63144.p1	type:complete len:144 gc:universal Of_RNA_HQ_transcript:63144:55-486(+)	RNA_HQ_transcript:63144.p1	4
308	2.17	2.22	9.228	4.866	3.691	Of_RNA_HQ_transcript:242.p1	type:complete len:597 gc:universal Of_RNA_HQ_transcript:242:66-1856(+)	RNA_HQ_transcript:242.p1	2
310	2.15	2.22	3.749	3.187	2.156	Of_RNA_HQ_transcript:68.p1	type:complete len:1068 gc:universal Of_RNA_HQ_transcript:68:82-3285(+)	RNA_HQ_transcript:68.p1	2
312	2.07	6.1	24.86	19.34	14.92	Of_RNA_HQ_transcript:9457.p1	type:complete len:182 gc:universal Of_RNA_HQ_transcript:9457:80-625(+)	RNA_HQ_transcript:9457.p1	4
314	2.06	2.07	32	17.6	17.6	Of_RNA_HQ_transcript:80049.p1	type:5prime_partial len:126 gc:universal Of_RNA_HQ_transcript:80049:2-379(+)	RNA_HQ_transcript:80049.p1	2
319	2.03	2.05	23.75	16.86	14.94	Of_RNA_HQ_transcript:33841.p1	type:complete len:262 gc:universal Of_RNA_HQ_transcript:33841:302-1087(+)	RNA_HQ_transcript:33841.p1	4
353	2	8.01	26.7	19.46	19.46	CRM22_000656.p1	type:complete len:222 gc:universal CRM22_000656:1-666(+)	000656.p1	4
346	2	33.59	52.39	50.53	45.74	Of_RNA_HQ_transcript:26283.p1	type:complete len:377 gc:universal Of_RNA_HQ_transcript:26283:41-1171(+)	RNA_HQ_transcript:26283.p1	28
345	2	34.36	61.76	59.41	59.41	Of_RNA_HQ_transcript:33518.p1	type:5prime_partial len:341 gc:universal Of_RNA_HQ_transcript:33518:1-1023(+)	RNA_HQ_transcript:33518.p1	57
344	2	53.58	45.6	42.5	40.8	Of_RNA_HQ_transcript:3360.p1	type:complete len:648 gc:universal Of_RNA_HQ_transcript:3360:37-1980(+)	RNA_HQ_transcript:3360.p1	38
349	2	28.3	67.77	67.77	67.77	Of_RNA_HQ_transcript:42325.p1	type:complete len:274 gc:universal Of_RNA_HQ_transcript:42325:39-860(+)	RNA_HQ_transcript:42325.p1	36
347	2	32.65	76.6	72.34	68.94	Of_RNA_HQ_transcript:45805.p1	type:complete len:236 gc:universal Of_RNA_HQ_transcript:45805:118-825(+)	RNA_HQ_transcript:45805.p1	43
348	2	30.37	59.54	57.25	57.25	Of_RNA_HQ_transcript:52193.p1	type:5prime_partial len:263 gc:universal Of_RNA_HQ_transcript:52193:2-790(+)	RNA_HQ_transcript:52193.p1	37
385	2	2	9.859	9.859	9.859	Of_RNA_HQ_transcript:64942.p1	type:complete len:143 gc:universal Of_RNA_HQ_transcript:64942:126-554(+)	RNA_HQ_transcript:64942.p1	2
350	2	23.48	63.78	54.05	54.05	Of_RNA_HQ_transcript:70199.p1	type:5prime_partial len:186 gc:universal Of_RNA_HQ_transcript:70199:1-558(+)	RNA_HQ_transcript:70199.p1	19
356	2	4	15.33	15.33	15.33	Of_RNA_HQ_transcript:76511.p1	type:5prime_partial len:138 gc:universal Of_RNA_HQ_transcript:76511:3-416(+)	RNA_HQ_transcript:76511.p1	2
351	2	13.44	49.66	49.66	49.66	Of_RNA_HQ_transcript:9576.p3	type:complete len:148 gc:universal Of_RNA_HQ_transcript:9576:1041-1484(+)	RNA_HQ_transcript:9576.p3	11
419	1.59	1.72	22.34	13.71	10.66	Of_RNA_HQ_transcript:20685.p1	type:complete len:198 gc:universal Of_RNA_HQ_transcript:20685:169-762(+)	RNA_HQ_transcript:20685.p1	2
421	1.55	16.21	45.18	40.79	36.4	CRM22_001126.p1	type:3prime_partial len:229 gc:universal CRM22_001126:1-684(+)	001126.p1	13
422	1.52	8.08	11.98	6.912	5.991	Of_RNA_HQ_transcript:2772.p1	type:complete len:652 gc:universal Of_RNA_HQ_transcript:2772:90-2045(+)	RNA_HQ_transcript:2772.p1	4
427	1.34	1.49	18	18	18	Of_RNA_HQ_transcript:30700.p2	type:complete len:101 gc:universal Of_RNA_HQ_transcript:30700:10-312(+)	RNA_HQ_transcript:30700.p2	2
