# Supplementary material for: Secreted and surface proteome and transcriptome of Opisthorchis felineus
Source: Front Parasitol. 2023 Oct 10;2:1195457. doi: 10.3389/fpara.2023.1195457 (PMC11732047; doi:10.3389/fpara.2023.1195457)
Supplement: Supplementary file 13 [file Table_10.xlsx]

## Sheet: Sheet1
Supplementary Table S10 TEG3 Proteinpilot search results. Proteinpilot generated search report from the TEG3 protein fraction.
N	Unused	Total	%Cov	%Cov(50)	%Cov(95)	Accession	Name	Species	Peptides(95%)
1	61.34	61.34	43.82	43.07	41.58	Of_RNA_HQ_transcript:2810.p1	type:5prime_partial len:672 gc:universal Of_RNA_HQ_transcript:2810:3-2018(+)	RNA_HQ_transcript:2810.p1	35
3	55.53	55.52	9.55	7.143	5.971	CRM22_006631.1.p1	type:complete len:6399 gc:universal CRM22_006631.1:1-19197(+)	006631.1.p1	27
4	47.74	47.72	40.94	36.24	29.05	Of_RNA_HQ_transcript:1563.p1	type:5prime_partial len:724 gc:universal Of_RNA_HQ_transcript:1563:2-2173(+)	RNA_HQ_transcript:1563.p1	23
5	45.72	45.72	17.9	16.72	12.04	CRM22_001483.1.p1	type:complete len:1945 gc:universal CRM22_001483.1:1-5835(+)	001483.1.p1	22
7	40.98	40.98	44.53	40.07	36.18	Of_RNA_HQ_transcript:3793.p1	type:5prime_partial len:540 gc:universal Of_RNA_HQ_transcript:3793:3-1622(+)	RNA_HQ_transcript:3793.p1	27
10	31.79	32.15	72.4	68.33	57.92	Of_RNA_HQ_transcript:23672.p1	type:5prime_partial len:222 gc:universal Of_RNA_HQ_transcript:23672:1-666(+)	RNA_HQ_transcript:23672.p1	28
11	30.91	30.99	53.71	47.83	44.5	Of_RNA_HQ_transcript:19457.p1	type:5prime_partial len:392 gc:universal Of_RNA_HQ_transcript:19457:3-1178(+)	RNA_HQ_transcript:19457.p1	26
12	30.86	30.96	40.33	38.67	37.02	Of_RNA_HQ_transcript:15567.p1	type:complete len:363 gc:universal Of_RNA_HQ_transcript:15567:193-1281(+)	RNA_HQ_transcript:15567.p1	25
13	30.41	30.42	42.38	37.73	34.11	Of_RNA_HQ_transcript:24602.p1	type:5prime_partial len:388 gc:universal Of_RNA_HQ_transcript:24602:1-1164(+)	RNA_HQ_transcript:24602.p1	24
14	30.06	30.16	28.8	24.76	23.62	Of_RNA_HQ_transcript:3107.p1	type:complete len:619 gc:universal Of_RNA_HQ_transcript:3107:100-1956(+)	RNA_HQ_transcript:3107.p1	20
15	28.96	29.01	10.74	8.22	5.865	CRM22_003879.p1	type:complete len:2422 gc:universal CRM22_003879:1-7266(+)	003879.p1	14
16	28.83	28.87	13.01	11.94	9.239	CRM22_003222.p1	type:complete len:1592 gc:universal CRM22_003222:1-4776(+)	003222.p1	14
17	28.07	28.07	56.13	55.66	52.36	Of_RNA_HQ_transcript:57224.p1	type:complete len:213 gc:universal Of_RNA_HQ_transcript:57224:31-669(+)	RNA_HQ_transcript:57224.p1	20
18	27.07	27.13	38.91	36.17	32.52	Of_RNA_HQ_transcript:32345.p1	type:complete len:330 gc:universal Of_RNA_HQ_transcript:32345:32-1021(+)	RNA_HQ_transcript:32345.p1	16
19	26.67	26.85	13.78	12.76	8.965	CRM22_000137.p1	type:complete len:1373 gc:universal CRM22_000137:1-4119(+)	000137.p1	12
20	25.94	25.98	40	35.66	30.84	Of_RNA_HQ_transcript:15730.p1	type:5prime_partial len:416 gc:universal Of_RNA_HQ_transcript:15730:1-1248(+)	RNA_HQ_transcript:15730.p1	17
21	25.67	25.71	30.66	30.66	28.46	Of_RNA_HQ_transcript:8791.p1	type:5prime_partial len:500 gc:universal Of_RNA_HQ_transcript:8791:2-1501(+)	RNA_HQ_transcript:8791.p1	14
22	25	25.04	38.32	36.68	34.24	Of_RNA_HQ_transcript:20911.p1	type:5prime_partial len:369 gc:universal Of_RNA_HQ_transcript:20911:1-1107(+)	RNA_HQ_transcript:20911.p1	14
23	24.73	24.78	48.08	48.08	45.38	Of_RNA_HQ_transcript:48226.p1	type:5prime_partial len:261 gc:universal Of_RNA_HQ_transcript:48226:3-785(+)	RNA_HQ_transcript:48226.p1	16
24	24.36	24.48	25.9	22	18.09	Of_RNA_HQ_transcript:3196.p1	type:complete len:692 gc:universal Of_RNA_HQ_transcript:3196:26-2101(+)	RNA_HQ_transcript:3196.p1	11
25	23.96	23.96	41.25	41.25	41.25	Of_RNA_HQ_transcript:26046.p1	type:complete len:338 gc:universal Of_RNA_HQ_transcript:26046:73-1086(+)	RNA_HQ_transcript:26046.p1	19
27	22.24	22.36	25.65	25.65	19.28	Of_RNA_HQ_transcript:6139.p1	type:5prime_partial len:504 gc:universal Of_RNA_HQ_transcript:6139:3-1514(+)	RNA_HQ_transcript:6139.p1	11
28	22.05	22.13	14	10.9	9.472	Of_RNA_HQ_transcript:54.p1	type:5prime_partial len:1194 gc:universal Of_RNA_HQ_transcript:54:2-3583(+)	RNA_HQ_transcript:54.p1	11
29	21.97	22.1	29.56	25.99	22.82	Of_RNA_HQ_transcript:4091.p1	type:5prime_partial len:505 gc:universal Of_RNA_HQ_transcript:4091:2-1516(+)	RNA_HQ_transcript:4091.p1	15
30	21.82	21.99	25.59	22.99	22.99	Of_RNA_HQ_transcript:14139.p1	type:5prime_partial len:423 gc:universal Of_RNA_HQ_transcript:14139:1-1269(+)	RNA_HQ_transcript:14139.p1	14
31	21.31	21.8	9.888	7.286	5.324	CRM22_010478.5.p1	type:complete len:2499 gc:universal CRM22_010478.5:1-7497(+)	010478.5.p1	11
32	20.62	20.63	19.82	16.14	12.86	Of_RNA_HQ_transcript:1084.p1	type:5prime_partial len:763 gc:universal Of_RNA_HQ_transcript:1084:3-2291(+)	RNA_HQ_transcript:1084.p1	11
33	20.23	21.13	37.56	36.01	30.57	Of_RNA_HQ_transcript:12440.p1	type:5prime_partial len:387 gc:universal Of_RNA_HQ_transcript:12440:2-1162(+)	RNA_HQ_transcript:12440.p1	13
34	19.94	19.97	58.1	53.63	51.96	Of_RNA_HQ_transcript:71602.p1	type:5prime_partial len:180 gc:universal Of_RNA_HQ_transcript:71602:1-540(+)	RNA_HQ_transcript:71602.p1	19
35	19.4	19.46	33.93	25.85	21.54	Of_RNA_HQ_transcript:6891.p1	type:5prime_partial len:558 gc:universal Of_RNA_HQ_transcript:6891:3-1676(+)	RNA_HQ_transcript:6891.p1	10
36	19.04	19.28	41.58	38.12	34.65	Of_RNA_HQ_transcript:62372.p1	type:complete len:203 gc:universal Of_RNA_HQ_transcript:62372:58-666(+)	RNA_HQ_transcript:62372.p1	10
37	18.75	18.83	26.18	23.69	22.19	Of_RNA_HQ_transcript:15224.p1	type:5prime_partial len:402 gc:universal Of_RNA_HQ_transcript:15224:1-1206(+)	RNA_HQ_transcript:15224.p1	14
38	18.66	18.76	32.48	27.65	27.65	Of_RNA_HQ_transcript:43574.p1	type:5prime_partial len:312 gc:universal Of_RNA_HQ_transcript:43574:3-938(+)	RNA_HQ_transcript:43574.p1	18
39	18.18	18.4	53.73	53.73	52.24	Of_RNA_HQ_transcript:66175.p1	type:5prime_partial len:202 gc:universal Of_RNA_HQ_transcript:66175:1-606(+)	RNA_HQ_transcript:66175.p1	34
40	17.56	17.71	62.24	62.24	58.04	Of_RNA_HQ_transcript:74033.p1	type:5prime_partial len:144 gc:universal Of_RNA_HQ_transcript:74033:2-433(+)	RNA_HQ_transcript:74033.p1	11
41	17.38	17.48	47.06	47.06	47.06	Of_RNA_HQ_transcript:56076.p1	type:complete len:188 gc:universal Of_RNA_HQ_transcript:56076:57-620(+)	RNA_HQ_transcript:56076.p1	11
42	16.88	17.38	14	13.06	11.91	Of_RNA_HQ_transcript:514.p1	type:5prime_partial len:958 gc:universal Of_RNA_HQ_transcript:514:1-2874(+)	RNA_HQ_transcript:514.p1	10
43	16.27	16.29	26.21	24.5	22.51	Of_RNA_HQ_transcript:32903.p1	type:5prime_partial len:352 gc:universal Of_RNA_HQ_transcript:32903:2-1057(+)	RNA_HQ_transcript:32903.p1	10
44	15.59	15.62	30.48	28.08	22.26	Of_RNA_HQ_transcript:104.p2	type:complete len:293 gc:universal Of_RNA_HQ_transcript:104:1418-2296(+)	RNA_HQ_transcript:104.p2	10
45	15.27	15.31	18.55	11.51	9.05	Of_RNA_HQ_transcript:552.p1	type:complete len:896 gc:universal Of_RNA_HQ_transcript:552:47-2734(+)	RNA_HQ_transcript:552.p1	7
46	15.05	15.09	21.78	13.44	10.47	Of_RNA_HQ_transcript:1801.p1	type:5prime_partial len:708 gc:universal Of_RNA_HQ_transcript:1801:1-2124(+)	RNA_HQ_transcript:1801.p1	7
47	14.94	15.02	20.11	16.89	11.76	Of_RNA_HQ_transcript:7357.p1	type:5prime_partial len:528 gc:universal Of_RNA_HQ_transcript:7357:2-1585(+)	RNA_HQ_transcript:7357.p1	7
48	14.47	14.49	21.41	21.41	18.16	Of_RNA_HQ_transcript:104.p1	type:complete len:370 gc:universal Of_RNA_HQ_transcript:104:207-1316(+)	RNA_HQ_transcript:104.p1	7
49	14.26	14.28	40.22	40.22	33.52	Of_RNA_HQ_transcript:69659.p1	type:5prime_partial len:180 gc:universal Of_RNA_HQ_transcript:69659:1-540(+)	RNA_HQ_transcript:69659.p1	10
50	13.67	13.78	33.58	27.74	27.74	Of_RNA_HQ_transcript:41142.p1	type:5prime_partial len:275 gc:universal Of_RNA_HQ_transcript:41142:1-825(+)	RNA_HQ_transcript:41142.p1	8
51	13.28	13.38	20.75	16.46	13.95	Of_RNA_HQ_transcript:1645.p1	type:5prime_partial len:560 gc:universal Of_RNA_HQ_transcript:1645:1-1680(+)	RNA_HQ_transcript:1645.p1	8
52	12.7	12.71	45.27	41.22	36.49	Of_RNA_HQ_transcript:69288.p1	type:complete len:149 gc:universal Of_RNA_HQ_transcript:69288:88-534(+)	RNA_HQ_transcript:69288.p1	7
53	12.6	12.69	44.53	41.3	27.53	Of_RNA_HQ_transcript:27912.p1	type:complete len:248 gc:universal Of_RNA_HQ_transcript:27912:214-957(+)	RNA_HQ_transcript:27912.p1	7
54	12.31	12.32	20.71	14.99	12.81	Of_RNA_HQ_transcript:17370.p1	type:complete len:368 gc:universal Of_RNA_HQ_transcript:17370:45-1148(+)	RNA_HQ_transcript:17370.p1	6
55	12.21	12.22	33.6	33.6	29.6	Of_RNA_HQ_transcript:80114.p1	type:5prime_partial len:126 gc:universal Of_RNA_HQ_transcript:80114:2-379(+)	RNA_HQ_transcript:80114.p1	6
56	12.09	12.27	13.54	13.54	8.239	Of_RNA_HQ_transcript:830.p1	type:complete len:887 gc:universal Of_RNA_HQ_transcript:830:35-2695(+)	RNA_HQ_transcript:830.p1	6
57	12	12	32.98	32.98	32.98	Of_RNA_HQ_transcript:67016.p1	type:5prime_partial len:192 gc:universal Of_RNA_HQ_transcript:67016:2-577(+)	RNA_HQ_transcript:67016.p1	12
58	11.66	11.82	19.22	19.03	13.43	Of_RNA_HQ_transcript:6910.p1	type:complete len:537 gc:universal Of_RNA_HQ_transcript:6910:30-1640(+)	RNA_HQ_transcript:6910.p1	6
59	10.94	11.03	17.97	14.65	10.35	Of_RNA_HQ_transcript:7333.p1	type:complete len:513 gc:universal Of_RNA_HQ_transcript:7333:47-1585(+)	RNA_HQ_transcript:7333.p1	5
60	10.77	10.8	58.74	58.74	58.74	Of_RNA_HQ_transcript:36090.p1	type:5prime_partial len:144 gc:universal Of_RNA_HQ_transcript:36090:2-433(+)	RNA_HQ_transcript:36090.p1	8
61	10.76	10.79	18.44	18.44	18.44	Of_RNA_HQ_transcript:11570.p1	type:complete len:359 gc:universal Of_RNA_HQ_transcript:11570:150-1226(+)	RNA_HQ_transcript:11570.p1	6
62	10.48	10.53	12.24	11.33	6.901	Of_RNA_HQ_transcript:1288.p1	type:5prime_partial len:769 gc:universal Of_RNA_HQ_transcript:1288:3-2309(+)	RNA_HQ_transcript:1288.p1	6
65	10.41	10.56	21.75	20	11.07	Of_RNA_HQ_transcript:8963.p1	type:5prime_partial len:516 gc:universal Of_RNA_HQ_transcript:8963:3-1550(+)	RNA_HQ_transcript:8963.p1	5
66	10.18	10.23	25	19.03	15.63	Of_RNA_HQ_transcript:18556.p1	type:5prime_partial len:353 gc:universal Of_RNA_HQ_transcript:18556:1-1059(+)	RNA_HQ_transcript:18556.p1	6
67	9.54	9.98	19.46	15.68	14.32	Of_RNA_HQ_transcript:24477.p1	type:5prime_partial len:371 gc:universal Of_RNA_HQ_transcript:24477:1-1113(+)	RNA_HQ_transcript:24477.p1	6
68	9.46	9.51	2.024	0.7627	0.7627	CRM22_010460.p1	type:complete len:6819 gc:universal CRM22_010460:1-20457(+)	010460.p1	5
69	9.26	9.29	37.5	30.77	30.77	Of_RNA_HQ_transcript:15065.p2	type:5prime_partial len:105 gc:universal Of_RNA_HQ_transcript:15065:2-316(+)	RNA_HQ_transcript:15065.p2	5
70	9.22	9.3	23.15	17.45	17.45	Of_RNA_HQ_transcript:34414.p1	type:5prime_partial len:299 gc:universal Of_RNA_HQ_transcript:34414:3-899(+)	RNA_HQ_transcript:34414.p1	8
71	8.47	8.49	18.84	11.91	9.972	Of_RNA_HQ_transcript:3970.p1	type:complete len:362 gc:universal Of_RNA_HQ_transcript:3970:128-1213(+)	RNA_HQ_transcript:3970.p1	4
72	8.38	8.46	6.036	4.067	2.012	CRM22_007109.1.p1	type:complete len:2337 gc:universal CRM22_007109.1:1-7011(+)	007109.1.p1	5
73	7.98	8.02	41.67	33.33	33.33	Of_RNA_HQ_transcript:48553.p1	type:5prime_partial len:145 gc:universal Of_RNA_HQ_transcript:48553:1-435(+)	RNA_HQ_transcript:48553.p1	4
75	7.9	8.01	14.29	11.07	9.256	Of_RNA_HQ_transcript:8186.p1	type:complete len:498 gc:universal Of_RNA_HQ_transcript:8186:75-1568(+)	RNA_HQ_transcript:8186.p1	5
76	7.83	7.85	2.414	2.02	2.02	CRM22_002792.p1	type:complete len:2031 gc:universal CRM22_002792:1-6093(+)	002792.p1	5
77	7.75	7.78	11.67	11.67	11.67	Of_RNA_HQ_transcript:11300.p1	type:complete len:481 gc:universal Of_RNA_HQ_transcript:11300:57-1499(+)	RNA_HQ_transcript:11300.p1	6
78	7.54	7.58	14.73	13.03	13.03	Of_RNA_HQ_transcript:19047.p1	type:complete len:354 gc:universal Of_RNA_HQ_transcript:19047:85-1146(+)	RNA_HQ_transcript:19047.p1	5
79	7.21	7.34	13.52	10.75	7.68	Of_RNA_HQ_transcript:2641.p1	type:complete len:652 gc:universal Of_RNA_HQ_transcript:2641:42-1997(+)	RNA_HQ_transcript:2641.p1	5
80	6.91	6.94	14.54	12.57	7.662	Of_RNA_HQ_transcript:4303.p1	type:5prime_partial len:510 gc:universal Of_RNA_HQ_transcript:4303:3-1532(+)	RNA_HQ_transcript:4303.p1	3
81	6.87	6.92	22.87	19.68	19.68	Of_RNA_HQ_transcript:20375.p1	type:complete len:189 gc:universal Of_RNA_HQ_transcript:20375:661-1227(+)	RNA_HQ_transcript:20375.p1	4
83	6.7	6.81	0.9973	0.6051	0.437	CRM22_003893.3.p1	type:complete len:17850 gc:universal CRM22_003893.3:1-53550(+)	003893.3.p1	4
84	6.66	6.68	27.62	22.1	22.1	Of_RNA_HQ_transcript:39240.p1	type:complete len:182 gc:universal Of_RNA_HQ_transcript:39240:88-633(+)	RNA_HQ_transcript:39240.p1	4
85	6.51	6.77	11.38	8.5	3.375	Of_RNA_HQ_transcript:986.p1	type:complete len:801 gc:universal Of_RNA_HQ_transcript:986:55-2457(+)	RNA_HQ_transcript:986.p1	3
86	6.48	8.54	49.69	49.08	30.06	Of_RNA_HQ_transcript:37704.p1	type:5prime_partial len:164 gc:universal Of_RNA_HQ_transcript:37704:3-494(+)	RNA_HQ_transcript:37704.p1	4
87	6.39	6.4	8.897	8.897	5.694	Of_RNA_HQ_transcript:493.p1	type:complete len:563 gc:universal Of_RNA_HQ_transcript:493:63-1751(+)	RNA_HQ_transcript:493.p1	3
88	6.24	6.25	27.07	20.99	14.36	Of_RNA_HQ_transcript:43298.p1	type:complete len:182 gc:universal Of_RNA_HQ_transcript:43298:100-645(+)	RNA_HQ_transcript:43298.p1	3
89	6.08	6.08	24.43	14.49	9.943	Of_RNA_HQ_transcript:24536.p1	type:5prime_partial len:353 gc:universal Of_RNA_HQ_transcript:24536:1-1059(+)	RNA_HQ_transcript:24536.p1	3
90	6.06	6.16	27.81	27.81	21.39	Of_RNA_HQ_transcript:20375.p2	type:complete len:188 gc:universal Of_RNA_HQ_transcript:20375:240-803(+)	RNA_HQ_transcript:20375.p2	3
92	6.05	6.05	10.88	10.88	9.259	Of_RNA_HQ_transcript:8416.p1	type:complete len:433 gc:universal Of_RNA_HQ_transcript:8416:173-1471(+)	RNA_HQ_transcript:8416.p1	4
93	6.04	6.04	7.861	6.764	6.764	Of_RNA_HQ_transcript:8733.p1	type:5prime_partial len:548 gc:universal Of_RNA_HQ_transcript:8733:1-1644(+)	RNA_HQ_transcript:8733.p1	5
94	6.01	6.01	27.91	20.93	20.93	Of_RNA_HQ_transcript:55014.p1	type:5prime_partial len:130 gc:universal Of_RNA_HQ_transcript:55014:3-392(+)	RNA_HQ_transcript:55014.p1	4
95	6	6	9.821	9.821	9.821	Of_RNA_HQ_transcript:60008.p1	type:5prime_partial len:225 gc:universal Of_RNA_HQ_transcript:60008:3-677(+)	RNA_HQ_transcript:60008.p1	3
96	5.82	5.93	9.753	6.345	3.878	Of_RNA_HQ_transcript:396.p1	type:5prime_partial len:852 gc:universal Of_RNA_HQ_transcript:396:3-2558(+)	RNA_HQ_transcript:396.p1	4
97	5.8	5.93	15.55	11.23	9.071	Of_RNA_HQ_transcript:8077.p1	type:5prime_partial len:464 gc:universal Of_RNA_HQ_transcript:8077:1-1392(+)	RNA_HQ_transcript:8077.p1	4
98	5.7	5.83	11.46	11.46	6.173	Of_RNA_HQ_transcript:5148.p1	type:complete len:568 gc:universal Of_RNA_HQ_transcript:5148:39-1742(+)	RNA_HQ_transcript:5148.p1	3
100	5.66	5.76	23.19	23.19	22.46	Of_RNA_HQ_transcript:104.p3	type:complete len:139 gc:universal Of_RNA_HQ_transcript:104:2388-2804(+)	RNA_HQ_transcript:104.p3	3
101	5.05	5.12	14.48	7.81	6.286	Of_RNA_HQ_transcript:6275.p1	type:complete len:526 gc:universal Of_RNA_HQ_transcript:6275:134-1711(+)	RNA_HQ_transcript:6275.p1	3
102	4.93	4.99	9.61	5.974	4.416	Of_RNA_HQ_transcript:1157.p1	type:complete len:771 gc:universal Of_RNA_HQ_transcript:1157:26-2338(+)	RNA_HQ_transcript:1157.p1	3
103	4.67	4.71	11.06	9.447	7.834	Of_RNA_HQ_transcript:9658.p1	type:5prime_partial len:435 gc:universal Of_RNA_HQ_transcript:9658:2-1306(+)	RNA_HQ_transcript:9658.p1	3
104	4.64	4.67	6.091	3.934	3.934	Of_RNA_HQ_transcript:482.p1	type:5prime_partial len:789 gc:universal Of_RNA_HQ_transcript:482:1-2367(+)	RNA_HQ_transcript:482.p1	3
105	4.57	4.6	9.541	7.339	4.404	Of_RNA_HQ_transcript:2584.p1	type:complete len:546 gc:universal Of_RNA_HQ_transcript:2584:41-1678(+)	RNA_HQ_transcript:2584.p1	2
106	4.32	4.33	10.22	7.348	3.763	Of_RNA_HQ_transcript:5459.p1	type:complete len:559 gc:universal Of_RNA_HQ_transcript:5459:35-1711(+)	RNA_HQ_transcript:5459.p1	2
107	4.3	4.31	16.96	16.96	12.87	Of_RNA_HQ_transcript:61478.p1	type:5prime_partial len:172 gc:universal Of_RNA_HQ_transcript:61478:1-516(+)	RNA_HQ_transcript:61478.p1	2
108	4.23	4.24	6.134	3.992	2.921	Of_RNA_HQ_transcript:297.p1	type:5prime_partial len:1028 gc:universal Of_RNA_HQ_transcript:297:1-3084(+)	RNA_HQ_transcript:297.p1	2
110	4.05	4.05	7.547	4.974	4.974	Of_RNA_HQ_transcript:5282.p1	type:5prime_partial len:584 gc:universal Of_RNA_HQ_transcript:5282:3-1754(+)	RNA_HQ_transcript:5282.p1	2
109	4.05	4.05	30.63	16.22	16.22	Of_RNA_HQ_transcript:83090.p1	type:5prime_partial len:112 gc:universal Of_RNA_HQ_transcript:83090:3-338(+)	RNA_HQ_transcript:83090.p1	2
111	4.03	4.04	10.16	7.869	7.869	Of_RNA_HQ_transcript:25647.p1	type:5prime_partial len:306 gc:universal Of_RNA_HQ_transcript:25647:2-919(+)	RNA_HQ_transcript:25647.p1	3
113	4.01	4.01	3.966	2.361	2.361	CRM22_003327.1.p1	type:complete len:1060 gc:universal CRM22_003327.1:1-3180(+)	003327.1.p1	2
112	4.01	4.77	16.08	11.17	11.17	Of_RNA_HQ_transcript:16584.p1	type:complete len:368 gc:universal Of_RNA_HQ_transcript:16584:63-1166(+)	RNA_HQ_transcript:16584.p1	4
116	4	4	5.67	3.78	3.78	Of_RNA_HQ_transcript:1616.p1	type:complete len:583 gc:universal Of_RNA_HQ_transcript:1616:304-2052(+)	RNA_HQ_transcript:1616.p1	2
115	4	8	13.24	13.24	13.24	Of_RNA_HQ_transcript:32299.p1	type:5prime_partial len:341 gc:universal Of_RNA_HQ_transcript:32299:3-1025(+)	RNA_HQ_transcript:32299.p1	5
114	4	12.82	28.37	27.91	27.91	Of_RNA_HQ_transcript:55551.p1	type:complete len:216 gc:universal Of_RNA_HQ_transcript:55551:150-797(+)	RNA_HQ_transcript:55551.p1	10
117	3.96	4	12.41	12.41	12.41	Of_RNA_HQ_transcript:76648.p1	type:5prime_partial len:138 gc:universal Of_RNA_HQ_transcript:76648:2-415(+)	RNA_HQ_transcript:76648.p1	2
118	3.87	3.95	6.961	5.622	2.677	Of_RNA_HQ_transcript:828.p1	type:5prime_partial len:748 gc:universal Of_RNA_HQ_transcript:828:2-2245(+)	RNA_HQ_transcript:828.p1	2
119	3.85	9.41	45.58	45.58	40.82	Of_RNA_HQ_transcript:7547.p2	type:complete len:148 gc:universal Of_RNA_HQ_transcript:7547:1300-1743(+)	RNA_HQ_transcript:7547.p2	6
120	3.71	3.76	0.8764	0.5843	0.5843	CRM22_006789.p1	type:complete len:4451 gc:universal CRM22_006789:1-13353(+)	006789.p1	2
121	3.67	3.71	10.06	7.263	7.263	Of_RNA_HQ_transcript:31004.p1	type:5prime_partial len:359 gc:universal Of_RNA_HQ_transcript:31004:2-1078(+)	RNA_HQ_transcript:31004.p1	2
123	3.66	3.72	4.324	3.492	2.716	CRM22_005376.p1	type:complete len:1805 gc:universal CRM22_005376:1-5415(+)	005376.p1	2
122	3.66	3.73	10.74	7.789	7.789	Of_RNA_HQ_transcript:4104.p1	type:5prime_partial len:476 gc:universal Of_RNA_HQ_transcript:4104:1-1428(+)	RNA_HQ_transcript:4104.p1	3
124	3.54	3.62	11.97	5.986	5.986	Of_RNA_HQ_transcript:17972.p1	type:complete len:285 gc:universal Of_RNA_HQ_transcript:17972:87-941(+)	RNA_HQ_transcript:17972.p1	2
125	3.53	3.59	20.5	10.56	10.56	Of_RNA_HQ_transcript:41442.p1	type:5prime_partial len:162 gc:universal Of_RNA_HQ_transcript:41442:1-486(+)	RNA_HQ_transcript:41442.p1	2
126	3.52	3.61	11.11	7.088	3.831	Of_RNA_HQ_transcript:7061.p1	type:5prime_partial len:523 gc:universal Of_RNA_HQ_transcript:7061:2-1570(+)	RNA_HQ_transcript:7061.p1	2
127	3.48	3.54	5.844	5.844	5.844	Of_RNA_HQ_transcript:54101.p1	type:5prime_partial len:155 gc:universal Of_RNA_HQ_transcript:54101:1-465(+)	RNA_HQ_transcript:54101.p1	2
128	3.44	3.61	13.72	11.86	4.651	Of_RNA_HQ_transcript:16317.p1	type:5prime_partial len:431 gc:universal Of_RNA_HQ_transcript:16317:1-1293(+)	RNA_HQ_transcript:16317.p1	3
129	3.32	3.38	17.81	13.24	13.24	Of_RNA_HQ_transcript:55754.p1	type:5prime_partial len:220 gc:universal Of_RNA_HQ_transcript:55754:1-660(+)	RNA_HQ_transcript:55754.p1	2
131	2.94	5.07	10.62	9.558	6.018	Of_RNA_HQ_transcript:4084.p1	type:complete len:566 gc:universal Of_RNA_HQ_transcript:4084:241-1938(+)	RNA_HQ_transcript:4084.p1	3
132	2.72	4.9	12.39	10.27	2.87	Of_RNA_HQ_transcript:3375.p1	type:5prime_partial len:663 gc:universal Of_RNA_HQ_transcript:3375:3-1991(+)	RNA_HQ_transcript:3375.p1	2
134	2.66	2.72	5.115	5.115	5.115	Of_RNA_HQ_transcript:21963.p1	type:5prime_partial len:392 gc:universal Of_RNA_HQ_transcript:21963:3-1178(+)	RNA_HQ_transcript:21963.p1	2
135	2.63	2.68	8.56	8.56	8.56	CRM22_005450.1.p1	type:complete len:258 gc:universal CRM22_005450.1:1-774(+)	005450.1.p1	2
137	2.49	2.56	5.668	4.453	4.453	Of_RNA_HQ_transcript:7986.p1	type:complete len:495 gc:universal Of_RNA_HQ_transcript:7986:48-1532(+)	RNA_HQ_transcript:7986.p1	2
138	2.48	2.57	7.407	7.407	7.407	Of_RNA_HQ_transcript:32540.p1	type:complete len:190 gc:universal Of_RNA_HQ_transcript:32540:188-757(+)	RNA_HQ_transcript:32540.p1	2
139	2.41	2.43	20.74	13.7	8.519	Of_RNA_HQ_transcript:42718.p1	type:5prime_partial len:271 gc:universal Of_RNA_HQ_transcript:42718:2-814(+)	RNA_HQ_transcript:42718.p1	2
144	2.28	2.38	6.161	6.161	4.976	Of_RNA_HQ_transcript:8939.p1	type:5prime_partial len:423 gc:universal Of_RNA_HQ_transcript:8939:3-1271(+)	RNA_HQ_transcript:8939.p1	2
154	2.09	4.11	18.94	10.96	8.306	Of_RNA_HQ_transcript:45496.p1	type:3prime_partial len:302 gc:universal Of_RNA_HQ_transcript:45496:63-965(+)	RNA_HQ_transcript:45496.p1	2
157	2.04	2.14	19.63	5.236	5.236	Of_RNA_HQ_transcript:10178.p1	type:complete len:383 gc:universal Of_RNA_HQ_transcript:10178:104-1252(+)	RNA_HQ_transcript:10178.p1	2
163	2.01	10.22	37.56	26.29	22.54	Of_RNA_HQ_transcript:15449.p1	type:complete len:214 gc:universal Of_RNA_HQ_transcript:15449:677-1318(+)	RNA_HQ_transcript:15449.p1	5
170	2	6	5.169	5.169	5.169	Of_RNA_HQ_transcript:3587.p1	type:complete len:504 gc:universal Of_RNA_HQ_transcript:3587:491-2002(+)	RNA_HQ_transcript:3587.p1	3
195	2	2	4.58	4.58	4.58	Of_RNA_HQ_transcript:37808.p1	type:5prime_partial len:263 gc:universal Of_RNA_HQ_transcript:37808:3-791(+)	RNA_HQ_transcript:37808.p1	2
168	2	22.73	42.86	40.66	40.66	Of_RNA_HQ_transcript:42325.p1	type:complete len:274 gc:universal Of_RNA_HQ_transcript:42325:39-860(+)	RNA_HQ_transcript:42325.p1	17
171	2	4.61	20.44	20.44	14.92	Of_RNA_HQ_transcript:9457.p1	type:complete len:182 gc:universal Of_RNA_HQ_transcript:9457:80-625(+)	RNA_HQ_transcript:9457.p1	3
202	1.84	2.14	10.48	8.952	3.238	Of_RNA_HQ_transcript:8463.p1	type:5prime_partial len:526 gc:universal Of_RNA_HQ_transcript:8463:1-1578(+)	RNA_HQ_transcript:8463.p1	2
203	1.8	18.6	35.88	35.88	34.73	Of_RNA_HQ_transcript:52193.p1	type:5prime_partial len:263 gc:universal Of_RNA_HQ_transcript:52193:2-790(+)	RNA_HQ_transcript:52193.p1	17
