# Supplementary material for: Secreted and surface proteome and transcriptome of Opisthorchis felineus
Source: Front Parasitol. 2023 Oct 10;2:1195457. doi: 10.3389/fpara.2023.1195457 (PMC11732047; doi:10.3389/fpara.2023.1195457)
Supplement: Supplementary file 14 [file Table_11.xlsx]

## Sheet: Uniprot ID mapping
Supplementary table S11 ID mapping from Kover et al.
Entry	Entry Name	ID from Kovner et al.	Protein names	Organism	Length
A0A4S2M9D6	A0A4S2M9D6_OPIFE	CRM22_001708	Globin family profile domain-containing protein	Opisthorchis felineus	130
A0A4S2M9E6	A0A4S2M9E6_OPIFE	CRM22_001708	Globin family profile domain-containing protein	Opisthorchis felineus	150
A0A4S2M9J1	A0A4S2M9J1_OPIFE	CRM22_001708	Globin family profile domain-containing protein	Opisthorchis felineus	126
A0A4S2JVI7	A0A4S2JVI7_OPIFE	CRM22_011285	glutathione transferase (EC 2.5.1.18)	Opisthorchis felineus	213
A0A4S2LN27	A0A4S2LN27_OPIFE	CRM22_006358	Uncharacterized protein	Opisthorchis felineus	90
A0A4S2LFA8	A0A4S2LFA8_OPIFE	CRM22_007553	Ferritin (EC 1.16.3.1)	Opisthorchis felineus	173
A0A4S2LBR3	A0A4S2LBR3_OPIFE	CRM22_009816	Cytosolic fatty-acid binding proteins domain-containing protein	Opisthorchis felineus	127
A0A4S2LC32	A0A4S2LC32_OPIFE	CRM22_009816	Cytosolic fatty-acid binding proteins domain-containing protein	Opisthorchis felineus	132
A0A4S2MC02	A0A4S2MC02_OPIFE	CRM22_001133	Aldehyde dehydrogenase domain-containing protein	Opisthorchis felineus	365
A0A4S2MI02	A0A4S2MI02_OPIFE	CRM22_001133	Aldehyde dehydrogenase domain-containing protein	Opisthorchis felineus	488
A0A4S2MIH8	A0A4S2MIH8_OPIFE	CRM22_001133	Aldehyde dehydrogenase domain-containing protein	Opisthorchis felineus	339
A0A4S2LZW3	A0A4S2LZW3_OPIFE	CRM22_005083	Dynein light chain	Opisthorchis felineus	89
A0A4S2LZJ0	A0A4S2LZJ0_OPIFE	CRM22_005084	Dynein light chain	Opisthorchis felineus	89
A0A4S2L7R5	A0A4S2L7R5_OPIFE	CRM22_009248	Uncharacterized protein	Opisthorchis felineus	287
A0A4S2L884	A0A4S2L884_OPIFE	CRM22_009248	Uncharacterized protein	Opisthorchis felineus	269
A0A4S2LFL4	A0A4S2LFL4_OPIFE	CRM22_009248	Dyp-type peroxidase	Opisthorchis felineus	338
A0A4V3SD47	A0A4V3SD47_OPIFE	CRM22_009248	Dyp-type peroxidase	Opisthorchis felineus	382
A0A4S2LDT2	A0A4S2LDT2_OPIFE	CRM22_009463	Thioredoxin domain-containing protein	Opisthorchis felineus	212
A0A4S2M614	A0A4S2M614_OPIFE	CRM22_003718	EF-hand domain-containing protein	Opisthorchis felineus	181
A0A4S2M498	A0A4S2M498_OPIFE	CRM22_002800	Fructose-bisphosphate aldolase (EC 4.1.2.13)	Opisthorchis felineus	258
A0A4S2M4A1	A0A4S2M4A1_OPIFE	CRM22_002800	Fructose-bisphosphate aldolase (EC 4.1.2.13)	Opisthorchis felineus	362
A0A4S2LEK1	A0A4S2LEK1_OPIFE	CRM22_007767	Ubiquitin-60S ribosomal protein L40	Opisthorchis felineus	128
A0A4V3SES4	A0A4V3SES4_OPIFE	CRM22_005742	14-3-3 domain-containing protein	Opisthorchis felineus	255
A0A4S2L0A9	A0A4S2L0A9_OPIFE	CRM22_010200	EF-hand domain-containing protein	Opisthorchis felineus	74
A0A4S2L0Z2	A0A4S2L0Z2_OPIFE	CRM22_010200	EF-hand domain-containing protein	Opisthorchis felineus	65
A0A4S2M891	A0A4S2M891_OPIFE	CRM22_001954	Fructose-bisphosphate aldolase (EC 4.1.2.13)	Opisthorchis felineus	363
A0A4S2M390	A0A4S2M390_OPIFE	CRM22_004072	EF-hand domain-containing protein	Opisthorchis felineus	184
A0A4S2M489	A0A4S2M489_OPIFE	CRM22_004072	EF-hand domain-containing protein	Opisthorchis felineus	205
A0A4S2M2V4	A0A4S2M2V4_OPIFE	CRM22_003222	Ig-like domain-containing protein	Opisthorchis felineus	1591
A0A4S2LL72	A0A4S2LL72_OPIFE	CRM22_006782	14-3-3 domain-containing protein	Opisthorchis felineus	226
A0A4V3SE92	A0A4V3SE92_OPIFE	CRM22_006782	14-3-3 domain-containing protein	Opisthorchis felineus	248
A0A4S2L8M2	A0A4S2L8M2_OPIFE	CRM22_010057	Cupin 2 conserved barrel domain-containing protein	Opisthorchis felineus	164
A0A4S2LI01	A0A4S2LI01_OPIFE	CRM22_007121	phosphopyruvate hydratase (EC 4.2.1.11) (2-phospho-D-glycerate hydro-lyase)	Opisthorchis felineus	375
A0A4S2LP80	A0A4S2LP80_OPIFE	CRM22_007121	phosphopyruvate hydratase (EC 4.2.1.11) (2-phospho-D-glycerate hydro-lyase)	Opisthorchis felineus	431
A0A4S2LGL1	A0A4S2LGL1_OPIFE	CRM22_007380	Triosephosphate isomerase (EC 5.3.1.1)	Opisthorchis felineus	252
A0A4S2LGT3	A0A4S2LGT3_OPIFE	CRM22_007380	Triosephosphate isomerase (EC 5.3.1.1)	Opisthorchis felineus	198
A0A4S2LR29	A0A4S2LR29_OPIFE	CRM22_005450	Thioredoxin domain-containing protein	Opisthorchis felineus	257
A0A4S2LSF2	A0A4S2LSF2_OPIFE	CRM22_005450	Thioredoxin domain-containing protein	Opisthorchis felineus	256
A0A4S2LB40	A0A4S2LB40_OPIFE	CRM22_008597	Cytosol aminopeptidase domain-containing protein	Opisthorchis felineus	388
A0A4S2LB76	A0A4S2LB76_OPIFE	CRM22_008597	Cytosol aminopeptidase domain-containing protein	Opisthorchis felineus	519
A0A4S2LWI4	A0A4S2LWI4_OPIFE	CRM22_004371	Cytosolic fatty-acid binding proteins domain-containing protein	Opisthorchis felineus	187
A0A4S2LXC4	A0A4S2LXC4_OPIFE	CRM22_004371	Cytosolic fatty-acid binding proteins domain-containing protein	Opisthorchis felineus	157
A0A4S2LCD3	A0A4S2LCD3_OPIFE	CRM22_009788	Actin	Opisthorchis felineus	376
A0A4S2KEK8	A0A4S2KEK8_OPIFE	CRM22_011024	14-3-3 domain-containing protein	Opisthorchis felineus	251
A0A4S2KEL6	A0A4S2KEL6_OPIFE	CRM22_011024	14-3-3 domain-containing protein	Opisthorchis felineus	247
A0A4S2MEG1	A0A4S2MEG1_OPIFE	CRM22_000562	Nucleoside diphosphate kinase (EC 2.7.4.6)	Opisthorchis felineus	152
A0A4S2MDT8	A0A4S2MDT8_OPIFE	CRM22_000716	fumarate hydratase (EC 4.2.1.2)	Opisthorchis felineus	346
A0A4S2MDU8	A0A4S2MDU8_OPIFE	CRM22_000716	fumarate hydratase (EC 4.2.1.2)	Opisthorchis felineus	438
A0A4S2ME36	A0A4S2ME36_OPIFE	CRM22_000716	fumarate hydratase (EC 4.2.1.2)	Opisthorchis felineus	275
A0A4S2MI98	A0A4S2MI98_OPIFE	CRM22_000716	fumarate hydratase (EC 4.2.1.2)	Opisthorchis felineus	494
A0A4S2LMG6	A0A4S2LMG6_OPIFE	CRM22_006156	Metallo-beta-lactamase domain-containing protein	Opisthorchis felineus	268
A0A4S2LP31	A0A4S2LP31_OPIFE	CRM22_006156	Metallo-beta-lactamase domain-containing protein	Opisthorchis felineus	237
A0A4V3SEK1	A0A4V3SEK1_OPIFE	CRM22_006156	Metallo-beta-lactamase domain-containing protein	Opisthorchis felineus	252
A0A4S2M234	A0A4S2M234_OPIFE	CRM22_004528	Superoxide dismutase (EC 1.15.1.1)	Opisthorchis felineus	230
A0A4S2M0Z8	A0A4S2M0Z8_OPIFE	CRM22_003488	Superoxide dismutase [Cu-Zn] (EC 1.15.1.1)	Opisthorchis felineus	152
A0A4S2KWB9	A0A4S2KWB9_OPIFE	CRM22_010619	phosphoenolpyruvate carboxykinase (GTP) (EC 4.1.1.32)	Opisthorchis felineus	618
A0A4V3SE36	A0A4V3SE36_OPIFE	CRM22_007148	Chloride intracellular channel exc-4	Opisthorchis felineus	308
A0A4S2LI26	A0A4S2LI26_OPIFE	CRM22_007025	Peptidyl-prolyl cis-trans isomerase (PPIase) (EC 5.2.1.8)	Opisthorchis felineus	162
A0A4S2KR31	A0A4S2KR31_OPIFE	CRM22_010651	Branched-chain-amino-acid aminotransferase (EC 2.6.1.42)	Opisthorchis felineus	266
A0A4S2KR32	A0A4S2KR32_OPIFE	CRM22_010651	Branched-chain-amino-acid aminotransferase (EC 2.6.1.42)	Opisthorchis felineus	192
A0A4S2KR74	A0A4S2KR74_OPIFE	CRM22_010651	Branched-chain-amino-acid aminotransferase (EC 2.6.1.42)	Opisthorchis felineus	197
A0A4S2KRN6	A0A4S2KRN6_OPIFE	CRM22_010651	Branched-chain-amino-acid aminotransferase (EC 2.6.1.42)	Opisthorchis felineus	191
A0A4S2M0B0	A0A4S2M0B0_OPIFE	CRM22_003627	Thioredoxin domain-containing protein	Opisthorchis felineus	87
A0A4S2M0B2	A0A4S2M0B2_OPIFE	CRM22_003627	Thioredoxin domain-containing protein	Opisthorchis felineus	64
A0A4S2LWZ3	A0A4S2LWZ3_OPIFE	CRM22_004457	Cytosol aminopeptidase domain-containing protein	Opisthorchis felineus	565
A0A4S2M7A4	A0A4S2M7A4_OPIFE	CRM22_002261	Glutathione transferase	Opisthorchis felineus	212
A0A4S2LX71	A0A4S2LX71_OPIFE	CRM22_004234	Calponin-homology (CH) domain-containing protein	Opisthorchis felineus	223
A0A4S2LDF7	A0A4S2LDF7_OPIFE	CRM22_008422	Malate dehydrogenase (EC 1.1.1.37)	Opisthorchis felineus	282
A0A4S2LJR0	A0A4S2LJR0_OPIFE	CRM22_008422	Malate dehydrogenase (EC 1.1.1.37)	Opisthorchis felineus	329
A0A4S2M4D0	A0A4S2M4D0_OPIFE	CRM22_004071	EF-hand domain-containing protein	Opisthorchis felineus	215
A0A4S2M742	A0A4S2M742_OPIFE	CRM22_002206	Annexin	Opisthorchis felineus	349
A0A4S2M748	A0A4S2M748_OPIFE	CRM22_002206	Annexin	Opisthorchis felineus	355
A0A4S2M7A0	A0A4S2M7A0_OPIFE	CRM22_002206	Annexin	Opisthorchis felineus	257
A0A4S2MBJ8	A0A4S2MBJ8_OPIFE	CRM22_002206	Annexin	Opisthorchis felineus	322
A0A4S2MDG2	A0A4S2MDG2_OPIFE	CRM22_002206	Annexin	Opisthorchis felineus	341
A0A4V6RH61	A0A4V6RH61_OPIFE	CRM22_002206	Annexin	Opisthorchis felineus	215
A0A4S2MLA6	A0A4S2MLA6_OPIFE	CRM22_000137	Cystatin domain-containing protein	Opisthorchis felineus	1372
A0A4S2LHQ7	A0A4S2LHQ7_OPIFE	CRM22_008553	Regulator of microtubule dynamics protein 1	Opisthorchis felineus	228
A0A4S2LIL1	A0A4S2LIL1_OPIFE	CRM22_008553	Uncharacterized protein	Opisthorchis felineus	175
A0A4S2LA04	A0A4S2LA04_OPIFE	CRM22_008723	urocanate hydratase (EC 4.2.1.49) (Imidazolonepropionate hydrolase)	Opisthorchis felineus	594
A0A4S2LAI9	A0A4S2LAI9_OPIFE	CRM22_008723	urocanate hydratase (EC 4.2.1.49) (Imidazolonepropionate hydrolase)	Opisthorchis felineus	455
A0A4S2LBZ2	A0A4S2LBZ2_OPIFE	CRM22_008723	urocanate hydratase (EC 4.2.1.49) (Imidazolonepropionate hydrolase)	Opisthorchis felineus	595
A0A4V3SDC6	A0A4V3SDC6_OPIFE	CRM22_008723	urocanate hydratase (EC 4.2.1.49) (Imidazolonepropionate hydrolase)	Opisthorchis felineus	700
A0A4S2KY27	A0A4S2KY27_OPIFE	CRM22_010497	fructose-bisphosphatase (EC 3.1.3.11)	Opisthorchis felineus	346
A0A4V3SH67	A0A4V3SH67_OPIFE	CRM22_000625	BAR domain-containing protein	Opisthorchis felineus	267
A0A4V3SCY7	A0A4V3SCY7_OPIFE	CRM22_009616	Arginase	Opisthorchis felineus	339
A0A4S2LLT8	A0A4S2LLT8_OPIFE	CRM22_006276	Gelsolin-like domain-containing protein	Opisthorchis felineus	358
A0A4S2LLV6	A0A4S2LLV6_OPIFE	CRM22_006276	Gelsolin-like domain-containing protein	Opisthorchis felineus	363
A0A4S2LLX0	A0A4S2LLX0_OPIFE	CRM22_006276	Gelsolin-like domain-containing protein	Opisthorchis felineus	280
A0A4S2M1U9	A0A4S2M1U9_OPIFE	CRM22_003323	GST C-terminal domain-containing protein	Opisthorchis felineus	164
A0A4V3SFX9	A0A4V3SFX9_OPIFE	CRM22_003323	GST C-terminal domain-containing protein	Opisthorchis felineus	162
A0A4S2M1J1	A0A4S2M1J1_OPIFE	CRM22_003375	Glutamate dehydrogenase	Opisthorchis felineus	533
A0A4S2M231	A0A4S2M231_OPIFE	CRM22_003375	Glutamate dehydrogenase	Opisthorchis felineus	401
A0A4V3SFW8	A0A4V3SFW8_OPIFE	CRM22_003375	glutamate dehydrogenase [NAD(P)(+)] (EC 1.4.1.3)	Opisthorchis felineus	424
A0A4S2MFN5	A0A4S2MFN5_OPIFE	CRM22_001633	Regulator of microtubule dynamics protein 1	Opisthorchis felineus	231
A0A4S2LA74	A0A4S2LA74_OPIFE	CRM22_009966	PDZ domain-containing protein	Opisthorchis felineus	177
A0A4S2M511	A0A4S2M511_OPIFE	CRM22_002666	Uncharacterized protein	Opisthorchis felineus	340
A0A4S2LUV4	A0A4S2LUV4_OPIFE	CRM22_006085	Sepiapterin reductase	Opisthorchis felineus	423
A0A4S2LV90	A0A4S2LV90_OPIFE	CRM22_006085	Sepiapterin reductase	Opisthorchis felineus	335
A0A4S2MF34	A0A4S2MF34_OPIFE	CRM22_000453	Tetraspanin	Opisthorchis felineus	221
A0A4S2LPT4	A0A4S2LPT4_OPIFE	CRM22_005718	Cytidine deaminase (EC 3.5.4.5) (Cytidine aminohydrolase)	Opisthorchis felineus	143
A0A4S2LWP4	A0A4S2LWP4_OPIFE	CRM22_004337	Thymosin beta	Opisthorchis felineus	118
A0A4S2M1Y0	A0A4S2M1Y0_OPIFE	CRM22_004337	WH2 domain-containing protein	Opisthorchis felineus	154
A0A4S2LYJ3	A0A4S2LYJ3_OPIFE	CRM22_005107	Dynein light chain	Opisthorchis felineus	89
A0A4S2LMN0	A0A4S2LMN0_OPIFE	CRM22_007772	TPM domain-containing protein	Opisthorchis felineus	220
A0A4V3SH56	A0A4V3SH56_OPIFE	CRM22_000718	Lipocalin/cytosolic fatty-acid binding domain-containing protein	Opisthorchis felineus	137
A0A4S2MMS1	A0A4S2MMS1_OPIFE	CRM22_000259	Aspartate aminotransferase (EC 2.6.1.1)	Opisthorchis felineus	405
A0A4S2LLC4	A0A4S2LLC4_OPIFE	CRM22_007960	DUF1907 domain-containing protein	Opisthorchis felineus	302
A0A4S2L0G2	A0A4S2L0G2_OPIFE	CRM22_010201	EF-hand domain-containing protein	Opisthorchis felineus	70
A0A4S2MNF5	A0A4S2MNF5_OPIFE	CRM22_000127	EF-hand domain-containing protein	Opisthorchis felineus	172
A0A4S2M5Z8	A0A4S2M5Z8_OPIFE	CRM22_002481	Peptidase S1 domain-containing protein	Opisthorchis felineus	494
A0A4V3SGC3	A0A4V3SGC3_OPIFE	CRM22_002481	Peptidase S1 domain-containing protein	Opisthorchis felineus	494
A0A4S2LBY4	A0A4S2LBY4_OPIFE	CRM22_008382	Calpain catalytic domain-containing protein	Opisthorchis felineus	800
A0A4S2LC51	A0A4S2LC51_OPIFE	CRM22_008382	Calpain catalytic domain-containing protein	Opisthorchis felineus	776
A0A4V3SDH8	A0A4V3SDH8_OPIFE	CRM22_008382	Calpain catalytic domain-containing protein	Opisthorchis felineus	768
A0A4S2LWU0	A0A4S2LWU0_OPIFE	CRM22_004313	Probable imidazolonepropionase (EC 3.5.2.7)	Opisthorchis felineus	399
A0A4S2LWU1	A0A4S2LWU1_OPIFE	CRM22_004313	Probable imidazolonepropionase (EC 3.5.2.7)	Opisthorchis felineus	368
A0A4S2LWU3	A0A4S2LWU3_OPIFE	CRM22_004313	Probable imidazolonepropionase (EC 3.5.2.7)	Opisthorchis felineus	445
A0A4S2LWU5	A0A4S2LWU5_OPIFE	CRM22_004313	imidazolonepropionase (EC 3.5.2.7)	Opisthorchis felineus	272
A0A4V3SFG8	A0A4V3SFG8_OPIFE	CRM22_004313	Probable imidazolonepropionase (EC 3.5.2.7)	Opisthorchis felineus	430
A0A4S2MGT0	A0A4S2MGT0_OPIFE	CRM22_000125	Serpin domain-containing protein	Opisthorchis felineus	405
A0A4S2LWS6	A0A4S2LWS6_OPIFE	CRM22_005708	glutathione transferase (EC 2.5.1.18)	Opisthorchis felineus	248
A0A4S2LX34	A0A4S2LX34_OPIFE	CRM22_005708	glutathione transferase (EC 2.5.1.18)	Opisthorchis felineus	210
A0A4V3SD36	A0A4V3SD36_OPIFE	CRM22_009279	L-lactate dehydrogenase (EC 1.1.1.27)	Opisthorchis felineus	328
A0A4S2LNZ7	A0A4S2LNZ7_OPIFE	CRM22_005858	Histone H3	Opisthorchis felineus	114
A0A4S2MFA9	A0A4S2MFA9_OPIFE	CRM22_001706	Dihydrolipoyl dehydrogenase (EC 1.8.1.4)	Opisthorchis felineus	498
A0A4S2LSJ6	A0A4S2LSJ6_OPIFE	CRM22_006582	Beta-hexosaminidase (EC 3.2.1.52)	Opisthorchis felineus	515
A0A4S2M9N3	A0A4S2M9N3_OPIFE	CRM22_002605	Histone H2A	Opisthorchis felineus	125
A0A4S2KQJ6	A0A4S2KQJ6_OPIFE	CRM22_010689	Tropomyosin	Opisthorchis felineus	284
A0A4S2LVI4	A0A4S2LVI4_OPIFE	CRM22_004568	Glycoside hydrolase family 19 catalytic domain-containing protein	Opisthorchis felineus	223
A0A4S2LVI5	A0A4S2LVI5_OPIFE	CRM22_004568	Glycoside hydrolase family 19 catalytic domain-containing protein	Opisthorchis felineus	222
A0A4S2LSR8	A0A4S2LSR8_OPIFE	CRM22_005093	Dynein light chain	Opisthorchis felineus	87
A0A4S2L2M6	A0A4S2L2M6_OPIFE	CRM22_010013	Dynein light chain	Opisthorchis felineus	89
A0A4S2L2Y3	A0A4S2L2Y3_OPIFE	CRM22_010013	Dynein light chain	Opisthorchis felineus	136
A0A4S2L342	A0A4S2L342_OPIFE	CRM22_010013	Dynein light chain	Opisthorchis felineus	139
A0A4S2L3D5	A0A4S2L3D5_OPIFE	CRM22_010013	Dynein light chain	Opisthorchis felineus	70
A0A4V3SCL6	A0A4V3SCL6_OPIFE	CRM22_010013	Dynein light chain	Opisthorchis felineus	94
A0A4S2LW54	A0A4S2LW54_OPIFE	CRM22_004437	Cathepsin propeptide inhibitor domain-containing protein	Opisthorchis felineus	278
A0A4S2LW69	A0A4S2LW69_OPIFE	CRM22_004437	Cathepsin F	Opisthorchis felineus	321
A0A4V3SFD9	A0A4V3SFD9_OPIFE	CRM22_004437	Cathepsin F	Opisthorchis felineus	327
A0A4S2M793	A0A4S2M793_OPIFE	CRM22_002179	Transgelin	Opisthorchis felineus	190
A0A4S2M7B7	A0A4S2M7B7_OPIFE	CRM22_002179	Transgelin	Opisthorchis felineus	226
A0A4S2M7D8	A0A4S2M7D8_OPIFE	CRM22_002179	Transgelin	Opisthorchis felineus	232
A0A4S2M766	A0A4S2M766_OPIFE	CRM22_002207	Annexin	Opisthorchis felineus	407
A0A4S2M7A9	A0A4S2M7A9_OPIFE	CRM22_002207	Annexin	Opisthorchis felineus	428
A0A4V3SGG5	A0A4V3SGG5_OPIFE	CRM22_002207	Annexin	Opisthorchis felineus	403
A0A4S2M4B3	A0A4S2M4B3_OPIFE	CRM22_002792	EGF-like domain-containing protein	Opisthorchis felineus	2030
A0A4S2L5V2	A0A4S2L5V2_OPIFE	CRM22_009678	Rho GDP-dissociation inhibitor	Opisthorchis felineus	196
A0A4S2LD65	A0A4S2LD65_OPIFE	CRM22_009678	Rho GDP-dissociation inhibitor	Opisthorchis felineus	194
A0A4S2LBG8	A0A4S2LBG8_OPIFE	CRM22_008515	Uncharacterized protein	Opisthorchis felineus	441
A0A4S2LRJ4	A0A4S2LRJ4_OPIFE	CRM22_005376	Laminin G domain-containing protein	Opisthorchis felineus	1804
A0A4S2MAN8	A0A4S2MAN8_OPIFE	CRM22_002390	P-type domain-containing protein	Opisthorchis felineus	904
A0A4S2M7R0	A0A4S2M7R0_OPIFE	CRM22_002083	ATP synthase subunit beta (EC 7.1.2.2)	Opisthorchis felineus	522
A0A4V3S8V3	A0A4V3S8V3_OPIFE	CRM22_011219	Protein disulfide-isomerase (EC 5.3.4.1)	Opisthorchis felineus	484
A0A4S2KD39	A0A4S2KD39_OPIFE	CRM22_011174	Calreticulin	Opisthorchis felineus	449
A0A4S2L7D3	A0A4S2L7D3_OPIFE	CRM22_009284	Profilin	Opisthorchis felineus	99
A0A4S2L823	A0A4S2L823_OPIFE	CRM22_009284	Profilin	Opisthorchis felineus	84
A0A4S2L7Q0	A0A4S2L7Q0_OPIFE	CRM22_009237	Tropomodulin	Opisthorchis felineus	348
A0A4S2L9P6	A0A4S2L9P6_OPIFE	CRM22_009237	Tropomodulin	Opisthorchis felineus	357
A0A4S2LFG1	A0A4S2LFG1_OPIFE	CRM22_009237	Tropomodulin	Opisthorchis felineus	305
A0A4S2LFK4	A0A4S2LFK4_OPIFE	CRM22_009237	Tropomodulin	Opisthorchis felineus	288
A0A4S2LT22	A0A4S2LT22_OPIFE	CRM22_006581	Beta-hexosaminidase (EC 3.2.1.52)	Opisthorchis felineus	515
A0A4S2MBZ8	A0A4S2MBZ8_OPIFE	CRM22_001126	Aldehyde dehydrogenase domain-containing protein	Opisthorchis felineus	229
A0A4S2LHI7	A0A4S2LHI7_OPIFE	CRM22_007116	Alpha-carbonic anhydrase domain-containing protein	Opisthorchis felineus	249
A0A4S2LJI7	A0A4S2LJI7_OPIFE	CRM22_007116	Alpha-carbonic anhydrase domain-containing protein	Opisthorchis felineus	166
A0A4V3SE41	A0A4V3SE41_OPIFE	CRM22_007116	Alpha-carbonic anhydrase domain-containing protein	Opisthorchis felineus	218
A0A4S2KY15	A0A4S2KY15_OPIFE	CRM22_010492	Multifunctional fusion protein [Includes: Delta-1-pyrroline-5-carboxylate dehydrogenase (P5C dehydrogenase) (L-glutamate gamma-semialdehyde dehydrogenase); L-glutamate gamma-semialdehyde dehydrogenase (EC 1.2.1.88)]	Opisthorchis felineus	507
A0A4V3SC21	A0A4V3SC21_OPIFE	CRM22_010492	Multifunctional fusion protein [Includes: Delta-1-pyrroline-5-carboxylate dehydrogenase (P5C dehydrogenase) (L-glutamate gamma-semialdehyde dehydrogenase); L-glutamate gamma-semialdehyde dehydrogenase (EC 1.2.1.88)]	Opisthorchis felineus	558
A0A4S2MBM0	A0A4S2MBM0_OPIFE	CRM22_002201	Malate dehydrogenase (EC 1.1.1.37)	Opisthorchis felineus	233
A0A4S2MD59	A0A4S2MD59_OPIFE	CRM22_002201	Malate dehydrogenase (EC 1.1.1.37)	Opisthorchis felineus	223
A0A4S2LW36	A0A4S2LW36_OPIFE	CRM22_004658	ADF-H domain-containing protein	Opisthorchis felineus	238
A0A4S2LMD7	A0A4S2LMD7_OPIFE	CRM22_006139	VOC domain-containing protein	Opisthorchis felineus	147
A0A4S2LMD9	A0A4S2LMD9_OPIFE	CRM22_006139	VOC domain-containing protein	Opisthorchis felineus	140
A0A4S2LME2	A0A4S2LME2_OPIFE	CRM22_006139	VOC domain-containing protein	Opisthorchis felineus	160
A0A4S2LME3	A0A4S2LME3_OPIFE	CRM22_006139	VOC domain-containing protein	Opisthorchis felineus	157
A0A4V6RGY7	A0A4V6RGY7_OPIFE	CRM22_006139	VOC domain-containing protein	Opisthorchis felineus	159
A0A4S2LMT2	A0A4S2LMT2_OPIFE	CRM22_006086	Histone H4	Opisthorchis felineus	103
A0A4S2L7G1	A0A4S2L7G1_OPIFE	CRM22_009701	UTP--glucose-1-phosphate uridylyltransferase (EC 2.7.7.9)	Opisthorchis felineus	264
A0A4V3S7I4	A0A4V3S7I4_OPIFE	CRM22_011338	Proteasome subunit beta	Opisthorchis felineus	205
A0A4S2LNY7	A0A4S2LNY7_OPIFE	CRM22_007173	Uncharacterized protein	Opisthorchis felineus	320
A0A4S2LPW1	A0A4S2LPW1_OPIFE	CRM22_007173	Uncharacterized protein	Opisthorchis felineus	323
A0A4S2LMP4	A0A4S2LMP4_OPIFE	CRM22_006112	Serpin domain-containing protein	Opisthorchis felineus	342
A0A4S2LMQ7	A0A4S2LMQ7_OPIFE	CRM22_006112	Serpin domain-containing protein	Opisthorchis felineus	387
A0A4S2MA17	A0A4S2MA17_OPIFE	CRM22_001608	Malate dehydrogenase	Opisthorchis felineus	416
A0A4S2MA26	A0A4S2MA26_OPIFE	CRM22_001608	Malate dehydrogenase	Opisthorchis felineus	389
A0A4S2MGB0	A0A4S2MGB0_OPIFE	CRM22_001608	Malate dehydrogenase	Opisthorchis felineus	369
A0A4S2LF46	A0A4S2LF46_OPIFE	CRM22_007728	Ferritin (EC 1.16.3.1)	Opisthorchis felineus	202
A0A4S2KYA6	A0A4S2KYA6_OPIFE	CRM22_010460	Basement membrane-specific heparan sulfate proteoglycan core protein	Opisthorchis felineus	6818
A0A4S2L3L0	A0A4S2L3L0_OPIFE	CRM22_009942	glutathione transferase (EC 2.5.1.18)	Opisthorchis felineus	384
A0A4S2L532	A0A4S2L532_OPIFE	CRM22_009942	Glutathione transferase	Opisthorchis felineus	419
A0A4S2LSX2	A0A4S2LSX2_OPIFE	CRM22_005081	Dynein light chain	Opisthorchis felineus	89
A0A4S2L7G3	A0A4S2L7G3_OPIFE	CRM22_009429	Tryptophan synthase beta chain-like PALP domain-containing protein	Opisthorchis felineus	458
A0A4S2L7M0	A0A4S2L7M0_OPIFE	CRM22_009429	Tryptophan synthase beta chain-like PALP domain-containing protein	Opisthorchis felineus	484
A0A4S2L7M6	A0A4S2L7M6_OPIFE	CRM22_009429	Tryptophan synthase beta chain-like PALP domain-containing protein	Opisthorchis felineus	448
A0A4S2LDW4	A0A4S2LDW4_OPIFE	CRM22_009429	Tryptophan synthase beta chain-like PALP domain-containing protein	Opisthorchis felineus	460
A0A4S2LX47	A0A4S2LX47_OPIFE	CRM22_004416	Annexin	Opisthorchis felineus	342
A0A4S2M2L4	A0A4S2M2L4_OPIFE	CRM22_004416	Annexin	Opisthorchis felineus	265
A0A4S2M2U9	A0A4S2M2U9_OPIFE	CRM22_004416	Annexin	Opisthorchis felineus	248
A0A4S2LZY4	A0A4S2LZY4_OPIFE	CRM22_003831	Paramyosin	Opisthorchis felineus	821
A0A4S2M5E6	A0A4S2M5E6_OPIFE	CRM22_003831	Paramyosin	Opisthorchis felineus	847
A0A4S2M5F3	A0A4S2M5F3_OPIFE	CRM22_003831	Paramyosin	Opisthorchis felineus	864
A0A4S2LPW3	A0A4S2LPW3_OPIFE	CRM22_005688	SCP domain-containing protein	Opisthorchis felineus	395
A0A4S2LFZ4	A0A4S2LFZ4_OPIFE	CRM22_009126	Dienelactone hydrolase domain-containing protein	Opisthorchis felineus	295
A0A4S2JLV7	A0A4S2JLV7_OPIFE	CRM22_011344	Peptidase M20 dimerisation domain-containing protein	Opisthorchis felineus	316
A0A4S2JLW5	A0A4S2JLW5_OPIFE	CRM22_011344	N-acyl-aliphatic-L-amino acid amidohydrolase (EC 3.5.1.14) (N-acyl-L-amino-acid amidohydrolase)	Opisthorchis felineus	409
A0A4S2JM05	A0A4S2JM05_OPIFE	CRM22_011344	N-acyl-aliphatic-L-amino acid amidohydrolase (EC 3.5.1.14) (N-acyl-L-amino-acid amidohydrolase)	Opisthorchis felineus	430
A0A4S2JMU0	A0A4S2JMU0_OPIFE	CRM22_011344	N-acyl-aliphatic-L-amino acid amidohydrolase (EC 3.5.1.14) (N-acyl-L-amino-acid amidohydrolase)	Opisthorchis felineus	321
A0A4V6RG61	A0A4V6RG61_OPIFE	CRM22_011344	N-acyl-aliphatic-L-amino acid amidohydrolase (EC 3.5.1.14) (N-acyl-L-amino-acid amidohydrolase)	Opisthorchis felineus	332
A0A4S2KBN3	A0A4S2KBN3_OPIFE	CRM22_011079	Protein tweety homolog	Opisthorchis felineus	591
A0A4S2KAG4	A0A4S2KAG4_OPIFE	CRM22_011137	FERM domain-containing protein	Opisthorchis felineus	545
A0A4S2KC09	A0A4S2KC09_OPIFE	CRM22_011137	FERM domain-containing protein	Opisthorchis felineus	464
A0A4S2MLM7	A0A4S2MLM7_OPIFE	CRM22_000047	cystathionine gamma-lyase (EC 4.4.1.1) (Gamma-cystathionase)	Opisthorchis felineus	415
A0A4S2LGX1	A0A4S2LGX1_OPIFE	CRM22_008927	Transglutaminase-like domain-containing protein	Opisthorchis felineus	871
A0A4S2L317	A0A4S2L317_OPIFE	CRM22_009946	Thioredoxin domain-containing protein 17	Opisthorchis felineus	135
A0A4S2L3I7	A0A4S2L3I7_OPIFE	CRM22_009946	Thioredoxin domain-containing protein 17	Opisthorchis felineus	135
A0A4S2L3S5	A0A4S2L3S5_OPIFE	CRM22_009946	Thioredoxin domain-containing protein 17	Opisthorchis felineus	130
A0A4S2L4U0	A0A4S2L4U0_OPIFE	CRM22_009946	Thioredoxin domain-containing protein 17	Opisthorchis felineus	134
A0A4S2LHB4	A0A4S2LHB4_OPIFE	CRM22_007159	Tropomyosin	Opisthorchis felineus	284
A0A4S2LZY3	A0A4S2LZY3_OPIFE	CRM22_003723	EF-hand domain-containing protein	Opisthorchis felineus	175
A0A4S2KY44	A0A4S2KY44_OPIFE	CRM22_010476	Glucosamine-6-phosphate isomerase (EC 3.5.99.6) (Glucosamine-6-phosphate deaminase)	Opisthorchis felineus	245
A0A4S2KYI0	A0A4S2KYI0_OPIFE	CRM22_010476	Glucosamine-6-phosphate isomerase (EC 3.5.99.6) (Glucosamine-6-phosphate deaminase)	Opisthorchis felineus	268
A0A4S2KYK5	A0A4S2KYK5_OPIFE	CRM22_010476	Glucosamine-6-phosphate isomerase (EC 3.5.99.6) (Glucosamine-6-phosphate deaminase)	Opisthorchis felineus	191
A0A4S2LWV5	A0A4S2LWV5_OPIFE	CRM22_004468	Phospholipase B-like (EC 3.1.1.-)	Opisthorchis felineus	595
A0A4S2M2L0	A0A4S2M2L0_OPIFE	CRM22_004468	Phospholipase B-like (EC 3.1.1.-)	Opisthorchis felineus	467
A0A4S2MAD5	A0A4S2MAD5_OPIFE	CRM22_002790	Pacifastin domain-containing protein	Opisthorchis felineus	623

## Sheet: Blast2GO results
Supplementary table S11 Blast2GO results for ID mapping from Kover et al.
SeqName	Description	Length	#Hits	e-Value	sim mean
tr|A0A4S2MC02|A0A4S2MC02_OPIFE	103Of_RNA_HQ_transcript:4091.p1 type:5prime_ len:505 gc:universal Of_RNA_HQ_transcript:4091:2-1516(+)	365	3	0	80.07
tr|A0A4S2MI02|A0A4S2MI02_OPIFE	103Of_RNA_HQ_transcript:4091.p1 type:5prime_ len:505 gc:universal Of_RNA_HQ_transcript:4091:2-1516(+)	488	5	0	87.98
tr|A0A4S2MIH8|A0A4S2MIH8_OPIFE	103Of_RNA_HQ_transcript:4091.p1 type:5prime_ len:505 gc:universal Of_RNA_HQ_transcript:4091:2-1516(+)	339	3	0	80.26
tr|A0A4S2L7R5|A0A4S2L7R5_OPIFE	238Of_RNA_HQ_transcript:15224.p1 type:5prime_ len:402 gc:universal Of_RNA_HQ_transcript:15224:1-1206(+)	287	1	0	100
tr|A0A4S2L884|A0A4S2L884_OPIFE	238Of_RNA_HQ_transcript:15224.p1 type:5prime_ len:402 gc:universal Of_RNA_HQ_transcript:15224:1-1206(+)	269	1	0	100
tr|A0A4S2LFL4|A0A4S2LFL4_OPIFE	238Of_RNA_HQ_transcript:15224.p1 type:5prime_ len:402 gc:universal Of_RNA_HQ_transcript:15224:1-1206(+)	338	1	0	100
tr|A0A4V3SD47|A0A4V3SD47_OPIFE	238Of_RNA_HQ_transcript:15224.p1 type:5prime_ len:402 gc:universal Of_RNA_HQ_transcript:15224:1-1206(+)	382	1	0	100
tr|A0A4S2M498|A0A4S2M498_OPIFE	244Of_RNA_HQ_transcript:15567.p1 type:complete len:363 gc:universal Of_RNA_HQ_transcript:15567:193-1281(+)	258	4	0	88.43
tr|A0A4S2M4A1|A0A4S2M4A1_OPIFE	244Of_RNA_HQ_transcript:15567.p1 type:complete len:363 gc:universal Of_RNA_HQ_transcript:15567:193-1281(+)	362	4	0	88.84
tr|A0A4V3SES4|A0A4V3SES4_OPIFE	449Of_RNA_HQ_transcript:48226.p1 type:5prime_ len:261 gc:universal Of_RNA_HQ_transcript:48226:3-785(+)	255	4	0	79.31
tr|A0A4S2M891|A0A4S2M891_OPIFE	211Of_RNA_HQ_transcript:12440.p1 type:5prime_ len:387 gc:universal Of_RNA_HQ_transcript:12440:2-1162(+)	363	4	0	86.69
tr|A0A4S2M2V4|A0A4S2M2V4_OPIFE	580CRM22_003222.p1 type:complete len:1592 gc:universal CRM22_003222:1-4776(+)	1591	1	0	100
tr|A0A4S2LI01|A0A4S2LI01_OPIFE	246Of_RNA_HQ_transcript:15730.p1 type:5prime_ len:416 gc:universal Of_RNA_HQ_transcript:15730:1-1248(+)	375	1	0	100
tr|A0A4S2LP80|A0A4S2LP80_OPIFE	246Of_RNA_HQ_transcript:15730.p1 type:5prime_ len:416 gc:universal Of_RNA_HQ_transcript:15730:1-1248(+)	431	1	0	100
tr|A0A4S2LGL1|A0A4S2LGL1_OPIFE	415Of_RNA_HQ_transcript:41142.p1 type:5prime_ len:275 gc:universal Of_RNA_HQ_transcript:41142:1-825(+)	252	1	0	100
tr|A0A4S2LR29|A0A4S2LR29_OPIFE	607CRM22_005450.1.p1 type:complete len:258 gc:universal CRM22_005450.1:1-774(+)	257	5	0	64.5
tr|A0A4S2LB40|A0A4S2LB40_OPIFE	141Of_RNA_HQ_transcript:7357.p1 type:5prime_ len:528 gc:universal Of_RNA_HQ_transcript:7357:2-1585(+)	388	2	0	82.23
tr|A0A4S2LB76|A0A4S2LB76_OPIFE	141Of_RNA_HQ_transcript:7357.p1 type:5prime_ len:528 gc:universal Of_RNA_HQ_transcript:7357:2-1585(+)	519	2	0	80.48
tr|A0A4S2LCD3|A0A4S2LCD3_OPIFE	249Of_RNA_HQ_transcript:15863.p1 type:complete len:377 gc:universal Of_RNA_HQ_transcript:15863:64-1194(+)	376	3	0	90.48
tr|A0A4S2KEL6|A0A4S2KEL6_OPIFE	337Of_RNA_HQ_transcript:27912.p1 type:complete len:248 gc:universal Of_RNA_HQ_transcript:27912:214-957(+)	247	4	0	79.73
tr|A0A4S2MDT8|A0A4S2MDT8_OPIFE	172Of_RNA_HQ_transcript:8791.p1 type:5prime_ len:500 gc:universal Of_RNA_HQ_transcript:8791:2-1501(+)	346	1	0	99.63
tr|A0A4S2MDU8|A0A4S2MDU8_OPIFE	172Of_RNA_HQ_transcript:8791.p1 type:5prime_ len:500 gc:universal Of_RNA_HQ_transcript:8791:2-1501(+)	438	1	0	100
tr|A0A4S2ME36|A0A4S2ME36_OPIFE	172Of_RNA_HQ_transcript:8791.p1 type:5prime_ len:500 gc:universal Of_RNA_HQ_transcript:8791:2-1501(+)	275	1	0	99.63
tr|A0A4S2MI98|A0A4S2MI98_OPIFE	172Of_RNA_HQ_transcript:8791.p1 type:5prime_ len:500 gc:universal Of_RNA_HQ_transcript:8791:2-1501(+)	494	1	0	99.8
tr|A0A4S2LMG6|A0A4S2LMG6_OPIFE	400Of_RNA_HQ_transcript:37808.p1 type:5prime_ len:263 gc:universal Of_RNA_HQ_transcript:37808:3-791(+)	268	2	0	73.76
tr|A0A4S2LP31|A0A4S2LP31_OPIFE	400Of_RNA_HQ_transcript:37808.p1 type:5prime_ len:263 gc:universal Of_RNA_HQ_transcript:37808:3-791(+)	237	2	0	73.15
tr|A0A4V3SEK1|A0A4V3SEK1_OPIFE	400Of_RNA_HQ_transcript:37808.p1 type:5prime_ len:263 gc:universal Of_RNA_HQ_transcript:37808:3-791(+)	252	2	0	73.31
tr|A0A4S2KWB9|A0A4S2KWB9_OPIFE	87Of_RNA_HQ_transcript:3107.p1 type:complete len:619 gc:universal Of_RNA_HQ_transcript:3107:100-1956(+)	618	1	0	100
tr|A0A4V3SE36|A0A4V3SE36_OPIFE	326Of_RNA_HQ_transcript:25647.p1 type:5prime_ len:306 gc:universal Of_RNA_HQ_transcript:25647:2-919(+)	308	1	0	100
tr|A0A4S2LWZ3|A0A4S2LWZ3_OPIFE	102Of_RNA_HQ_transcript:4084.p1 type:complete len:566 gc:universal Of_RNA_HQ_transcript:4084:241-1938(+)	565	2	0	80.61
tr|A0A4S2LDF7|A0A4S2LDF7_OPIFE	364Of_RNA_HQ_transcript:32345.p1 type:complete len:330 gc:universal Of_RNA_HQ_transcript:32345:32-1021(+)	282	1	0	100
tr|A0A4S2LJR0|A0A4S2LJR0_OPIFE	364Of_RNA_HQ_transcript:32345.p1 type:complete len:330 gc:universal Of_RNA_HQ_transcript:32345:32-1021(+)	329	1	0	100
tr|A0A4S2M742|A0A4S2M742_OPIFE	248Of_RNA_HQ_transcript:15767.p1 type:complete len:350 gc:universal Of_RNA_HQ_transcript:15767:285-1334(+)	349	8	0	69.61
tr|A0A4S2M748|A0A4S2M748_OPIFE	248Of_RNA_HQ_transcript:15767.p1 type:complete len:350 gc:universal Of_RNA_HQ_transcript:15767:285-1334(+)	355	8	0	69.54
tr|A0A4S2M7A0|A0A4S2M7A0_OPIFE	248Of_RNA_HQ_transcript:15767.p1 type:complete len:350 gc:universal Of_RNA_HQ_transcript:15767:285-1334(+)	257	8	0	69.17
tr|A0A4S2MBJ8|A0A4S2MBJ8_OPIFE	248Of_RNA_HQ_transcript:15767.p1 type:complete len:350 gc:universal Of_RNA_HQ_transcript:15767:285-1334(+)	322	8	0	68.06
tr|A0A4S2MDG2|A0A4S2MDG2_OPIFE	316Of_RNA_HQ_transcript:24536.p1 type:5prime_ len:353 gc:universal Of_RNA_HQ_transcript:24536:1-1059(+)	341	8	0	69.04
tr|A0A4S2MLA6|A0A4S2MLA6_OPIFE	556CRM22_000137.p1 type:complete len:1373 gc:universal CRM22_000137:1-4119(+)	1372	5	0	68.14
tr|A0A4S2LA04|A0A4S2LA04_OPIFE	59Of_RNA_HQ_transcript:1801.p1 type:5prime_ len:708 gc:universal Of_RNA_HQ_transcript:1801:1-2124(+)	594	1	0	100
tr|A0A4S2LAI9|A0A4S2LAI9_OPIFE	59Of_RNA_HQ_transcript:1801.p1 type:5prime_ len:708 gc:universal Of_RNA_HQ_transcript:1801:1-2124(+)	455	1	0	100
tr|A0A4S2LBZ2|A0A4S2LBZ2_OPIFE	59Of_RNA_HQ_transcript:1801.p1 type:5prime_ len:708 gc:universal Of_RNA_HQ_transcript:1801:1-2124(+)	595	1	0	99.66
tr|A0A4V3SDC6|A0A4V3SDC6_OPIFE	59Of_RNA_HQ_transcript:1801.p1 type:5prime_ len:708 gc:universal Of_RNA_HQ_transcript:1801:1-2124(+)	700	1	0	100
tr|A0A4S2KY27|A0A4S2KY27_OPIFE	272Of_RNA_HQ_transcript:19047.p1 type:complete len:354 gc:universal Of_RNA_HQ_transcript:19047:85-1146(+)	346	1	0	97.73
tr|A0A4V3SCY7|A0A4V3SCY7_OPIFE	348Of_RNA_HQ_transcript:30378.p1 type:complete len:340 gc:universal Of_RNA_HQ_transcript:30378:19-1038(+)	339	2	0	77.05
tr|A0A4S2LLT8|A0A4S2LLT8_OPIFE	291Of_RNA_HQ_transcript:20911.p1 type:5prime_ len:369 gc:universal Of_RNA_HQ_transcript:20911:1-1107(+)	358	2	0	97.91
tr|A0A4S2LLV6|A0A4S2LLV6_OPIFE	291Of_RNA_HQ_transcript:20911.p1 type:5prime_ len:369 gc:universal Of_RNA_HQ_transcript:20911:1-1107(+)	363	2	0	96.56
tr|A0A4S2LLX0|A0A4S2LLX0_OPIFE	291Of_RNA_HQ_transcript:20911.p1 type:5prime_ len:369 gc:universal Of_RNA_HQ_transcript:20911:1-1107(+)	280	2	0	96.91
tr|A0A4S2M1J1|A0A4S2M1J1_OPIFE	98Of_RNA_HQ_transcript:3793.p1 type:5prime_ len:540 gc:universal Of_RNA_HQ_transcript:3793:3-1622(+)	533	1	0	100
tr|A0A4S2M231|A0A4S2M231_OPIFE	98Of_RNA_HQ_transcript:3793.p1 type:5prime_ len:540 gc:universal Of_RNA_HQ_transcript:3793:3-1622(+)	401	1	0	100
tr|A0A4V3SFW8|A0A4V3SFW8_OPIFE	98Of_RNA_HQ_transcript:3793.p1 type:5prime_ len:540 gc:universal Of_RNA_HQ_transcript:3793:3-1622(+)	424	1	0	100
tr|A0A4S2M511|A0A4S2M511_OPIFE	294Of_RNA_HQ_transcript:21244.p1 type:5prime_ len:344 gc:universal Of_RNA_HQ_transcript:21244:2-1033(+)	340	2	0	87.35
tr|A0A4S2LUV4|A0A4S2LUV4_OPIFE	612CRM22_006085.1.p1 type:complete len:424 gc:universal CRM22_006085.1:1-1272(+)	423	3	0	79.2
tr|A0A4S2LV90|A0A4S2LV90_OPIFE	612CRM22_006085.1.p1 type:complete len:424 gc:universal CRM22_006085.1:1-1272(+)	335	3	0	79.19
tr|A0A4S2MMS1|A0A4S2MMS1_OPIFE	173Of_RNA_HQ_transcript:8939.p1 type:5prime_ len:423 gc:universal Of_RNA_HQ_transcript:8939:3-1271(+)	405	2	0	80.92
tr|A0A4S2LLC4|A0A4S2LLC4_OPIFE	395Of_RNA_HQ_transcript:36381.p1 type:5prime_ len:294 gc:universal Of_RNA_HQ_transcript:36381:2-883(+)	302	1	0	100
tr|A0A4S2M5Z8|A0A4S2M5Z8_OPIFE	154Of_RNA_HQ_transcript:7986.p1 type:complete len:495 gc:universal Of_RNA_HQ_transcript:7986:48-1532(+)	494	1	0	99.6
tr|A0A4V3SGC3|A0A4V3SGC3_OPIFE	154Of_RNA_HQ_transcript:7986.p1 type:complete len:495 gc:universal Of_RNA_HQ_transcript:7986:48-1532(+)	494	1	0	99.6
tr|A0A4S2LBY4|A0A4S2LBY4_OPIFE	39Of_RNA_HQ_transcript:986.p1 type:complete len:801 gc:universal Of_RNA_HQ_transcript:986:55-2457(+)	800	5	0	65.11
tr|A0A4S2LC51|A0A4S2LC51_OPIFE	39Of_RNA_HQ_transcript:986.p1 type:complete len:801 gc:universal Of_RNA_HQ_transcript:986:55-2457(+)	776	5	0	65.11
tr|A0A4V3SDH8|A0A4V3SDH8_OPIFE	39Of_RNA_HQ_transcript:986.p1 type:complete len:801 gc:universal Of_RNA_HQ_transcript:986:55-2457(+)	768	5	0	64.31
tr|A0A4S2LWU0|A0A4S2LWU0_OPIFE	230Of_RNA_HQ_transcript:14616.p1 type:5prime_ len:454 gc:universal Of_RNA_HQ_transcript:14616:1-1362(+)	399	1	0	100
tr|A0A4S2LWU1|A0A4S2LWU1_OPIFE	230Of_RNA_HQ_transcript:14616.p1 type:5prime_ len:454 gc:universal Of_RNA_HQ_transcript:14616:1-1362(+)	368	1	0	100
tr|A0A4S2LWU3|A0A4S2LWU3_OPIFE	230Of_RNA_HQ_transcript:14616.p1 type:5prime_ len:454 gc:universal Of_RNA_HQ_transcript:14616:1-1362(+)	445	1	0	100
tr|A0A4S2LWU5|A0A4S2LWU5_OPIFE	230Of_RNA_HQ_transcript:14616.p1 type:5prime_ len:454 gc:universal Of_RNA_HQ_transcript:14616:1-1362(+)	272	1	0	100
tr|A0A4V3SFG8|A0A4V3SFG8_OPIFE	230Of_RNA_HQ_transcript:14616.p1 type:5prime_ len:454 gc:universal Of_RNA_HQ_transcript:14616:1-1362(+)	430	1	0	100
tr|A0A4S2MGT0|A0A4S2MGT0_OPIFE	201Of_RNA_HQ_transcript:11120.p1 type:complete len:406 gc:universal Of_RNA_HQ_transcript:11120:25-1242(+)	405	6	0	55.32
tr|A0A4S2MFA9|A0A4S2MFA9_OPIFE	108Of_RNA_HQ_transcript:4303.p1 type:5prime_ len:510 gc:universal Of_RNA_HQ_transcript:4303:3-1532(+)	498	3	0	81.69
tr|A0A4S2LSJ6|A0A4S2LSJ6_OPIFE	139Of_RNA_HQ_transcript:7282.p1 type:complete len:516 gc:universal Of_RNA_HQ_transcript:7282:124-1671(+)	515	3	0	88.26
tr|A0A4S2M766|A0A4S2M766_OPIFE	268Of_RNA_HQ_transcript:18031.p1 type:5prime_ len:411 gc:universal Of_RNA_HQ_transcript:18031:2-1234(+)	407	8	0	64.75
tr|A0A4S2M7A9|A0A4S2M7A9_OPIFE	268Of_RNA_HQ_transcript:18031.p1 type:5prime_ len:411 gc:universal Of_RNA_HQ_transcript:18031:2-1234(+)	428	8	0	64.67
tr|A0A4V3SGG5|A0A4V3SGG5_OPIFE	268Of_RNA_HQ_transcript:18031.p1 type:5prime_ len:411 gc:universal Of_RNA_HQ_transcript:18031:2-1234(+)	403	8	0	65.94
tr|A0A4S2M4B3|A0A4S2M4B3_OPIFE	578CRM22_002792.p1 type:complete len:2031 gc:universal CRM22_002792:1-6093(+)	2030	5	0	53.39
tr|A0A4S2LBG8|A0A4S2LBG8_OPIFE	151Of_RNA_HQ_transcript:7700.p1 type:complete len:442 gc:universal Of_RNA_HQ_transcript:7700:27-1352(+)	441	1	0	99.77
tr|A0A4S2LRJ4|A0A4S2LRJ4_OPIFE	606CRM22_005376.p1 type:complete len:1805 gc:universal CRM22_005376:1-5415(+)	1804	2	0	99.63
tr|A0A4S2MAN8|A0A4S2MAN8_OPIFE	20Of_RNA_HQ_transcript:398.p1 type:complete len:905 gc:universal Of_RNA_HQ_transcript:398:94-2808(+)	904	3	0	82.85
tr|A0A4S2M7R0|A0A4S2M7R0_OPIFE	170Of_RNA_HQ_transcript:8733.p1 type:5prime_ len:548 gc:universal Of_RNA_HQ_transcript:8733:1-1644(+)	522	3	0	62.35
tr|A0A4V3S8V3|A0A4V3S8V3_OPIFE	129Of_RNA_HQ_transcript:6139.p1 type:5prime_ len:504 gc:universal Of_RNA_HQ_transcript:6139:3-1514(+)	484	6	0	60.8
tr|A0A4S2KD39|A0A4S2KD39_OPIFE	263Of_RNA_HQ_transcript:17370.p1 type:complete len:368 gc:universal Of_RNA_HQ_transcript:17370:45-1148(+)	449	4	0	87.22
tr|A0A4S2L7Q0|A0A4S2L7Q0_OPIFE	209Of_RNA_HQ_transcript:11827.p1 type:complete len:360 gc:universal Of_RNA_HQ_transcript:11827:1-1080(+)	348	1	0	100
tr|A0A4S2L9P6|A0A4S2L9P6_OPIFE	209Of_RNA_HQ_transcript:11827.p1 type:complete len:360 gc:universal Of_RNA_HQ_transcript:11827:1-1080(+)	357	1	0	100
tr|A0A4S2LT22|A0A4S2LT22_OPIFE	176Of_RNA_HQ_transcript:9216.p1 type:5prime_ len:521 gc:universal Of_RNA_HQ_transcript:9216:1-1563(+)	515	3	0	94.1
tr|A0A4S2KY15|A0A4S2KY15_OPIFE	124Of_RNA_HQ_transcript:5459.p1 type:complete len:559 gc:universal Of_RNA_HQ_transcript:5459:35-1711(+)	507	5	0	57.26
tr|A0A4V3SC21|A0A4V3SC21_OPIFE	124Of_RNA_HQ_transcript:5459.p1 type:complete len:559 gc:universal Of_RNA_HQ_transcript:5459:35-1711(+)	558	5	0	57.4
tr|A0A4S2LNY7|A0A4S2LNY7_OPIFE	310Of_RNA_HQ_transcript:23933.p1 type:complete len:323 gc:universal Of_RNA_HQ_transcript:23933:43-1011(+)	320	1	0	98.13
tr|A0A4S2LPW1|A0A4S2LPW1_OPIFE	310Of_RNA_HQ_transcript:23933.p1 type:complete len:323 gc:universal Of_RNA_HQ_transcript:23933:43-1011(+)	323	1	0	99.68
tr|A0A4S2LMP4|A0A4S2LMP4_OPIFE	276Of_RNA_HQ_transcript:19661.p1 type:complete len:388 gc:universal Of_RNA_HQ_transcript:19661:29-1192(+)	342	6	0	77.22
tr|A0A4S2LMQ7|A0A4S2LMQ7_OPIFE	276Of_RNA_HQ_transcript:19661.p1 type:complete len:388 gc:universal Of_RNA_HQ_transcript:19661:29-1192(+)	387	6	0	76.92
tr|A0A4S2MA17|A0A4S2MA17_OPIFE	275Of_RNA_HQ_transcript:19457.p1 type:5prime_ len:392 gc:universal Of_RNA_HQ_transcript:19457:3-1178(+)	416	1	0	99.19
tr|A0A4S2MA26|A0A4S2MA26_OPIFE	275Of_RNA_HQ_transcript:19457.p1 type:5prime_ len:392 gc:universal Of_RNA_HQ_transcript:19457:3-1178(+)	389	1	0	99.74
tr|A0A4S2MGB0|A0A4S2MGB0_OPIFE	275Of_RNA_HQ_transcript:19457.p1 type:5prime_ len:392 gc:universal Of_RNA_HQ_transcript:19457:3-1178(+)	369	1	0	100
tr|A0A4S2KYA6|A0A4S2KYA6_OPIFE	648CRM22_010460.p1 type:complete len:6819 gc:universal CRM22_010460:1-20457(+)	6818	8	0	49.89
tr|A0A4S2L3L0|A0A4S2L3L0_OPIFE	284Of_RNA_HQ_transcript:20292.p1 type:5prime_ len:430 gc:universal Of_RNA_HQ_transcript:20292:1-1290(+)	384	1	0	98.83
tr|A0A4S2L532|A0A4S2L532_OPIFE	284Of_RNA_HQ_transcript:20292.p1 type:5prime_ len:430 gc:universal Of_RNA_HQ_transcript:20292:1-1290(+)	419	1	0	100
tr|A0A4S2L7G3|A0A4S2L7G3_OPIFE	112Of_RNA_HQ_transcript:4785.p1 type:complete len:459 gc:universal Of_RNA_HQ_transcript:4785:45-1421(+)	458	1	0	100
tr|A0A4S2L7M0|A0A4S2L7M0_OPIFE	112Of_RNA_HQ_transcript:4785.p1 type:complete len:459 gc:universal Of_RNA_HQ_transcript:4785:45-1421(+)	484	1	0	100
tr|A0A4S2L7M6|A0A4S2L7M6_OPIFE	112Of_RNA_HQ_transcript:4785.p1 type:complete len:459 gc:universal Of_RNA_HQ_transcript:4785:45-1421(+)	448	1	0	99.75
tr|A0A4S2LDW4|A0A4S2LDW4_OPIFE	112Of_RNA_HQ_transcript:4785.p1 type:complete len:459 gc:universal Of_RNA_HQ_transcript:4785:45-1421(+)	460	1	0	94.75
tr|A0A4S2LX47|A0A4S2LX47_OPIFE	265Of_RNA_HQ_transcript:17930.p1 type:complete len:343 gc:universal Of_RNA_HQ_transcript:17930:149-1177(+)	342	8	0	57.98
tr|A0A4S2M2L4|A0A4S2M2L4_OPIFE	265Of_RNA_HQ_transcript:17930.p1 type:complete len:343 gc:universal Of_RNA_HQ_transcript:17930:149-1177(+)	265	8	0	56.51
tr|A0A4S2M2U9|A0A4S2M2U9_OPIFE	265Of_RNA_HQ_transcript:17930.p1 type:complete len:343 gc:universal Of_RNA_HQ_transcript:17930:149-1177(+)	248	8	0	57.01
tr|A0A4S2LZY4|A0A4S2LZY4_OPIFE	6Of_RNA_HQ_transcript:104.p1 type:complete len:370 gc:universal Of_RNA_HQ_transcript:104:207-1316(+)	821	6	0	75.45
tr|A0A4S2M5E6|A0A4S2M5E6_OPIFE	6Of_RNA_HQ_transcript:104.p1 type:complete len:370 gc:universal Of_RNA_HQ_transcript:104:207-1316(+)	847	6	0	75.3
tr|A0A4S2M5F3|A0A4S2M5F3_OPIFE	6Of_RNA_HQ_transcript:104.p1 type:complete len:370 gc:universal Of_RNA_HQ_transcript:104:207-1316(+)	864	6	0	75.5
tr|A0A4S2LPW3|A0A4S2LPW3_OPIFE	222Of_RNA_HQ_transcript:13527.p1 type:complete len:396 gc:universal Of_RNA_HQ_transcript:13527:44-1231(+)	395	7	0	55.09
tr|A0A4S2LFZ4|A0A4S2LFZ4_OPIFE	398Of_RNA_HQ_transcript:37179.p1 type:complete len:297 gc:universal Of_RNA_HQ_transcript:37179:79-969(+)	295	1	0	96.77
tr|A0A4S2JLV7|A0A4S2JLV7_OPIFE	204Of_RNA_HQ_transcript:11317.p1 type:complete len:431 gc:universal Of_RNA_HQ_transcript:11317:164-1456(+)	316	1	0	100
tr|A0A4S2JLW5|A0A4S2JLW5_OPIFE	204Of_RNA_HQ_transcript:11317.p1 type:complete len:431 gc:universal Of_RNA_HQ_transcript:11317:164-1456(+)	409	1	0	100
tr|A0A4S2JM05|A0A4S2JM05_OPIFE	204Of_RNA_HQ_transcript:11317.p1 type:complete len:431 gc:universal Of_RNA_HQ_transcript:11317:164-1456(+)	430	1	0	100
tr|A0A4S2JMU0|A0A4S2JMU0_OPIFE	204Of_RNA_HQ_transcript:11317.p1 type:complete len:431 gc:universal Of_RNA_HQ_transcript:11317:164-1456(+)	321	1	0	99.06
tr|A0A4V6RG61|A0A4V6RG61_OPIFE	204Of_RNA_HQ_transcript:11317.p1 type:complete len:431 gc:universal Of_RNA_HQ_transcript:11317:164-1456(+)	332	1	0	100
tr|A0A4S2KBN3|A0A4S2KBN3_OPIFE	653CRM22_011079.p1 type:complete len:592 gc:universal CRM22_011079:1-1776(+)	591	5	0	84.37
tr|A0A4S2KAG4|A0A4S2KAG4_OPIFE	76Of_RNA_HQ_transcript:2584.p1 type:complete len:546 gc:universal Of_RNA_HQ_transcript:2584:41-1678(+)	545	2	0	75.34
tr|A0A4S2KC09|A0A4S2KC09_OPIFE	76Of_RNA_HQ_transcript:2584.p1 type:complete len:546 gc:universal Of_RNA_HQ_transcript:2584:41-1678(+)	464	2	0	75.34
tr|A0A4S2MLM7|A0A4S2MLM7_OPIFE	293Of_RNA_HQ_transcript:21007.p1 type:complete len:417 gc:universal Of_RNA_HQ_transcript:21007:2-1252(+)	415	1	0	100
tr|A0A4S2LGX1|A0A4S2LGX1_OPIFE	11Of_RNA_HQ_transcript:131.p1 type:complete len:960 gc:universal Of_RNA_HQ_transcript:131:184-3063(+)	871	1	0	99.43
tr|A0A4S2KYI0|A0A4S2KYI0_OPIFE	397Of_RNA_HQ_transcript:36902.p1 type:complete len:269 gc:universal Of_RNA_HQ_transcript:36902:121-927(+)	268	1	0	100
tr|A0A4S2LWV5|A0A4S2LWV5_OPIFE	123Of_RNA_HQ_transcript:5394.p1 type:5prime_ len:599 gc:universal Of_RNA_HQ_transcript:5394:3-1799(+)	595	1	0	98.49
tr|A0A4S2M2L0|A0A4S2M2L0_OPIFE	123Of_RNA_HQ_transcript:5394.p1 type:5prime_ len:599 gc:universal Of_RNA_HQ_transcript:5394:3-1799(+)	467	1	0	98.07
tr|A0A4S2MAD5|A0A4S2MAD5_OPIFE	109Of_RNA_HQ_transcript:4637.p1 type:5prime_ len:616 gc:universal Of_RNA_HQ_transcript:4637:2-1849(+)	623	1	0	100
tr|A0A4V3SFD9|A0A4V3SFD9_OPIFE	376Of_RNA_HQ_transcript:33841.p1 type:complete len:262 gc:universal Of_RNA_HQ_transcript:33841:302-1087(+)	327	10	3.79584e-180	79.32
tr|A0A4S2KEK8|A0A4S2KEK8_OPIFE	337Of_RNA_HQ_transcript:27912.p1 type:complete len:248 gc:universal Of_RNA_HQ_transcript:27912:214-957(+)	251	4	3.18436e-179	79.63
tr|A0A4S2M7D8|A0A4S2M7D8_OPIFE	573CRM22_002179.2.p1 type:complete len:233 gc:universal CRM22_002179.2:1-699(+)	232	4	1.39254e-178	66.03
tr|A0A4V3SE92|A0A4V3SE92_OPIFE	264Of_RNA_HQ_transcript:17886.p1 type:5prime_ len:263 gc:universal Of_RNA_HQ_transcript:17886:2-790(+)	248	4	2.3693e-177	79.16
tr|A0A4S2KY44|A0A4S2KY44_OPIFE	397Of_RNA_HQ_transcript:36902.p1 type:complete len:269 gc:universal Of_RNA_HQ_transcript:36902:121-927(+)	245	1	2.61259e-176	100
tr|A0A4S2MFN5|A0A4S2MFN5_OPIFE	464Of_RNA_HQ_transcript:52369.p1 type:5prime_ len:238 gc:universal Of_RNA_HQ_transcript:52369:3-716(+)	231	2	3.00992e-176	76.84
tr|A0A4S2M234|A0A4S2M234_OPIFE	448Of_RNA_HQ_transcript:48138.p1 type:complete len:231 gc:universal Of_RNA_HQ_transcript:48138:39-731(+)	230	1	1.74148e-175	100
tr|A0A4S2LFK4|A0A4S2LFK4_OPIFE	209Of_RNA_HQ_transcript:11827.p1 type:complete len:360 gc:universal Of_RNA_HQ_transcript:11827:1-1080(+)	288	1	7.84575e-175	97.54
tr|A0A4S2MBM0|A0A4S2MBM0_OPIFE	370Of_RNA_HQ_transcript:32903.p1 type:5prime_ len:352 gc:universal Of_RNA_HQ_transcript:32903:2-1057(+)	233	1	1.55646e-174	100
tr|A0A4S2LFG1|A0A4S2LFG1_OPIFE	209Of_RNA_HQ_transcript:11827.p1 type:complete len:360 gc:universal Of_RNA_HQ_transcript:11827:1-1080(+)	305	1	2.20196e-173	100
tr|A0A4S2M7B7|A0A4S2M7B7_OPIFE	573CRM22_002179.2.p1 type:complete len:233 gc:universal CRM22_002179.2:1-699(+)	226	4	6.79426e-173	66.03
tr|A0A4S2LX71|A0A4S2LX71_OPIFE	450Of_RNA_HQ_transcript:48505.p1 type:5prime_ len:229 gc:universal Of_RNA_HQ_transcript:48505:1-687(+)	223	4	2.97857e-171	60.78
tr|A0A4S2LMN0|A0A4S2LMN0_OPIFE	435Of_RNA_HQ_transcript:45368.p1 type:complete len:221 gc:universal Of_RNA_HQ_transcript:45368:83-745(+)	220	1	7.21377e-169	100
tr|A0A4S2LVI5|A0A4S2LVI5_OPIFE	477Of_RNA_HQ_transcript:55754.p1 type:5prime_ len:220 gc:universal Of_RNA_HQ_transcript:55754:1-660(+)	222	1	4.27434e-168	99.54
tr|A0A4S2LHQ7|A0A4S2LHQ7_OPIFE	457Of_RNA_HQ_transcript:51001.p1 type:complete len:229 gc:universal Of_RNA_HQ_transcript:51001:34-720(+)	228	2	2.31908e-167	76.84
tr|A0A4S2LVI4|A0A4S2LVI4_OPIFE	477Of_RNA_HQ_transcript:55754.p1 type:5prime_ len:220 gc:universal Of_RNA_HQ_transcript:55754:1-660(+)	223	1	5.75092e-166	99.54
tr|A0A4S2LSF2|A0A4S2LSF2_OPIFE	607CRM22_005450.1.p1 type:complete len:258 gc:universal CRM22_005450.1:1-774(+)	256	5	1.11635e-165	68.19
tr|A0A4V3SE41|A0A4V3SE41_OPIFE	278Of_RNA_HQ_transcript:19994.p1 type:complete len:256 gc:universal Of_RNA_HQ_transcript:19994:76-843(+)	218	2	1.62221e-164	73.57
tr|A0A4S2LHI7|A0A4S2LHI7_OPIFE	278Of_RNA_HQ_transcript:19994.p1 type:complete len:256 gc:universal Of_RNA_HQ_transcript:19994:76-843(+)	249	2	7.42111e-164	73.78
tr|A0A4S2MBZ8|A0A4S2MBZ8_OPIFE	565CRM22_001126.p1 type:3prime_ len:229 gc:universal CRM22_001126:1-684(+)	229	5	7.92512e-162	86.36
tr|A0A4S2LW69|A0A4S2LW69_OPIFE	376Of_RNA_HQ_transcript:33841.p1 type:complete len:262 gc:universal Of_RNA_HQ_transcript:33841:302-1087(+)	321	10	6.13826e-160	78.11
tr|A0A4S2LL72|A0A4S2LL72_OPIFE	264Of_RNA_HQ_transcript:17886.p1 type:5prime_ len:263 gc:universal Of_RNA_HQ_transcript:17886:2-790(+)	226	5	6.9757e-160	72.65
tr|A0A4S2LHB4|A0A4S2LHB4_OPIFE	266Of_RNA_HQ_transcript:17972.p1 type:complete len:285 gc:universal Of_RNA_HQ_transcript:17972:87-941(+)	284	2	2.24831e-158	93.22
tr|A0A4S2JVI7|A0A4S2JVI7_OPIFE	307Of_RNA_HQ_transcript:23672.p1 type:5prime_ len:222 gc:universal Of_RNA_HQ_transcript:23672:1-666(+)	213	8	2.51759e-157	84.1
tr|A0A4V3S7I4|A0A4V3S7I4_OPIFE	466Of_RNA_HQ_transcript:53085.p1 type:complete len:206 gc:universal Of_RNA_HQ_transcript:53085:51-668(+)	205	5	4.38368e-157	55.27
tr|A0A4S2LF46|A0A4S2LF46_OPIFE	365Of_RNA_HQ_transcript:32391.p1 type:5prime_ len:206 gc:universal Of_RNA_HQ_transcript:32391:3-620(+)	202	3	2.04846e-152	73.65
tr|A0A4S2LDT2|A0A4S2LDT2_OPIFE	504Of_RNA_HQ_transcript:63338.p1 type:5prime_ len:218 gc:universal Of_RNA_HQ_transcript:63338:3-656(+)	212	1	1.46893e-151	93.52
tr|A0A4S2LX34|A0A4S2LX34_OPIFE	456Of_RNA_HQ_transcript:50565.p1 type:5prime_ len:221 gc:universal Of_RNA_HQ_transcript:50565:3-665(+)	210	10	1.80768e-146	63.77
tr|A0A4V6RH61|A0A4V6RH61_OPIFE	316Of_RNA_HQ_transcript:24536.p1 type:5prime_ len:353 gc:universal Of_RNA_HQ_transcript:24536:1-1059(+)	215	8	8.09147e-145	69.26
tr|A0A4S2M7A4|A0A4S2M7A4_OPIFE	290Of_RNA_HQ_transcript:20894.p1 type:complete len:220 gc:universal Of_RNA_HQ_transcript:20894:629-1288(+)	212	10	1.85371e-144	70.01
tr|A0A4S2M4D0|A0A4S2M4D0_OPIFE	470Of_RNA_HQ_transcript:53694.p1 type:complete len:196 gc:universal Of_RNA_HQ_transcript:53694:100-687(+)	215	10	4.1237e-143	56.35
tr|A0A4S2MD59|A0A4S2MD59_OPIFE	370Of_RNA_HQ_transcript:32903.p1 type:5prime_ len:352 gc:universal Of_RNA_HQ_transcript:32903:2-1057(+)	223	1	6.40294e-143	95.24
tr|A0A4S2M390|A0A4S2M390_OPIFE	461Of_RNA_HQ_transcript:51750.p1 type:5prime_ len:203 gc:universal Of_RNA_HQ_transcript:51750:3-611(+)	184	10	3.02657e-142	60.3
tr|A0A4S2LWI4|A0A4S2LWI4_OPIFE	479Of_RNA_HQ_transcript:56076.p1 type:complete len:188 gc:universal Of_RNA_HQ_transcript:56076:57-620(+)	187	4	2.39324e-141	73.54
tr|A0A4S2LWS6|A0A4S2LWS6_OPIFE	456Of_RNA_HQ_transcript:50565.p1 type:5prime_ len:221 gc:universal Of_RNA_HQ_transcript:50565:3-665(+)	248	10	2.96157e-139	58.29
tr|A0A4S2KYK5|A0A4S2KYK5_OPIFE	397Of_RNA_HQ_transcript:36902.p1 type:complete len:269 gc:universal Of_RNA_HQ_transcript:36902:121-927(+)	191	1	3.66286e-139	99.45
tr|A0A4V3SH67|A0A4V3SH67_OPIFE	287Of_RNA_HQ_transcript:20604.p1 type:5prime_ len:267 gc:universal Of_RNA_HQ_transcript:20604:2-802(+)	267	1	2.08892e-138	88.11
tr|A0A4S2L5V2|A0A4S2L5V2_OPIFE	350Of_RNA_HQ_transcript:30542.p1 type:5prime_ len:182 gc:universal Of_RNA_HQ_transcript:30542:1-546(+)	196	1	5.24861e-138	100
tr|A0A4S2M489|A0A4S2M489_OPIFE	461Of_RNA_HQ_transcript:51750.p1 type:5prime_ len:203 gc:universal Of_RNA_HQ_transcript:51750:3-611(+)	205	9	5.16431e-137	56.61
tr|A0A4S2M614|A0A4S2M614_OPIFE	426Of_RNA_HQ_transcript:43298.p1 type:complete len:182 gc:universal Of_RNA_HQ_transcript:43298:100-645(+)	181	10	8.53617e-137	57.27
tr|A0A4S2MF34|A0A4S2MF34_OPIFE	434Of_RNA_HQ_transcript:45263.p1 type:5prime_ len:229 gc:universal Of_RNA_HQ_transcript:45263:1-687(+)	221	2	8.19277e-136	74.77
tr|A0A4S2LZY3|A0A4S2LZY3_OPIFE	351Of_RNA_HQ_transcript:30577.p1 type:5prime_ len:187 gc:universal Of_RNA_HQ_transcript:30577:1-561(+)	175	10	2.26916e-134	57.21
tr|A0A4S2LD65|A0A4S2LD65_OPIFE	350Of_RNA_HQ_transcript:30542.p1 type:5prime_ len:182 gc:universal Of_RNA_HQ_transcript:30542:1-546(+)	194	1	8.34034e-134	98.34
tr|A0A4S2M793|A0A4S2M793_OPIFE	573CRM22_002179.2.p1 type:complete len:233 gc:universal CRM22_002179.2:1-699(+)	190	4	1.83848e-130	64.39
tr|A0A4S2MNF5|A0A4S2MNF5_OPIFE	497Of_RNA_HQ_transcript:61620.p1 type:5prime_ len:189 gc:universal Of_RNA_HQ_transcript:61620:3-569(+)	172	10	5.21935e-130	54.97
tr|A0A4V3SD36|A0A4V3SD36_OPIFE	286Of_RNA_HQ_transcript:20375.p2 type:complete len:188 gc:universal Of_RNA_HQ_transcript:20375:240-803(+)	328	5	1.99654e-126	72.46
tr|A0A4S2KR32|A0A4S2KR32_OPIFE	206Of_RNA_HQ_transcript:11570.p1 type:complete len:359 gc:universal Of_RNA_HQ_transcript:11570:150-1226(+)	192	2	2.29321e-123	98.18
tr|A0A4S2LIL1|A0A4S2LIL1_OPIFE	457Of_RNA_HQ_transcript:51001.p1 type:complete len:229 gc:universal Of_RNA_HQ_transcript:51001:34-720(+)	175	2	1.70981e-122	77.13
tr|A0A4S2LME2|A0A4S2LME2_OPIFE	494Of_RNA_HQ_transcript:61478.p1 type:5prime_ len:172 gc:universal Of_RNA_HQ_transcript:61478:1-516(+)	160	1	3.85706e-119	100
tr|A0A4S2LW54|A0A4S2LW54_OPIFE	376Of_RNA_HQ_transcript:33841.p1 type:complete len:262 gc:universal Of_RNA_HQ_transcript:33841:302-1087(+)	278	10	1.26291e-118	75.81
tr|A0A4S2KQJ6|A0A4S2KQJ6_OPIFE	346Of_RNA_HQ_transcript:29930.p1 type:5prime_ len:227 gc:universal Of_RNA_HQ_transcript:29930:2-682(+)	284	3	6.31462e-117	74.45
tr|A0A4S2MEG1|A0A4S2MEG1_OPIFE	524Of_RNA_HQ_transcript:71222.p1 type:5prime_ len:165 gc:universal Of_RNA_HQ_transcript:71222:2-496(+)	152	1	2.16744e-115	100
tr|A0A4S2LXC4|A0A4S2LXC4_OPIFE	479Of_RNA_HQ_transcript:56076.p1 type:complete len:188 gc:universal Of_RNA_HQ_transcript:56076:57-620(+)	157	4	5.14594e-115	73.54
tr|A0A4S2LFA8|A0A4S2LFA8_OPIFE	519Of_RNA_HQ_transcript:69659.p1 type:5prime_ len:180 gc:universal Of_RNA_HQ_transcript:69659:1-540(+)	173	3	1.70583e-113	75.49
tr|A0A4S2LGT3|A0A4S2LGT3_OPIFE	415Of_RNA_HQ_transcript:41142.p1 type:5prime_ len:275 gc:universal Of_RNA_HQ_transcript:41142:1-825(+)	198	1	4.59421e-113	100
tr|A0A4S2LI26|A0A4S2LI26_OPIFE	512Of_RNA_HQ_transcript:67219.p1 type:5prime_ len:166 gc:universal Of_RNA_HQ_transcript:67219:2-499(+)	162	2	2.73608e-111	83.64
tr|A0A4S2M9E6|A0A4S2M9E6_OPIFE	462Of_RNA_HQ_transcript:52082.p1 type:5prime_ len:165 gc:universal Of_RNA_HQ_transcript:52082:3-497(+)	150	2	6.80335e-111	99.19
tr|A0A4S2M0Z8|A0A4S2M0Z8_OPIFE	517Of_RNA_HQ_transcript:68175.p1 type:complete len:153 gc:universal Of_RNA_HQ_transcript:68175:63-521(+)	152	1	6.73351e-109	100
tr|A0A4S2KR31|A0A4S2KR31_OPIFE	206Of_RNA_HQ_transcript:11570.p1 type:complete len:359 gc:universal Of_RNA_HQ_transcript:11570:150-1226(+)	266	2	6.91186e-109	98.12
tr|A0A4S2KRN6|A0A4S2KRN6_OPIFE	206Of_RNA_HQ_transcript:11570.p1 type:complete len:359 gc:universal Of_RNA_HQ_transcript:11570:150-1226(+)	191	2	3.45807e-108	98.11
tr|A0A4S2KR74|A0A4S2KR74_OPIFE	206Of_RNA_HQ_transcript:11570.p1 type:complete len:359 gc:universal Of_RNA_HQ_transcript:11570:150-1226(+)	197	2	7.17861e-108	98.11
tr|A0A4S2LA74|A0A4S2LA74_OPIFE	478Of_RNA_HQ_transcript:55992.p1 type:5prime_ len:179 gc:universal Of_RNA_HQ_transcript:55992:3-539(+)	177	1	3.79514e-107	99.44
tr|A0A4S2M1Y0|A0A4S2M1Y0_OPIFE	499Of_RNA_HQ_transcript:62001.p1 type:5prime_ len:164 gc:universal Of_RNA_HQ_transcript:62001:2-493(+)	154	1	2.81542e-106	100
tr|A0A4S2LJI7|A0A4S2LJI7_OPIFE	278Of_RNA_HQ_transcript:19994.p1 type:complete len:256 gc:universal Of_RNA_HQ_transcript:19994:76-843(+)	166	2	3.77912e-106	74.63
tr|A0A4S2LME3|A0A4S2LME3_OPIFE	494Of_RNA_HQ_transcript:61478.p1 type:5prime_ len:172 gc:universal Of_RNA_HQ_transcript:61478:1-516(+)	157	1	5.28102e-106	96.67
tr|A0A4V3SH56|A0A4V3SH56_OPIFE	451Of_RNA_HQ_transcript:48553.p1 type:5prime_ len:145 gc:universal Of_RNA_HQ_transcript:48553:1-435(+)	137	4	3.87761e-104	64.07
tr|A0A4S2L3I7|A0A4S2L3I7_OPIFE	520Of_RNA_HQ_transcript:69798.p1 type:5prime_ len:139 gc:universal Of_RNA_HQ_transcript:69798:3-419(+)	135	2	1.46806e-101	93.56
tr|A0A4S2L4U0|A0A4S2L4U0_OPIFE	357Of_RNA_HQ_transcript:31451.p1 type:complete len:135 gc:universal Of_RNA_HQ_transcript:31451:540-944(+)	134	2	2.24894e-101	93.56
tr|A0A4S2LMD9|A0A4S2LMD9_OPIFE	494Of_RNA_HQ_transcript:61478.p1 type:5prime_ len:172 gc:universal Of_RNA_HQ_transcript:61478:1-516(+)	140	1	4.64167e-99	87.5
tr|A0A4S2LC32|A0A4S2LC32_OPIFE	535Of_RNA_HQ_transcript:74033.p1 type:5prime_ len:144 gc:universal Of_RNA_HQ_transcript:74033:2-433(+)	132	4	1.72089e-95	72.31
tr|A0A4S2L342|A0A4S2L342_OPIFE	642CRM22_010013.3.p1 type:complete len:140 gc:universal CRM22_010013.3:1-420(+)	139	6	7.73035e-95	66.31
tr|A0A4S2LEK1|A0A4S2LEK1_OPIFE	544Of_RNA_HQ_transcript:78456.p1 type:5prime_ len:140 gc:universal Of_RNA_HQ_transcript:78456:1-420(+)	128	1	2.02475e-94	100
tr|A0A4S2L7G1|A0A4S2L7G1_OPIFE	136Of_RNA_HQ_transcript:7061.p1 type:5prime_ len:523 gc:universal Of_RNA_HQ_transcript:7061:2-1570(+)	264	1	5.2896e-93	73.37
tr|A0A4S2LPT4|A0A4S2LPT4_OPIFE	502Of_RNA_HQ_transcript:63144.p1 type:complete len:144 gc:universal Of_RNA_HQ_transcript:63144:55-486(+)	143	1	2.04553e-91	100
tr|A0A4S2L317|A0A4S2L317_OPIFE	520Of_RNA_HQ_transcript:69798.p1 type:5prime_ len:139 gc:universal Of_RNA_HQ_transcript:69798:3-419(+)	135	2	8.31947e-91	93.64
tr|A0A4V3SFX9|A0A4V3SFX9_OPIFE	380Of_RNA_HQ_transcript:34414.p1 type:5prime_ len:299 gc:universal Of_RNA_HQ_transcript:34414:3-899(+)	162	2	1.3862e-90	74.29
tr|A0A4S2M1U9|A0A4S2M1U9_OPIFE	380Of_RNA_HQ_transcript:34414.p1 type:5prime_ len:299 gc:universal Of_RNA_HQ_transcript:34414:3-899(+)	164	2	4.28455e-90	74.29
tr|A0A4S2LBR3|A0A4S2LBR3_OPIFE	535Of_RNA_HQ_transcript:74033.p1 type:5prime_ len:144 gc:universal Of_RNA_HQ_transcript:74033:2-433(+)	127	4	4.38106e-83	71.94
tr|A0A4S2M9J1|A0A4S2M9J1_OPIFE	462Of_RNA_HQ_transcript:52082.p1 type:5prime_ len:165 gc:universal Of_RNA_HQ_transcript:52082:3-497(+)	126	2	2.68309e-80	97.51
tr|A0A4S2M9D6|A0A4S2M9D6_OPIFE	462Of_RNA_HQ_transcript:52082.p1 type:5prime_ len:165 gc:universal Of_RNA_HQ_transcript:52082:3-497(+)	130	2	6.51391e-80	99.19
tr|A0A4S2L8M2|A0A4S2L8M2_OPIFE	542Of_RNA_HQ_transcript:76648.p1 type:5prime_ len:138 gc:universal Of_RNA_HQ_transcript:76648:2-415(+)	164	1	1.87263e-79	100
tr|A0A4S2LW36|A0A4S2LW36_OPIFE	417Of_RNA_HQ_transcript:41442.p1 type:5prime_ len:162 gc:universal Of_RNA_HQ_transcript:41442:1-486(+)	238	2	8.32192e-78	79.49
tr|A0A4V6RGY7|A0A4V6RGY7_OPIFE	494Of_RNA_HQ_transcript:61478.p1 type:5prime_ len:172 gc:universal Of_RNA_HQ_transcript:61478:1-516(+)	159	1	5.62844e-76	100
tr|A0A4S2LMD7|A0A4S2LMD7_OPIFE	494Of_RNA_HQ_transcript:61478.p1 type:5prime_ len:172 gc:universal Of_RNA_HQ_transcript:61478:1-516(+)	147	1	5.79081e-76	100
tr|A0A4S2L3S5|A0A4S2L3S5_OPIFE	520Of_RNA_HQ_transcript:69798.p1 type:5prime_ len:139 gc:universal Of_RNA_HQ_transcript:69798:3-419(+)	130	2	6.26794e-76	88.04
tr|A0A4S2LWP4|A0A4S2LWP4_OPIFE	499Of_RNA_HQ_transcript:62001.p1 type:5prime_ len:164 gc:universal Of_RNA_HQ_transcript:62001:2-493(+)	118	1	2.65001e-73	76.62
tr|A0A4S2M9N3|A0A4S2M9N3_OPIFE	549Of_RNA_HQ_transcript:79622.p2 type:5prime_ len:138 gc:universal Of_RNA_HQ_transcript:79622:3-416(+)	125	2	3.30729e-72	81.25
tr|A0A4S2LYJ3|A0A4S2LYJ3_OPIFE	554Of_RNA_HQ_transcript:83090.p1 type:5prime_ len:112 gc:universal Of_RNA_HQ_transcript:83090:3-338(+)	89	6	2.0871e-65	69.73
tr|A0A4S2L7D3|A0A4S2L7D3_OPIFE	391Of_RNA_HQ_transcript:36090.p1 type:5prime_ len:144 gc:universal Of_RNA_HQ_transcript:36090:2-433(+)	99	1	7.93599e-65	100
tr|A0A4S2L823|A0A4S2L823_OPIFE	391Of_RNA_HQ_transcript:36090.p1 type:5prime_ len:144 gc:universal Of_RNA_HQ_transcript:36090:2-433(+)	84	1	1.27121e-60	100
tr|A0A4S2LZW3|A0A4S2LZW3_OPIFE	444Of_RNA_HQ_transcript:47318.p1 type:complete len:119 gc:universal Of_RNA_HQ_transcript:47318:29-385(+)	89	8	6.07024e-60	63.06
tr|A0A4S2L2M6|A0A4S2L2M6_OPIFE	642CRM22_010013.3.p1 type:complete len:140 gc:universal CRM22_010013.3:1-420(+)	89	6	5.24453e-54	66.55
tr|A0A4V3SCL6|A0A4V3SCL6_OPIFE	642CRM22_010013.3.p1 type:complete len:140 gc:universal CRM22_010013.3:1-420(+)	94	6	7.03865e-54	66.34
tr|A0A4S2L2Y3|A0A4S2L2Y3_OPIFE	642CRM22_010013.3.p1 type:complete len:140 gc:universal CRM22_010013.3:1-420(+)	136	7	1.79975e-52	63.21
tr|A0A4S2LZJ0|A0A4S2LZJ0_OPIFE	444Of_RNA_HQ_transcript:47318.p1 type:complete len:119 gc:universal Of_RNA_HQ_transcript:47318:29-385(+)	89	8	1.04836e-51	61.76
tr|A0A4S2L0G2|A0A4S2L0G2_OPIFE	536Of_RNA_HQ_transcript:74867.p1 type:5prime_ len:159 gc:universal Of_RNA_HQ_transcript:74867:3-479(+)	70	7	1.80654e-46	58.13
tr|A0A4S2M0B2|A0A4S2M0B2_OPIFE	532Of_RNA_HQ_transcript:73281.p1 type:5prime_ len:123 gc:universal Of_RNA_HQ_transcript:73281:1-369(+)	64	5	1.7863e-42	67.29
tr|A0A4S2M0B0|A0A4S2M0B0_OPIFE	532Of_RNA_HQ_transcript:73281.p1 type:5prime_ len:123 gc:universal Of_RNA_HQ_transcript:73281:1-369(+)	87	5	2.57788e-42	66.72
tr|A0A4S2LN27|A0A4S2LN27_OPIFE	551Of_RNA_HQ_transcript:80114.p1 type:5prime_ len:126 gc:universal Of_RNA_HQ_transcript:80114:2-379(+)	90	1	2.85688e-42	100
tr|A0A4S2L3D5|A0A4S2L3D5_OPIFE	642CRM22_010013.3.p1 type:complete len:140 gc:universal CRM22_010013.3:1-420(+)	70	5	1.10529e-33	72.96
tr|A0A4S2LSX2|A0A4S2LSX2_OPIFE	444Of_RNA_HQ_transcript:47318.p1 type:complete len:119 gc:universal Of_RNA_HQ_transcript:47318:29-385(+)	89	7	2.9228e-26	58.38
tr|A0A4S2LSR8|A0A4S2LSR8_OPIFE	554Of_RNA_HQ_transcript:83090.p1 type:5prime_ len:112 gc:universal Of_RNA_HQ_transcript:83090:3-338(+)	87	8	2.25609e-19	55.84
tr|A0A4S2L0A9|A0A4S2L0A9_OPIFE	536Of_RNA_HQ_transcript:74867.p1 type:5prime_ len:159 gc:universal Of_RNA_HQ_transcript:74867:3-479(+)	74	1	0.000575329	58.33
tr|A0A4S2L0Z2|A0A4S2L0Z2_OPIFE	---NA---	65
tr|A0A4S2LNZ7|A0A4S2LNZ7_OPIFE	---NA---	114
tr|A0A4S2LMT2|A0A4S2LMT2_OPIFE	---NA---	103
