# Supplementary material for: Secreted and surface proteome and transcriptome of Opisthorchis felineus
Source: Front Parasitol. 2023 Oct 10;2:1195457. doi: 10.3389/fpara.2023.1195457 (PMC11732047; doi:10.3389/fpara.2023.1195457)
Supplement: Supplementary file 15 [file Table_12.xlsx]

## Sheet: Blast results
Supplementary table S11 O. viverrini Tetraspanin blast search results. Blast2go BLAST search reports for Ov-TSP-1, 2 & 3 against the respective O. felineus sequences.
Ov-TSP BLAST against tetraspanins identified from the Of proteome
	#	Sequences Producing Significant Alignments	Scientific Taxonomy	E-Value	Hit length	Align length	Pos	Sim	Hsp/Hit	Hsp/Query	Hsps	Frame	Gene identifier
Ov-TSP-1	1	Of_RNA_HQ_transcript:34434.p1 type:5prime_partial len:286 gc:universal Of_RNA_HQ_transcript:34434:2-859(+)		4.75202e-12	285	110	55	0.5	0.386	0.445	1	0
	2	Of_RNA_HQ_transcript:13813.p1 type:5prime_partial len:313 gc:universal Of_RNA_HQ_transcript:13813:1-939(+)		1.39456e-06	312	106	42	0.396	0.34	0.429	1	0
	3	Of_RNA_HQ_transcript:44904.p1 type:5prime_partial len:235 gc:universal Of_RNA_HQ_transcript:44904:1-705(+)		0.000414853	219	84	39	0.464	0.384	0.34	1	0
Ov-TSP-2	1	Of_RNA_HQ_transcript:44904.p1 type:5prime_partial len:235 gc:universal Of_RNA_HQ_transcript:44904:1-705(+)		3.17066e-07	219	69	34	0.493	0.315	0.309	1	0
	2	Of_RNA_HQ_transcript:13813.p1 type:5prime_partial len:313 gc:universal Of_RNA_HQ_transcript:13813:1-939(+)		0.000195746	312	141	50	0.355	0.452	0.632	1	0
	3	Of_RNA_HQ_transcript:34434.p1 type:5prime_partial len:286 gc:universal Of_RNA_HQ_transcript:34434:2-859(+)		0.000425907	285	176	70	0.398	0.618	0.789	1	0
Ov-TSP-3	1	Of_RNA_HQ_transcript:13813.p1 type:5prime_partial len:313 gc:universal Of_RNA_HQ_transcript:13813:1-939(+)		1.9434e-07	312	97	46	0.474	0.311	0.439	1	0
	2	Of_RNA_HQ_transcript:34434.p1 type:5prime_partial len:286 gc:universal Of_RNA_HQ_transcript:34434:2-859(+)		1.84453e-06	285	107	50	0.467	0.375	0.484	1	0
	3	Of_RNA_HQ_transcript:44904.p1 type:5prime_partial len:235 gc:universal Of_RNA_HQ_transcript:44904:1-705(+)		1.39467e-05	219	46	23	0.5	0.21	0.208	1	0
Ov-TSP BLAST against Of transcriptome
	#	Top 5 Sequences Producing Significant Alignments	Scientific Taxonomy	E-Value	Hit length	Align length	Pos	Sim	Hsp/Hit	Hsp/Query	Hsps	Frame	Gene identifier
Ov-TSP-1	1	Of_RNA_HQ_transcript:8777.p1 type:complete len:248 gc:universal Of_RNA_HQ_transcript:8777:45-788(+)		5.28815e-163	248	247	247	1	0.996	1	1	0
	2	Of_RNA_HQ_transcript:5163.p1 type:5prime_partial len:265 gc:universal Of_RNA_HQ_transcript:5163:3-797(+)		8.51685e-35	265	197	105	0.533	0.743	0.798	1	0
	3	CRM22_011091.3.p1 type:complete len:278 gc:universal CRM22_011091.3:1-834(+)		1.22525e-29	278	189	103	0.545	0.68	0.765	1	0
	4	Of_RNA_HQ_transcript:32442.p1 type:5prime_partial len:255 gc:universal Of_RNA_HQ_transcript:32442:2-766(+)		1.46044e-27	255	200	100	0.5	0.784	0.81	1	0
	5	CRM22_010308.p1 type:complete len:208 gc:universal CRM22_010308:1-624(+)		2.76358e-27	208	144	80	0.556	0.692	0.583	1	0
Ov-TSP-2	1	Of_RNA_HQ_transcript:38195.p1 type:complete len:224 gc:universal Of_RNA_HQ_transcript:38195:64-735(+)		7.64218e-148	224	223	215	0.964	0.996	1	1	0
	2	Of_RNA_HQ_transcript:38100.p1 type:complete len:151 gc:universal Of_RNA_HQ_transcript:38100:54-506(+)		1.18698e-89	151	145	139	0.959	0.96	0.65	1	0
	3	Of_RNA_HQ_transcript:45263.p1 type:5prime_partial len:229 gc:universal Of_RNA_HQ_transcript:45263:1-687(+)		2.05091e-68	229	220	147	0.668	0.961	0.987	1	0
	4	Of_RNA_HQ_transcript:37014.p2 type:complete len:123 gc:universal Of_RNA_HQ_transcript:37014:60-428(+)		2.62522e-67	123	112	110	0.982	0.911	0.502	1	0
	5	Of_RNA_HQ_transcript:36681.p1 type:complete len:222 gc:universal Of_RNA_HQ_transcript:36681:31-696(+)		1.64331e-55	222	220	134	0.609	0.991	0.987	1	0
Ov-TSP-3	1	Of_RNA_HQ_transcript:45263.p1 type:5prime_partial len:229 gc:universal Of_RNA_HQ_transcript:45263:1-687(+)		4.28396e-143	229	221	208	0.941	0.965	1	1	0
	2	Of_RNA_HQ_transcript:36681.p1 type:complete len:222 gc:universal Of_RNA_HQ_transcript:36681:31-696(+)		1.00173e-89	222	221	160	0.724	0.995	1	1	0
	3	Of_RNA_HQ_transcript:46153.p1 type:complete len:139 gc:universal Of_RNA_HQ_transcript:46153:278-694(+)		5.88012e-77	139	138	121	0.877	0.993	0.624	1	0
	4	Of_RNA_HQ_transcript:54101.p1 type:5prime_partial len:155 gc:universal Of_RNA_HQ_transcript:54101:1-465(+)		4.44201e-73	155	121	115	0.95	0.781	0.548	1	0
	5	Of_RNA_HQ_transcript:50107.p1 type:complete len:225 gc:universal Of_RNA_HQ_transcript:50107:50-724(+)		3.66987e-71	225	222	148	0.667	0.987	1.005	1	0

## Sheet: Sequences details
Sequence ID	Sequence
Ov-TSP-1	MMGCVQCLRILLVVFNFLVVLVGLVVLGFSVYVSQEPEAQDIIRASGHYVAVQIALYALMGVGGITLITALFGCCGAYHESQCLLGAYFIILLVIFTSQVTGATLGYVFREEIMQHVEQQMFEGVEEYSMLRDQRENPSPFMDNIHRVLQCCGVNGYTDYRDRIPVTCCDRRKSNCNELQLTPDEVYTEGCKEKYKRFFKDKLIVFFLIAVSIAAFEIFCLLFSMVLCCAIRQYHSDYYGVDYAIAT
Ov-TSP-2	MVSLSCGYRCLQIILVILNTFVIACGVGLIVVGSLAEVSLKTFGESNETSIQIIVIFIICLGCLTFLIGFLGFCGACLKNVCMLITYAILLGVTAVAQVVCGIIGLVLRDKIPGLVNHNLEVLYTEYSANKDVQKLINVIQSELKCCGATGTWANPGSEPESCRSPEGVVYKDGCVPKVEEFIQENMVAIGVCVFIFALIQLICMTFAICVVQALRKGEGETV
Ov-TSP-3	MVSLSCGYKCLQCMLVVFNVVVICCGIALIVVGSIAQVQLKTYLSSEDAQLMAFVIFIIAFGCFLTVVGSFGFCGACKKNVCCLTMYIIFLVIFILGGVAAGIAGFVLKDHVKEYVDKVLTQTYKTYNEEVSKKLIDLIQKDLGCCGPDGTWPPGLGQVPDSCRDSSGLQYTQGCSAALDKFIEKNILAVALCVFLFAPLQILALVFAVCVCKAIQRGEDA
		Peptides identified by Mass spectrometry
		ES proteome	MV proteome
1. Of_RNA_HQ_transcript:34434.p1 type:5prime_partial len:286 gc:universal Of_RNA_HQ_transcript:34434:2-859(+)	QTFEWSAIQYKNMCSLGSKILLSILNSIVIILGLILIIVGAIVAWGTHLILKLFEGPAQKYIESLGQDKTHIVKLAIREIGSMARPIGLLVFFLGLIILGIAIFGCVGATCNNKLCLKIYVIILSVIVLVHILILIIHFSRPTLIMSPIKSELERYVKQYKSIQSGEAASVFLSLLMTSLQCCGANGWEDFKQAKQMSKTDKFMQLEVNDLKFPLMCCKVNERFFPSDPENCIKNPDDKNSNINNGCTKALEKYMVSTFNKILYGSLILLGINIALILLTVFALV*	Not detected	FMQLEVNDLK
			FFPSDPENCIK
			FPLMCCK
			YIESLGQDK
2. Of_RNA_HQ_transcript:13813.p1 type:5prime_partial len:313 gc:universal Of_RNA_HQ_transcript:13813:1-939(+)	TAVTSFLPKYFRTRLNWMVSRENEESSQQRRLSCCEKMLCNIPCRIVLFVINLISSIVAALLIGVGALMVWGNSVMEVVLMKVLFPLISAFTQKGDSEGIKQIVQRLMTTSAPIGYAIFGVGLFVLIISAIGYIGACFNSKIAFKVYVSILGFLVIVLLAGIITYFAMKTKATDFVEDLFLECVHNYLNMETNDGNSLVVGFISPALGCCGLHNSSEFSSMRSNDTYGGKSYVDLKHPIICCKMDEHYQLVYEDCPTGFTANNSNIYTPCQEPLRKAFLQYFDYLVFGIAGLMGLVLVLMCFTLCTICVDIV*	HPIICCK	HPIICCK
		SYVDLK	SYVDLK
			VLFPLISAFTQK
3. Of_RNA_HQ_transcript:44904.p1 type:5prime_partial len:235 gc:universal Of_RNA_HQ_transcript:44904:1-705(+)	GSFSCGMTDAESLSEMDAELYDLCSLWQFRARRNRWQKRIVLWHTDVCPKPRCFKFRSMISDNPSHHQYATLVGVLALAVMVCFSVYFAAKDKIADYVVKVFARSVKEYKSMEANTVDSLIVGLIQPPLRCCGVTSSADFVSLAATDNYGGQSYAGLTAPIPCCMMNDKYQITGAGCPASFTSANSYIDVGCKDPLKSKFIQYMNYVAYGLIGAFVILLLVVLFTILTVCIDVV*	SMEANTVDSLIVGLIQPPLR	SMEANTVDSLIVGLIQPPLR
		TVDSLIVGLIQPPLR	TVDSLIVGLIQPPLR
			IADYVVK
